# Supplementary material for: Single-Cell RNA Sequencing of Hematopoietic Stem and Progenitor Cells Treated with Gemcitabine and Carboplatin
Source: Genes (Basel). 2020 May 14;11(5):549. doi: 10.3390/genes11050549 (PMC7288450; doi:10.3390/genes11050549)
Supplement: Supplementary file 1 [file genes-11-00549-s001.zip]

Archive with 6 entries (6 files):
- Figures S1-S6.docx
- Table S1. Sequencing results and gene expression from Drop-seq.xlsx
- Table S2. Differentially expressed genes comparing sample clusters.xlsx
- Table S3. Enriched KEGG and GOs comparing sample clusters.xlsx
- Table S4. Differentially expressed genes comparing treatment vs control.xlsx
- Table S5. Enriched KEGG and GOs comparing treatment vs control.xlsx
