# Supplementary material for: Single-Cell RNA Sequencing of Hematopoietic Stem and Progenitor Cells Treated with Gemcitabine and Carboplatin
Source: Genes (Basel). 2020 May 14;11(5):549. doi: 10.3390/genes11050549 (PMC7288450; doi:10.3390/genes11050549)
Supplement: Supplementary file 1 [file genes-11-00549-s001.zip › Table S1. Sequencing results and gene expression from Drop-seq.xlsx]

## Sheet: Sheet1
Table S1. Sequencing results and gene expression from Drop-seq.
	Raw reads in millions	Aligned reads in millions (% of raw reads)	Number of cells	Average number of detected genes/cell
Carboplatin High	23.4	16.6 (70.94%)	332	1414
Carboplatin Low	40.6	30.4 (74.88%)	357	2191
Gemcitabine	16.3	12.3 (75.46%)	407	1295
Control	39.7	29.2 (73.55%)	379	529
