# Supplementary material for: Single-Cell RNA Sequencing of Hematopoietic Stem and Progenitor Cells Treated with Gemcitabine and Carboplatin
Source: Genes (Basel). 2020 May 14;11(5):549. doi: 10.3390/genes11050549 (PMC7288450; doi:10.3390/genes11050549)
Supplement: Supplementary file 1 [file genes-11-00549-s001.zip › Table S2. Differentially expressed genes comparing sample clusters.xlsx]

## Sheet: control_1_0
Table S2a. Lists all differentially expressed genes (after adjusting for multiple testing) comparing cluster 1 and 0 in the control sample.
Gene	p-value	avgerage log(Fold Change)	pct.1	pct.2	adjusted p-value
FADS1	2.46916e-18	0.605819	0.881	0.082	2.68126e-14
RHOA	3.72124e-18	0.806416	0.814	0.061	4.0409e-14
PCBP2	3.72124e-18	0.638341	0.814	0.061	4.0409e-14
ENSA	4.94031e-18	1.07323	0.678	0.02	5.36468e-14
EEF1A1	9.82859e-18	0.587595	0.864	0.082	1.06729e-13
CAPNS1	1.3683e-17	0.714129	0.763	0.051	1.48584e-13
PSAP	1.47608e-17	0.609293	0.763	0.051	1.60288e-13
EIF3M	1.67208e-17	0.949515	0.695	0.031	1.81571e-13
MPP1	1.82839e-17	1.13415	0.661	0.02	1.98545e-13
RPS25	3.93857e-17	1.00864	0.881	0.102	4.2769e-13
HNRNPAB	6.11415e-17	0.845494	0.712	0.041	6.63936e-13
PSMD3	6.29276e-17	0.93648	0.61	0.01	6.83331e-13
EIF2AK1	6.55318e-17	0.710745	0.678	0.031	7.1161e-13
SYPL1	6.65682e-17	0.679591	0.644	0.02	7.22864e-13
INSIG1	8.55103e-17	0.965982	0.797	0.071	9.28556e-13
MAN2A2	1.94659e-16	1.123	0.559	0	2.11381e-12
HNRNPH3	2.16445e-16	0.559093	0.695	0.041	2.35038e-12
CIRBP	2.24594e-16	0.897647	0.661	0.031	2.43887e-12
PRDX6	2.33462e-16	0.559082	0.661	0.031	2.53516e-12
ARPC2	4.03838e-16	0.63174	0.78	0.071	4.38528e-12
SCD	4.8224e-16	0.409835	0.78	0.071	5.23664e-12
RPS3A	5.48886e-16	0.66196	0.932	0.122	5.96035e-12
RAN	7.06323e-16	0.481389	0.864	0.102	7.66996e-12
C14orf1	7.5365e-16	0.604209	0.678	0.041	8.18389e-12
YBX3	7.5365e-16	0.558489	0.678	0.041	8.18389e-12
SERP1	7.57865e-16	0.892961	0.644	0.031	8.22966e-12
ST13	8.18305e-16	0.666987	0.644	0.031	8.88597e-12
LAMTOR1	8.40759e-16	0.802493	0.61	0.02	9.12981e-12
CCNI	8.9441e-16	0.552108	0.864	0.102	9.71239e-12
CLIC1	1.0563e-15	0.316991	0.831	0.092	1.14704e-11
LCP1	2.22552e-15	0.814062	0.661	0.041	2.4167e-11
RPS15A	2.56255e-15	0.993975	0.847	0.112	2.78267e-11
SMARCA4	2.57812e-15	1.27616	0.559	0.01	2.79958e-11
CD81	2.58153e-15	0.709597	0.661	0.041	2.80329e-11
RPS15AP1	2.82247e-15	0.525859	0.627	0.031	3.06492e-11
LYN	2.9178e-15	0.715974	0.593	0.02	3.16844e-11
RPS10	3.84063e-15	0.555904	0.966	0.143	4.17054e-11
MZT2B	4.35768e-15	0.299096	0.78	0.082	4.73201e-11
UCP2	5.97918e-15	0.620663	0.712	0.061	6.49279e-11
TMEM123	6.33507e-15	0.850665	0.678	0.051	6.87925e-11
UQCR10	7.58148e-15	0.498694	0.678	0.051	8.23272e-11
OST4	7.58148e-15	0.365515	0.678	0.051	8.23272e-11
RPL3P4	7.73327e-15	0.348014	0.831	0.102	8.39755e-11
CCT6A	8.70052e-15	0.502234	0.644	0.041	9.4479e-11
CALM3	9.58163e-15	0.716036	0.61	0.031	1.04047e-10
BCAT1	9.58163e-15	0.613108	0.61	0.031	1.04047e-10
HNRNPA1P48	9.5976e-15	0.91523	0.542	0.01	1.0422e-10
ACTN4	9.5976e-15	0.799556	0.542	0.01	1.0422e-10
BRK1	9.96956e-15	0.620235	0.576	0.02	1.08259e-10
SNRPB	1.95353e-14	0.692867	0.695	0.061	2.12134e-10
RTN4	1.95917e-14	0.532076	0.78	0.092	2.12746e-10
AP2M1	2.09431e-14	0.35262	0.695	0.061	2.27421e-10
CAP1	2.16446e-14	0.682427	0.661	0.051	2.35039e-10
HNRNPU	2.49056e-14	0.527641	0.814	0.102	2.7045e-10
NFE2	2.49458e-14	0.335034	0.661	0.051	2.70886e-10
ANP32A	2.49476e-14	0.518835	0.661	0.051	2.70906e-10
LAPTM4B	2.49476e-14	0.493807	0.661	0.051	2.70906e-10
YWHAZ	2.49476e-14	0.403023	0.661	0.051	2.70906e-10
MSN	2.78282e-14	0.644756	0.627	0.041	3.02187e-10
SUMO2	2.81581e-14	1.00922	0.492	0	3.05769e-10
TOMM20	3.202e-14	0.684335	0.593	0.031	3.47706e-10
HPRT1	3.24646e-14	0.757247	0.525	0.01	3.52533e-10
NPC2	3.35443e-14	0.725993	0.559	0.02	3.64258e-10
SFPQ	5.86087e-14	0.461555	0.678	0.061	6.36432e-10
PPDPF	6.72529e-14	0.403443	0.678	0.061	7.303e-10
PARP1	6.72529e-14	0.286411	0.678	0.061	7.303e-10
MATR3	6.72529e-14	0.271699	0.678	0.061	7.303e-10
TKT	6.72529e-14	0.259038	0.678	0.061	7.303e-10
RPL22	7.53015e-14	0.776588	0.644	0.051	8.17699e-10
NONO	7.79904e-14	0.666273	0.644	0.051	8.46898e-10
SRSF1	8.07737e-14	0.31611	0.644	0.051	8.77122e-10
CGGBP1	8.07737e-14	0.308004	0.644	0.051	8.77122e-10
ATP5B	8.13499e-14	0.290892	0.797	0.102	8.83379e-10
SEP15	8.15904e-14	0.710681	0.61	0.041	8.85991e-10
RP11-475C16.1	8.99598e-14	0.374242	0.763	0.092	9.76873e-10
CPT1A	9.08769e-14	0.679861	0.61	0.041	9.86833e-10
C1orf43	9.41975e-14	0.545591	0.61	0.041	1.02289e-09
HLA-DPB1	9.41975e-14	0.529255	0.61	0.041	1.02289e-09
DAD1	9.41975e-14	0.48314	0.61	0.041	1.02289e-09
C11orf31	9.41975e-14	0.328261	0.61	0.041	1.02289e-09
RPL36A	1.02937e-13	0.39111	0.847	0.122	1.11779e-09
SPINT2	1.05355e-13	0.621615	0.576	0.031	1.14404e-09
PAICS	1.05355e-13	0.536929	0.576	0.031	1.14404e-09
ANXA7	1.05355e-13	0.348304	0.576	0.031	1.14404e-09
MCM4	1.08196e-13	1.24361	0.508	0.01	1.1749e-09
RAB7A	1.08196e-13	1.10567	0.508	0.01	1.1749e-09
SLC25A5	1.63786e-13	0.27087	0.847	0.122	1.77855e-09
SF3B1	1.85469e-13	0.34889	0.661	0.061	2.01401e-09
MYL6	1.89623e-13	0.290859	0.898	0.143	2.05912e-09
ZFAS1	1.91884e-13	0.482524	0.661	0.061	2.08367e-09
FKBP4	2.05375e-13	0.408399	0.661	0.061	2.23017e-09
GDI2	2.4012e-13	0.434176	0.627	0.051	2.60746e-09
FKBP1A	2.57358e-13	0.44894	0.627	0.051	2.79465e-09
USP22	2.57358e-13	0.315403	0.627	0.051	2.79465e-09
HMGCR	3.02692e-13	0.390874	0.593	0.041	3.28693e-09
MRFAP1	3.02692e-13	0.386889	0.593	0.041	3.28693e-09
RAC1	3.02692e-13	0.365086	0.593	0.041	3.28693e-09
TMED3	3.09906e-13	1.07149	0.458	0	3.36526e-09
LMAN2	3.09906e-13	1.06331	0.458	0	3.36526e-09
RAC2	3.10716e-13	0.376376	0.746	0.092	3.37407e-09
SET	3.312e-13	0.329724	0.746	0.092	3.5965e-09
PYURF	3.41356e-13	0.754317	0.559	0.031	3.70678e-09
CREG1	3.41356e-13	0.654275	0.559	0.031	3.70678e-09
PAK2	3.41356e-13	0.554577	0.559	0.031	3.70678e-09
XPOT	3.41356e-13	0.482277	0.559	0.031	3.70678e-09
C7orf73	3.41356e-13	0.355786	0.559	0.031	3.70678e-09
CCT8	3.62921e-13	0.748357	0.525	0.02	3.94096e-09
RSL1D1	3.62921e-13	0.693017	0.525	0.02	3.94096e-09
PPP1R14B	3.62921e-13	0.536234	0.525	0.02	3.94096e-09
WDR1	3.62921e-13	0.441115	0.525	0.02	3.94096e-09
IFITM2	3.93851e-13	0.479628	0.712	0.082	4.27683e-09
YBX1	4.20202e-13	0.250519	0.712	0.082	4.56298e-09
HLA-DPA1	4.49458e-13	0.355438	0.678	0.071	4.88067e-09
TMEM97	6.38659e-13	0.413873	0.644	0.061	6.9352e-09
PRPF8	6.38659e-13	0.258797	0.644	0.061	6.9352e-09
PRDX1	6.60385e-13	0.265757	0.644	0.061	7.17113e-09
FDFT1	6.81021e-13	0.3137	0.763	0.102	7.39521e-09
CDK6	6.82504e-13	0.499418	0.814	0.122	7.41131e-09
GNAI2	6.90331e-13	0.440602	0.847	0.133	7.4963e-09
RPL37P6	7.24743e-13	0.253798	0.763	0.102	7.86999e-09
CELF2	7.53597e-13	0.521043	0.61	0.051	8.18331e-09
RCC2	8.07024e-13	0.599654	0.61	0.051	8.76347e-09
AC007969.5	8.07024e-13	0.515184	0.61	0.051	8.76347e-09
ABCC4	8.07024e-13	0.503179	0.61	0.051	8.76347e-09
H2AFY	8.51572e-13	0.730511	0.847	0.143	9.24722e-09
NUCB1	9.57614e-13	0.476292	0.576	0.041	1.03987e-08
ERH	9.57614e-13	0.451384	0.576	0.041	1.03987e-08
HNRNPM	9.57614e-13	0.431655	0.576	0.041	1.03987e-08
LCP2	1.00636e-12	0.94876	0.441	0	1.09281e-08
CTSD	1.0507e-12	0.534923	0.542	0.031	1.14095e-08
IDH2	1.08932e-12	0.715082	0.542	0.031	1.18289e-08
ETS2	1.08932e-12	0.62425	0.542	0.031	1.18289e-08
UBE2N	1.08932e-12	0.44726	0.542	0.031	1.18289e-08
DARS	1.08932e-12	0.441769	0.542	0.031	1.18289e-08
TPM4	1.15041e-12	1.07901	0.475	0.01	1.24923e-08
BZW2	1.15041e-12	0.990611	0.475	0.01	1.24923e-08
SNHG7	1.15041e-12	0.951045	0.475	0.01	1.24923e-08
ANP32B	1.15486e-12	0.331396	0.864	0.143	1.25407e-08
EIF4EBP1	1.16742e-12	0.781102	0.508	0.02	1.2677e-08
GPR56	1.16742e-12	0.764183	0.508	0.02	1.2677e-08
ATRX	1.16742e-12	0.624833	0.508	0.02	1.2677e-08
C14orf2	1.16742e-12	0.534622	0.508	0.02	1.2677e-08
RBBP7	1.16742e-12	0.468152	0.508	0.02	1.2677e-08
UQCRC2	1.16742e-12	0.417129	0.508	0.02	1.2677e-08
MED28	1.16742e-12	0.328811	0.508	0.02	1.2677e-08
LMO2	1.17475e-12	0.578968	0.78	0.112	1.27566e-08
PDIA6	1.26313e-12	0.262306	0.695	0.082	1.37163e-08
MYC	1.80947e-12	0.48869	0.746	0.102	1.9649e-08
HINT1	2.24926e-12	0.317748	0.831	0.133	2.44247e-08
PRKAR2B	2.40816e-12	0.407371	0.593	0.051	2.61502e-08
NACA	2.42338e-12	0.51052	0.932	0.173	2.63155e-08
CDK4	2.49099e-12	0.292009	0.593	0.051	2.70497e-08
SEPT6	2.49099e-12	0.287028	0.593	0.051	2.70497e-08
TLN1	2.63761e-12	0.383472	0.712	0.092	2.86419e-08
SLC43A3	2.9831e-12	0.414132	0.559	0.041	3.23935e-08
HLA-DRB1	3.09411e-12	0.582932	0.729	0.102	3.35989e-08
GNA15	3.22272e-12	1.004	0.424	0	3.49956e-08
DYNC1H1	3.5331e-12	0.966433	0.458	0.01	3.8366e-08
VDAC1	3.67182e-12	0.937828	0.458	0.01	3.98723e-08
LBR	3.67182e-12	0.835808	0.458	0.01	3.98723e-08
RP11-467I20.3	3.67182e-12	0.804193	0.458	0.01	3.98723e-08
RAB11A	3.67182e-12	0.775901	0.458	0.01	3.98723e-08
MMADHC	3.67182e-12	0.659684	0.458	0.01	3.98723e-08
SCP2	3.67182e-12	0.602925	0.458	0.01	3.98723e-08
UBE2D2	3.70081e-12	0.764787	0.492	0.02	4.01871e-08
QARS	3.70081e-12	0.655476	0.492	0.02	4.01871e-08
KHSRP	3.70081e-12	0.642319	0.492	0.02	4.01871e-08
ANXA11	3.70081e-12	0.582019	0.492	0.02	4.01871e-08
RPL21	6.03965e-12	0.327144	0.729	0.102	6.55846e-08
ARHGDIB	6.30516e-12	0.482862	0.831	0.143	6.84677e-08
MEST	7.32004e-12	0.496019	0.576	0.051	7.94883e-08
GCSAML	7.56909e-12	0.444617	0.576	0.051	8.21927e-08
VIM	7.56909e-12	0.415922	0.576	0.051	8.21927e-08
GALNT2	9.15146e-12	0.315244	0.542	0.041	9.93757e-08
SLC25A3	9.95592e-12	0.320414	0.831	0.143	1.08111e-07
VDAC3	1.01797e-11	0.946559	0.407	0	1.10542e-07
PARVB	1.01797e-11	0.889933	0.407	0	1.10542e-07
SEMA4D	1.01797e-11	0.797047	0.407	0	1.10542e-07
CAPZB	1.0605e-11	0.609109	0.508	0.031	1.15159e-07
RUNX1	1.0605e-11	0.456437	0.508	0.031	1.15159e-07
CSNK2B	1.0605e-11	0.428231	0.508	0.031	1.15159e-07
PPM1G	1.0605e-11	0.356012	0.508	0.031	1.15159e-07
CD99	1.0605e-11	0.342947	0.508	0.031	1.15159e-07
HDGF	1.08656e-11	0.307179	0.661	0.082	1.17989e-07
FSCN1	1.11481e-11	0.847746	0.475	0.02	1.21058e-07
BIN2	1.15568e-11	0.90558	0.441	0.01	1.25496e-07
ANKRD17	1.15568e-11	0.879624	0.441	0.01	1.25496e-07
THOC2	1.15568e-11	0.685843	0.441	0.01	1.25496e-07
TBCB	1.15568e-11	0.680322	0.441	0.01	1.25496e-07
GNA12	1.15568e-11	0.673202	0.441	0.01	1.25496e-07
RALB	1.15568e-11	0.650568	0.441	0.01	1.25496e-07
TPGS2	1.15568e-11	0.645304	0.441	0.01	1.25496e-07
DSTN	1.15638e-11	0.802187	0.475	0.02	1.25571e-07
MCM3	1.15638e-11	0.69332	0.475	0.02	1.25571e-07
STK24	1.15638e-11	0.553548	0.475	0.02	1.25571e-07
RDH11	1.15638e-11	0.535774	0.475	0.02	1.25571e-07
PRKAR1A	1.15638e-11	0.529879	0.475	0.02	1.25571e-07
ZNF146	1.15638e-11	0.474132	0.475	0.02	1.25571e-07
TPT1P9	1.15638e-11	0.397125	0.475	0.02	1.25571e-07
CERS2	1.36313e-11	0.289978	0.627	0.071	1.48022e-07
SNHG6	1.5554e-11	0.377656	0.712	0.102	1.68901e-07
RPL38	1.73876e-11	0.307118	0.814	0.143	1.88812e-07
CLNS1A	1.80163e-11	0.363434	0.593	0.061	1.95639e-07
RHOG	2.0373e-11	0.276729	0.678	0.092	2.21231e-07
PDZD8	2.05102e-11	0.515768	0.559	0.051	2.2272e-07
TAL1	2.19094e-11	0.425288	0.559	0.051	2.37914e-07
PPP1CA	2.19094e-11	0.322026	0.559	0.051	2.37914e-07
RPL7L1	2.26436e-11	0.328781	0.559	0.051	2.45887e-07
DIAPH1	2.76509e-11	0.423604	0.525	0.041	3.00262e-07
UBE2I	2.76509e-11	0.394992	0.525	0.041	3.00262e-07
AMD1	2.76509e-11	0.350583	0.525	0.041	3.00262e-07
ILF2	2.76509e-11	0.300486	0.525	0.041	3.00262e-07
TMEM258	2.76509e-11	0.267321	0.525	0.041	3.00262e-07
AC004386.4	3.17249e-11	0.894699	0.39	0	3.44501e-07
CORO1C	3.17249e-11	0.81998	0.39	0	3.44501e-07
HSPG2	3.23628e-11	0.567438	0.492	0.031	3.51428e-07
LINC00152	3.23628e-11	0.432454	0.492	0.031	3.51428e-07
TFDP1	3.23628e-11	0.356321	0.492	0.031	3.51428e-07
MLF2	3.23628e-11	0.325261	0.492	0.031	3.51428e-07
UQCR11	3.5622e-11	0.518293	0.458	0.02	3.86819e-07
RP11-367G18.2	3.5622e-11	0.51058	0.458	0.02	3.86819e-07
EI24	3.5622e-11	0.509996	0.458	0.02	3.86819e-07
MAPK1	3.5622e-11	0.505561	0.458	0.02	3.86819e-07
TACC1	3.5622e-11	0.36072	0.458	0.02	3.86819e-07
DYNLRB1	3.58776e-11	0.754769	0.424	0.01	3.89595e-07
HSBP1	3.58776e-11	0.671893	0.424	0.01	3.89595e-07
HSD17B11	3.58776e-11	0.669899	0.424	0.01	3.89595e-07
SUPT16H	3.58776e-11	0.664068	0.424	0.01	3.89595e-07
G6PD	3.58776e-11	0.648716	0.424	0.01	3.89595e-07
CTSA	3.58776e-11	0.639493	0.424	0.01	3.89595e-07
LDHA	3.701e-11	0.390454	0.61	0.071	4.01891e-07
RPL7AP6	4.62635e-11	0.336805	0.576	0.061	5.02375e-07
NME4	6.6699e-11	0.335441	0.542	0.051	7.24285e-07
CCND2	6.6699e-11	0.257965	0.542	0.051	7.24285e-07
SLC25A6	7.01669e-11	0.25979	0.881	0.173	7.61943e-07
MPST	7.19839e-11	0.584931	0.508	0.041	7.81674e-07
RP11-864N7.2	7.74486e-11	0.359741	0.797	0.143	8.41015e-07
ATP6V0B	7.95897e-11	0.355959	0.508	0.041	8.64264e-07
EIF3B	8.22901e-11	0.342387	0.508	0.041	8.93588e-07
FASN	8.22954e-11	0.416178	0.508	0.041	8.93646e-07
GNAQ	8.22954e-11	0.364001	0.508	0.041	8.93646e-07
PPIF	8.22954e-11	0.35708	0.508	0.041	8.93646e-07
ARHGDIA	8.22954e-11	0.331164	0.508	0.041	8.93646e-07
MLC1	8.22954e-11	0.30825	0.508	0.041	8.93646e-07
NHP2	8.22954e-11	0.304153	0.508	0.041	8.93646e-07
C11orf58	8.22954e-11	0.288638	0.508	0.041	8.93646e-07
CD74	8.32843e-11	0.847844	0.949	0.235	9.04384e-07
NPM1	9.20865e-11	0.566653	0.949	0.204	9.99968e-07
PSMB7	9.40248e-11	0.433955	0.475	0.031	1.02101e-06
RP4-814D15.2	9.73278e-11	0.619841	0.475	0.031	1.05688e-06
KLF1	9.73278e-11	0.570758	0.475	0.031	1.05688e-06
RSL24D1	9.73278e-11	0.540264	0.475	0.031	1.05688e-06
SNRPA	9.73278e-11	0.442515	0.475	0.031	1.05688e-06
NDUFS6	9.73278e-11	0.41661	0.475	0.031	1.05688e-06
MAP7	9.73278e-11	0.385694	0.475	0.031	1.05688e-06
NDUFAF3	9.73278e-11	0.339446	0.475	0.031	1.05688e-06
HDLBP	9.73278e-11	0.313843	0.475	0.031	1.05688e-06
OS9	9.73278e-11	0.29729	0.475	0.031	1.05688e-06
TXN2	9.73278e-11	0.293205	0.475	0.031	1.05688e-06
DENR	9.73278e-11	0.265025	0.475	0.031	1.05688e-06
PPA1	9.75712e-11	0.893674	0.373	0	1.05953e-06
DDOST	9.75712e-11	0.884924	0.373	0	1.05953e-06
ZMYM2	9.75712e-11	0.850027	0.373	0	1.05953e-06
CNOT2	9.75712e-11	0.831019	0.373	0	1.05953e-06
SCAMP3	9.75712e-11	0.827728	0.373	0	1.05953e-06
PKIG	9.75712e-11	0.826536	0.373	0	1.05953e-06
RPS7	1.03427e-10	0.511438	0.966	0.214	1.12311e-06
HSD17B12	1.082e-10	0.771885	0.441	0.02	1.17494e-06
AP1B1	1.082e-10	0.756824	0.441	0.02	1.17494e-06
APLP2	1.082e-10	0.626918	0.441	0.02	1.17494e-06
RNPS1	1.082e-10	0.596356	0.441	0.02	1.17494e-06
NRIP1	1.082e-10	0.574147	0.441	0.02	1.17494e-06
EBPL	1.082e-10	0.475574	0.441	0.02	1.17494e-06
LRPPRC	1.082e-10	0.441826	0.441	0.02	1.17494e-06
TGFB1	1.09882e-10	0.772006	0.407	0.01	1.19321e-06
SMARCD2	1.09882e-10	0.666599	0.407	0.01	1.19321e-06
MIEF1	1.09882e-10	0.661225	0.407	0.01	1.19321e-06
DPYSL2	1.09882e-10	0.563852	0.407	0.01	1.19321e-06
EFTUD2	1.09882e-10	0.536162	0.407	0.01	1.19321e-06
PAFAH1B2	1.09882e-10	0.52221	0.407	0.01	1.19321e-06
AFTPH	1.09882e-10	0.498891	0.407	0.01	1.19321e-06
MRPS15	1.09882e-10	0.498782	0.407	0.01	1.19321e-06
SC22CB-1E7.1	1.09882e-10	0.455888	0.407	0.01	1.19321e-06
NDUFA1	1.09882e-10	0.432931	0.407	0.01	1.19321e-06
ATP5E	1.19912e-10	-0.250299	0.797	0.143	1.30213e-06
EEF2	1.25453e-10	0.469308	0.949	0.204	1.3623e-06
RPS13	1.55156e-10	0.558198	0.983	0.224	1.68483e-06
SSR2	1.87355e-10	0.285833	0.525	0.051	2.03449e-06
C4orf3	1.93464e-10	0.281074	0.525	0.051	2.10082e-06
RP11-112J1.1	1.93464e-10	0.267389	0.525	0.051	2.10082e-06
EID1	1.93464e-10	0.264892	0.525	0.051	2.10082e-06
TPSAB1	2.11139e-10	0.331242	0.695	0.112	2.29276e-06
LYPLA1	2.41285e-10	0.438917	0.492	0.041	2.62012e-06
MTPN	2.41285e-10	0.410939	0.492	0.041	2.62012e-06
TIMM13	2.41285e-10	0.37797	0.492	0.041	2.62012e-06
AES	2.43e-10	0.285752	0.695	0.112	2.63873e-06
RPL29	2.77829e-10	0.403631	1	0.224	3.01694e-06
RP11-889L3.1	2.78818e-10	0.504967	0.458	0.031	3.02769e-06
RTFDC1	2.88496e-10	0.559939	0.458	0.031	3.13277e-06
RTN3	2.88496e-10	0.471241	0.458	0.031	3.13277e-06
MRPL57	2.88496e-10	0.440043	0.458	0.031	3.13277e-06
HADHA	2.88496e-10	0.394414	0.458	0.031	3.13277e-06
PABPC4	2.88496e-10	0.34579	0.458	0.031	3.13277e-06
RAP1A	2.88496e-10	0.323647	0.458	0.031	3.13277e-06
FAM120A	2.88496e-10	0.312366	0.458	0.031	3.13277e-06
GLRX5	2.88496e-10	0.269257	0.458	0.031	3.13277e-06
MAST4	2.96217e-10	0.87311	0.356	0	3.21662e-06
CREB1	2.96217e-10	0.832018	0.356	0	3.21662e-06
MRPL30	2.96217e-10	0.823809	0.356	0	3.21662e-06
ARHGAP15	2.96217e-10	0.812613	0.356	0	3.21662e-06
ATP6V1G1	2.96217e-10	0.811139	0.356	0	3.21662e-06
HUWE1	3.12807e-10	0.767037	0.424	0.02	3.39677e-06
CAMLG	3.24114e-10	0.60219	0.424	0.02	3.51955e-06
GABARAPL2	3.24114e-10	0.490353	0.424	0.02	3.51955e-06
UBE2L6	3.24114e-10	0.4487	0.424	0.02	3.51955e-06
DRAP1	3.24114e-10	0.400257	0.424	0.02	3.51955e-06
SCAMP2	3.24114e-10	0.364509	0.424	0.02	3.51955e-06
UBE2E1	3.24114e-10	0.363503	0.424	0.02	3.51955e-06
ATP5G2	3.29337e-10	0.287553	0.949	0.204	3.57627e-06
ATP2A3	3.32086e-10	0.802696	0.39	0.01	3.60613e-06
CUX1	3.32086e-10	0.771679	0.39	0.01	3.60613e-06
BLMH	3.32086e-10	0.747399	0.39	0.01	3.60613e-06
RRP7A	3.32086e-10	0.54029	0.39	0.01	3.60613e-06
NOP10	3.76673e-10	0.304535	0.542	0.061	4.09029e-06
TAGLN2	3.9441e-10	0.297019	0.966	0.214	4.2829e-06
GYPC	4.26231e-10	0.334297	0.542	0.061	4.62845e-06
PDCD4	4.26231e-10	0.253159	0.542	0.061	4.62845e-06
HDAC7	5.35398e-10	0.311078	0.508	0.051	5.81389e-06
HLA-DQB1	6.53005e-10	0.57908	0.475	0.041	7.09098e-06
TUBA1C	6.61627e-10	0.251682	0.593	0.082	7.1846e-06
STAT3	8.15018e-10	0.52311	0.441	0.031	8.85028e-06
DDX6	8.42957e-10	0.312677	0.441	0.031	9.15367e-06
MTHFD2	8.42957e-10	0.290257	0.441	0.031	9.15367e-06
NAA50	8.42957e-10	0.272639	0.441	0.031	9.15367e-06
CTDSP2	8.42957e-10	0.272403	0.441	0.031	9.15367e-06
IGFBP7	8.42957e-10	0.263074	0.441	0.031	9.15367e-06
SEC63	8.8793e-10	0.975268	0.339	0	9.64203e-06
EIF2AK2	8.8793e-10	0.952833	0.339	0	9.64203e-06
CAPN1	8.8793e-10	0.868161	0.339	0	9.64203e-06
COX7A2L	8.8793e-10	0.828998	0.339	0	9.64203e-06
ALDOC	8.8793e-10	0.819899	0.339	0	9.64203e-06
H1F0	8.8793e-10	0.812269	0.339	0	9.64203e-06
SNX17	8.8793e-10	0.79163	0.339	0	9.64203e-06
SUMO1	8.8793e-10	0.780068	0.339	0	9.64203e-06
RP11-393N4.2	8.8793e-10	0.769189	0.339	0	9.64203e-06
MCUR1	8.8793e-10	0.765133	0.339	0	9.64203e-06
TMCO1	8.8793e-10	0.762997	0.339	0	9.64203e-06
PRKRA	8.8793e-10	0.751149	0.339	0	9.64203e-06
SNAP23	8.8793e-10	0.745613	0.339	0	9.64203e-06
SNX6	8.8793e-10	0.730177	0.339	0	9.64203e-06
TCF3	9.24593e-10	0.546323	0.407	0.02	1.00402e-05
TUBB4B	9.5765e-10	0.76243	0.407	0.02	1.03991e-05
RP11-244J10.1	9.5765e-10	0.558165	0.407	0.02	1.03991e-05
RPL17P22	9.5765e-10	0.541497	0.407	0.02	1.03991e-05
MVD	9.5765e-10	0.50826	0.407	0.02	1.03991e-05
ATP5F1	9.5765e-10	0.49543	0.407	0.02	1.03991e-05
KDELR2	9.5765e-10	0.480764	0.407	0.02	1.03991e-05
TXNRD1	9.5765e-10	0.464012	0.407	0.02	1.03991e-05
APEH	9.5765e-10	0.461755	0.407	0.02	1.03991e-05
TRA2A	9.5765e-10	0.401058	0.407	0.02	1.03991e-05
DR1	9.5765e-10	0.386891	0.407	0.02	1.03991e-05
DTD1	9.5765e-10	0.265445	0.407	0.02	1.03991e-05
GNB1	9.59589e-10	-0.294939	0.644	0.102	1.04202e-05
NBEAL1	9.86102e-10	-0.312008	0.729	0.133	1.07081e-05
MAP4K4	9.90581e-10	0.712878	0.373	0.01	1.07567e-05
PPP6C	9.90581e-10	0.696146	0.373	0.01	1.07567e-05
WBP2	9.90581e-10	0.687719	0.373	0.01	1.07567e-05
CYB5R3	9.90581e-10	0.671004	0.373	0.01	1.07567e-05
LRRC41	9.90581e-10	0.653729	0.373	0.01	1.07567e-05
CAMTA1	9.90581e-10	0.587622	0.373	0.01	1.07567e-05
GHITM	9.90581e-10	0.577836	0.373	0.01	1.07567e-05
ATP6V1E1	9.90581e-10	0.558825	0.373	0.01	1.07567e-05
NSA2	9.90581e-10	0.538292	0.373	0.01	1.07567e-05
ABCE1	9.90581e-10	0.504518	0.373	0.01	1.07567e-05
OLA1	9.90581e-10	0.498277	0.373	0.01	1.07567e-05
MRPL37	9.90581e-10	0.480767	0.373	0.01	1.07567e-05
MAD2L1	9.90581e-10	0.443384	0.373	0.01	1.07567e-05
MPLKIP	9.90581e-10	0.384268	0.373	0.01	1.07567e-05
EIF1	1.28275e-09	0.326988	0.847	0.184	1.39293e-05
GAS5	1.37185e-09	0.27075	0.797	0.163	1.4897e-05
RPL4	1.38724e-09	0.597194	0.966	0.255	1.5064e-05
LSS	1.72486e-09	-0.475205	0.576	0.082	1.87302e-05
RPL3	1.89472e-09	0.396431	0.966	0.235	2.05747e-05
KCNAB2	1.98362e-09	0.429601	0.458	0.041	2.15401e-05
HSP90AB1	2.4231e-09	0.601139	0.898	0.224	2.63125e-05
PRKDC	2.42819e-09	0.466343	0.424	0.031	2.63677e-05
NCKAP1L	2.42819e-09	0.386808	0.424	0.031	2.63677e-05
C7orf55-LUC7L2	2.42819e-09	0.355169	0.424	0.031	2.63677e-05
SSU72	2.42819e-09	0.337332	0.424	0.031	2.63677e-05
SLC25A1	2.42819e-09	0.321122	0.424	0.031	2.63677e-05
H2AFX	2.42819e-09	0.31906	0.424	0.031	2.63677e-05
SMARCC1	2.42819e-09	0.318959	0.424	0.031	2.63677e-05
BAG6	2.42819e-09	0.293201	0.424	0.031	2.63677e-05
SRSF5	2.48735e-09	-0.307098	0.627	0.102	2.70101e-05
GNAS	2.62294e-09	0.278663	0.949	0.224	2.84826e-05
PTDSS1	2.62874e-09	0.940154	0.322	0	2.85455e-05
PSMA5	2.62874e-09	0.866723	0.322	0	2.85455e-05
PDHB	2.62874e-09	0.856856	0.322	0	2.85455e-05
RALBP1	2.62874e-09	0.804009	0.322	0	2.85455e-05
C17orf62	2.62874e-09	0.797122	0.322	0	2.85455e-05
CRKL	2.62874e-09	0.764968	0.322	0	2.85455e-05
MPHOSPH8	2.79142e-09	0.615848	0.39	0.02	3.03121e-05
PFDN2	2.79142e-09	0.493389	0.39	0.02	3.03121e-05
RP11-543P15.1	2.79142e-09	0.469674	0.39	0.02	3.03121e-05
LAMTOR5	2.79142e-09	0.384485	0.39	0.02	3.03121e-05
CPPED1	2.79142e-09	0.370757	0.39	0.02	3.03121e-05
FIS1	2.79142e-09	0.361775	0.39	0.02	3.03121e-05
MED4	2.79142e-09	0.311942	0.39	0.02	3.03121e-05
TCEB1	2.79142e-09	0.284677	0.39	0.02	3.03121e-05
STAT5A	2.79142e-09	0.277602	0.39	0.02	3.03121e-05
POLR2A	2.79142e-09	0.277028	0.39	0.02	3.03121e-05
RNF115	2.79142e-09	0.268201	0.39	0.02	3.03121e-05
PJA2	2.79142e-09	0.263605	0.39	0.02	3.03121e-05
CEP57	2.91706e-09	0.731606	0.356	0.01	3.16763e-05
NAP1L4	2.91706e-09	0.630465	0.356	0.01	3.16763e-05
MAPRE1	2.91706e-09	0.614178	0.356	0.01	3.16763e-05
ABRACL	2.91706e-09	0.598449	0.356	0.01	3.16763e-05
YME1L1	2.91706e-09	0.564029	0.356	0.01	3.16763e-05
CSE1L	2.91706e-09	0.542613	0.356	0.01	3.16763e-05
UBE3A	2.91706e-09	0.53772	0.356	0.01	3.16763e-05
S1PR4	2.91706e-09	0.518644	0.356	0.01	3.16763e-05
TMEM173	2.91706e-09	0.487393	0.356	0.01	3.16763e-05
RPS15AP11	2.91706e-09	0.454494	0.356	0.01	3.16763e-05
EPRS	2.91706e-09	0.446518	0.356	0.01	3.16763e-05
DCAF12	2.91706e-09	0.432349	0.356	0.01	3.16763e-05
TMX1	2.91706e-09	0.420534	0.356	0.01	3.16763e-05
TFG	2.91706e-09	0.396132	0.356	0.01	3.16763e-05
SRSF2	3.50637e-09	-0.340858	0.763	0.153	3.80757e-05
NAP1L1	3.59128e-09	0.328841	0.915	0.214	3.89977e-05
PIM1	3.808e-09	0.332212	0.475	0.051	4.13511e-05
SPTLC2	4.30667e-09	0.367135	0.475	0.051	4.67661e-05
SLC12A6	4.30667e-09	0.333025	0.475	0.051	4.67661e-05
PLXND1	5.22118e-09	0.481153	0.441	0.041	5.66968e-05
GATA1	5.22118e-09	0.456803	0.441	0.041	5.66968e-05
CBX5	5.38931e-09	0.303216	0.441	0.041	5.85225e-05
PPP2R1A	6.89628e-09	0.445536	0.407	0.031	7.48867e-05
FEN1	6.89628e-09	0.3953	0.407	0.031	7.48867e-05
RP11-51O6.1	6.89628e-09	0.342535	0.407	0.031	7.48867e-05
CBX6	6.89628e-09	0.319185	0.407	0.031	7.48867e-05
EIF4EBP2	6.89628e-09	0.301891	0.407	0.031	7.48867e-05
IREB2	6.89628e-09	0.297063	0.407	0.031	7.48867e-05
SPCS1	6.89628e-09	0.287826	0.407	0.031	7.48867e-05
TNIP1	6.89628e-09	0.252168	0.407	0.031	7.48867e-05
FHL2	6.89628e-09	0.251716	0.407	0.031	7.48867e-05
RPS27	7.24013e-09	0.520435	0.949	0.255	7.86205e-05
EEF1B2	7.32326e-09	0.30983	0.966	0.245	7.95233e-05
CSF2RB	7.44499e-09	0.281854	0.576	0.092	8.08451e-05
FLI1	7.49496e-09	0.620998	0.373	0.02	8.13877e-05
LDHB	7.60769e-09	0.25025	0.898	0.214	8.2612e-05
SLC9A7	7.68848e-09	0.856367	0.305	0	8.34892e-05
CYB5B	7.68848e-09	0.846619	0.305	0	8.34892e-05
ZFAND5	7.68848e-09	0.795508	0.305	0	8.34892e-05
CYP20A1	7.68848e-09	0.782254	0.305	0	8.34892e-05
ACO2	7.68848e-09	0.729179	0.305	0	8.34892e-05
MIR4426	7.68848e-09	0.710718	0.305	0	8.34892e-05
NAA15	7.68848e-09	0.706753	0.305	0	8.34892e-05
LAMTOR3	7.68848e-09	0.673188	0.305	0	8.34892e-05
CNP	7.68848e-09	0.657309	0.305	0	8.34892e-05
NPEPPS	7.68848e-09	0.641657	0.305	0	8.34892e-05
CTB-63M22.1	7.68848e-09	0.587239	0.305	0	8.34892e-05
PBRM1	7.68848e-09	0.538312	0.305	0	8.34892e-05
FADS2	7.75596e-09	0.321144	0.881	0.214	8.42219e-05
POLD2	7.75715e-09	0.59614	0.373	0.02	8.42349e-05
ZKSCAN1	7.75715e-09	0.46178	0.373	0.02	8.42349e-05
EZR	8.02826e-09	0.464216	0.373	0.02	8.71788e-05
LASP1	8.02826e-09	0.4286	0.373	0.02	8.71788e-05
TOMM22	8.02826e-09	0.402402	0.373	0.02	8.71788e-05
PDIA4	8.02826e-09	0.375348	0.373	0.02	8.71788e-05
FARSB	8.02826e-09	0.366016	0.373	0.02	8.71788e-05
RP4-612B15.2	8.02826e-09	0.309374	0.373	0.02	8.71788e-05
MAT2B	8.02826e-09	0.29427	0.373	0.02	8.71788e-05
FAM213A	8.02826e-09	0.290391	0.373	0.02	8.71788e-05
LAPTM5	8.23941e-09	0.419193	0.932	0.235	8.94718e-05
RILPL2	8.48237e-09	0.603129	0.339	0.01	9.211e-05
C8orf59	8.48237e-09	0.599031	0.339	0.01	9.211e-05
UBAP2L	8.48237e-09	0.545744	0.339	0.01	9.211e-05
SHISA5	8.48237e-09	0.514903	0.339	0.01	9.211e-05
HOOK3	8.48237e-09	0.51381	0.339	0.01	9.211e-05
STX7	8.48237e-09	0.487844	0.339	0.01	9.211e-05
RPL5P17	8.48237e-09	0.487731	0.339	0.01	9.211e-05
TSPYL1	8.48237e-09	0.482366	0.339	0.01	9.211e-05
MRPL18	8.48237e-09	0.479122	0.339	0.01	9.211e-05
ZNF106	8.48237e-09	0.466322	0.339	0.01	9.211e-05
ASH2L	8.48237e-09	0.462477	0.339	0.01	9.211e-05
C19orf48	8.48237e-09	0.431592	0.339	0.01	9.211e-05
DLD	8.48237e-09	0.427666	0.339	0.01	9.211e-05
MKRN1	8.48237e-09	0.366988	0.339	0.01	9.211e-05
PTPN12	8.48237e-09	0.361092	0.339	0.01	9.211e-05
RPS13P2	8.48237e-09	0.33297	0.339	0.01	9.211e-05
TINF2	8.48237e-09	0.332773	0.339	0.01	9.211e-05
ARPC3	1.06175e-08	-0.27149	0.627	0.112	0.000115296
CTDNEP1	1.14009e-08	0.298919	0.458	0.051	0.000123803
SF3B5	1.14835e-08	-0.308649	0.627	0.112	0.0001247
CSTB	1.21755e-08	-0.462525	0.542	0.082	0.000132214
ACTG1	1.22489e-08	0.687772	0.966	0.316	0.000133011
ARF1	1.48707e-08	-0.332248	0.678	0.133	0.000161481
NET1	1.48993e-08	0.25537	0.424	0.041	0.000161792
MZT2A	1.53716e-08	0.314971	0.424	0.041	0.00016692
BBX	1.53716e-08	-0.294975	0.424	0.041	0.00016692
CYFIP2	1.86965e-08	0.359846	0.39	0.031	0.000203026
ZNRF1	1.93124e-08	0.462591	0.39	0.031	0.000209713
NDUFS8	1.93124e-08	0.374622	0.39	0.031	0.000209713
NFIC	1.93124e-08	0.368748	0.39	0.031	0.000209713
GPBP1	1.93124e-08	0.357188	0.39	0.031	0.000209713
RNF138	1.93124e-08	0.31189	0.39	0.031	0.000209713
TAF7	1.93124e-08	0.296813	0.39	0.031	0.000209713
S100A10	1.93124e-08	0.285594	0.39	0.031	0.000209713
SPG21	1.93124e-08	0.255038	0.39	0.031	0.000209713
RP11-69L16.5	1.93124e-08	0.254536	0.39	0.031	0.000209713
GRSF1	2.27855e-08	0.588791	0.356	0.02	0.000247428
LST1	2.27855e-08	0.484259	0.356	0.02	0.000247428
CNPY2	2.27855e-08	0.480082	0.356	0.02	0.000247428
ZEB2	2.27855e-08	0.428232	0.356	0.02	0.000247428
RPL4P4	2.27855e-08	0.421233	0.356	0.02	0.000247428
UGP2	2.27855e-08	0.365738	0.356	0.02	0.000247428
PHF19	2.27855e-08	0.3226	0.356	0.02	0.000247428
CNOT8	2.27855e-08	0.311317	0.356	0.02	0.000247428
KDELR1	2.27855e-08	0.30553	0.356	0.02	0.000247428
RP11-832N8.1	2.27855e-08	0.302845	0.356	0.02	0.000247428
ACADM	2.27855e-08	0.301131	0.356	0.02	0.000247428
NPR3	2.27855e-08	0.275793	0.356	0.02	0.000247428
ARHGEF6	2.43619e-08	0.791563	0.322	0.01	0.000264546
M6PR	2.43619e-08	0.637266	0.322	0.01	0.000264546
CDC123	2.43619e-08	0.610017	0.322	0.01	0.000264546
RP3-486I3.4	2.43619e-08	0.59744	0.322	0.01	0.000264546
HADHB	2.43619e-08	0.592852	0.322	0.01	0.000264546
SEC31A	2.43619e-08	0.561531	0.322	0.01	0.000264546
RPL21P131	2.43619e-08	0.557316	0.322	0.01	0.000264546
PTMAP5	2.43619e-08	0.537472	0.322	0.01	0.000264546
CAST	2.43619e-08	0.501002	0.322	0.01	0.000264546
KDM1A	2.43619e-08	0.500781	0.322	0.01	0.000264546
BAZ1B	2.43619e-08	0.461442	0.322	0.01	0.000264546
RNF10	2.43619e-08	0.440113	0.322	0.01	0.000264546
ALKBH7	2.43619e-08	0.437895	0.322	0.01	0.000264546
PSME3	2.43619e-08	0.434894	0.322	0.01	0.000264546
TCEAL4	2.43619e-08	0.433834	0.322	0.01	0.000264546
STIP1	2.43619e-08	0.421884	0.322	0.01	0.000264546
EIF6	2.43619e-08	0.420973	0.322	0.01	0.000264546
TCEAL8	2.43619e-08	0.387311	0.322	0.01	0.000264546
NPM3	2.43619e-08	0.379616	0.322	0.01	0.000264546
UBAC2	2.43619e-08	0.377767	0.322	0.01	0.000264546
PIK3CB	2.43619e-08	0.364525	0.322	0.01	0.000264546
IARS2	2.43619e-08	0.360428	0.322	0.01	0.000264546
IL18	2.43619e-08	0.351965	0.322	0.01	0.000264546
RP11-57C19.2	2.43619e-08	0.332235	0.322	0.01	0.000264546
ITM2C	2.43619e-08	0.30148	0.322	0.01	0.000264546
YWHAB	2.93547e-08	-0.295791	0.746	0.163	0.000318763
EIF4G1	3.15777e-08	0.348201	0.441	0.051	0.000342903
PPP4C	3.15777e-08	-0.25179	0.441	0.051	0.000342903
CAPZA1	3.92744e-08	-0.367733	0.576	0.102	0.000426481
SAP18	3.93604e-08	0.300356	0.407	0.041	0.000427414
SEPHS2	4.05897e-08	0.286995	0.407	0.041	0.000440764
ATP1A1	4.18562e-08	0.257026	0.407	0.041	0.000454517
SRRM2	4.3663e-08	-0.286089	0.712	0.153	0.000474136
RPS20	4.84302e-08	0.399549	0.915	0.245	0.000525904
SMAP2	4.84508e-08	0.390802	0.373	0.031	0.000526127
HLA-DRA	4.90086e-08	0.289463	0.915	0.235	0.000532184
UQCRHL	5.16532e-08	0.291314	0.373	0.031	0.000560902
WDR82	5.33304e-08	0.387047	0.373	0.031	0.000579115
ORAI1	5.33304e-08	0.280238	0.373	0.031	0.000579115
PTTG1IP	5.33304e-08	0.270326	0.373	0.031	0.000579115
PRPF40A	5.5314e-08	-0.398461	0.542	0.092	0.000600655
ACTR2	5.819e-08	-0.380109	0.763	0.173	0.000631885
RAB1B	5.96835e-08	0.662505	0.339	0.02	0.000648103
HMGB2	6.35833e-08	0.258586	0.729	0.173	0.000690451
TAOK3	6.38263e-08	0.506314	0.339	0.02	0.00069309
PPP2R5C	6.38263e-08	0.499637	0.339	0.02	0.00069309
VPS35	6.38263e-08	0.452596	0.339	0.02	0.00069309
COX7B	6.38263e-08	0.405034	0.339	0.02	0.00069309
TUBB6	6.38263e-08	0.404874	0.339	0.02	0.00069309
PQLC1	6.38263e-08	0.404427	0.339	0.02	0.00069309
C17orf89	6.38263e-08	0.370809	0.339	0.02	0.00069309
USF2	6.38263e-08	0.36707	0.339	0.02	0.00069309
STRA13	6.38263e-08	0.350946	0.339	0.02	0.00069309
EIF2AK4	6.38263e-08	0.350601	0.339	0.02	0.00069309
UROS	6.38263e-08	0.34982	0.339	0.02	0.00069309
PLAC8	6.38263e-08	0.328341	0.339	0.02	0.00069309
MST4	6.38263e-08	0.32078	0.339	0.02	0.00069309
RP11-360D2.2	6.38263e-08	0.319943	0.339	0.02	0.00069309
TMA7	6.38263e-08	0.313642	0.339	0.02	0.00069309
KMT2E	6.38263e-08	0.285457	0.339	0.02	0.00069309
LINC01420	6.38263e-08	0.27691	0.339	0.02	0.00069309
SRPR	6.38263e-08	0.266767	0.339	0.02	0.00069309
SH2B3	6.38263e-08	0.260593	0.339	0.02	0.00069309
LY6E	6.38263e-08	0.260289	0.339	0.02	0.00069309
MEAF6	6.38263e-08	0.255135	0.339	0.02	0.00069309
SRSF11	6.765e-08	-0.276636	0.593	0.112	0.000734611
TCF4	6.9125e-08	0.634146	0.305	0.01	0.000750628
SNX20	6.9125e-08	0.622692	0.305	0.01	0.000750628
SARS	6.9125e-08	0.61088	0.305	0.01	0.000750628
CD55	6.9125e-08	0.605221	0.305	0.01	0.000750628
AKR1C3	6.9125e-08	0.576979	0.305	0.01	0.000750628
PTTG1	6.9125e-08	0.547713	0.305	0.01	0.000750628
PDIA3	6.9125e-08	0.545477	0.305	0.01	0.000750628
MTA1	6.9125e-08	0.50519	0.305	0.01	0.000750628
B3GNT2	6.9125e-08	0.503027	0.305	0.01	0.000750628
MSRB3	6.9125e-08	0.480272	0.305	0.01	0.000750628
TAF15	6.9125e-08	0.472057	0.305	0.01	0.000750628
CARD8	6.9125e-08	0.471764	0.305	0.01	0.000750628
MBOAT2	6.9125e-08	0.470522	0.305	0.01	0.000750628
SNHG15	6.9125e-08	0.444765	0.305	0.01	0.000750628
DCTPP1	6.9125e-08	0.436822	0.305	0.01	0.000750628
DLC1	6.9125e-08	0.432323	0.305	0.01	0.000750628
HERPUD1	6.9125e-08	0.419408	0.305	0.01	0.000750628
RP11-791G16.2	6.9125e-08	0.407879	0.305	0.01	0.000750628
TIMMDC1	6.9125e-08	0.407878	0.305	0.01	0.000750628
NFIX	6.9125e-08	0.399805	0.305	0.01	0.000750628
GPBP1L1	6.9125e-08	0.368711	0.305	0.01	0.000750628
POLR2J	6.9125e-08	0.347245	0.305	0.01	0.000750628
VPS26A	6.9125e-08	0.342575	0.305	0.01	0.000750628
MRPL11	6.9125e-08	0.337691	0.305	0.01	0.000750628
ZNF770	6.9125e-08	0.307783	0.305	0.01	0.000750628
TAOK1	6.9125e-08	0.290545	0.305	0.01	0.000750628
PRMT5	6.9125e-08	0.264831	0.305	0.01	0.000750628
PPIA	7.64322e-08	-0.343302	0.644	0.133	0.000829977
CANX	8.21779e-08	-0.253692	0.644	0.133	0.00089237
RNF24	9.53511e-08	-0.266507	0.559	0.102	0.00103542
DEK	1.01947e-07	-0.251346	0.746	0.173	0.00110705
DDX21	1.10865e-07	-0.369616	0.475	0.071	0.00120388
FOXN3	1.12308e-07	0.388578	0.39	0.041	0.00121955
ARRB2	1.12308e-07	0.256212	0.39	0.041	0.00121955
HNRNPA1	1.25736e-07	0.372732	0.932	0.255	0.00136536
LRRC75A-AS1	1.2685e-07	0.313041	0.864	0.224	0.00137747
NGFRAP1	1.3553e-07	-0.278812	0.525	0.092	0.00147172
RPL22L1	1.35535e-07	-0.296556	0.525	0.092	0.00147178
RPL10P3	1.35535e-07	-0.313307	0.525	0.092	0.00147178
HSP90B1	1.35535e-07	-0.318935	0.525	0.092	0.00147178
MSMO1	1.35535e-07	-0.482402	0.525	0.092	0.00147178
ADD1	1.40727e-07	0.293511	0.356	0.031	0.00152815
TPP1	1.45228e-07	0.448606	0.356	0.031	0.00157703
TRAM1	1.45228e-07	0.31116	0.356	0.031	0.00157703
SC5D	1.45228e-07	0.302853	0.356	0.031	0.00157703
C19orf70	1.45228e-07	0.297599	0.356	0.031	0.00157703
MAPK14	1.45228e-07	0.29351	0.356	0.031	0.00157703
SLC20A1	1.45228e-07	0.282148	0.356	0.031	0.00157703
ACSS2	1.70734e-07	0.414188	0.322	0.02	0.001854
ARID1B	1.76482e-07	0.513428	0.322	0.02	0.00191642
USP9X	1.76482e-07	0.362948	0.322	0.02	0.00191642
USP10	1.76482e-07	0.361334	0.322	0.02	0.00191642
MED13L	1.76482e-07	0.315576	0.322	0.02	0.00191642
NAE1	1.76482e-07	0.306101	0.322	0.02	0.00191642
ATXN10	1.76482e-07	0.299552	0.322	0.02	0.00191642
POLR2G	1.76482e-07	0.299172	0.322	0.02	0.00191642
CDT1	1.76482e-07	0.287869	0.322	0.02	0.00191642
TXNL1	1.76482e-07	0.271546	0.322	0.02	0.00191642
MAP4	1.76482e-07	0.265468	0.322	0.02	0.00191642
MRPS16	1.76482e-07	0.263918	0.322	0.02	0.00191642
KTN1	1.93717e-07	-0.322806	0.492	0.082	0.00210357
RPL37	1.95867e-07	0.607901	0.966	0.378	0.00212692
PPIB	2.63385e-07	-0.263921	0.593	0.122	0.0028601
IQGAP2	2.63385e-07	-0.374091	0.593	0.122	0.0028601
PSMB1	2.77348e-07	-0.275895	0.458	0.071	0.00301172
USP15	2.77348e-07	-0.385104	0.458	0.071	0.00301172
OCIAD1	2.77348e-07	-0.4528	0.458	0.071	0.00301172
OXA1L	2.96928e-07	-0.261007	0.373	0.041	0.00322434
HDAC1	2.96928e-07	-0.293224	0.373	0.041	0.00322434
MYL12A	3.19923e-07	-0.301957	0.695	0.163	0.00347405
PFKP	3.90004e-07	0.300963	0.339	0.031	0.00423506
SBNO1	3.90004e-07	0.3004	0.339	0.031	0.00423506
SNCA	3.90004e-07	0.253226	0.339	0.031	0.00423506
GPI	3.95765e-07	-0.253782	0.424	0.061	0.00429761
DCK	3.95765e-07	-0.258396	0.424	0.061	0.00429761
WRNIP1	3.95765e-07	-0.276481	0.424	0.061	0.00429761
PSMA1	3.95765e-07	-0.308353	0.424	0.061	0.00429761
PDCD6IP	3.95765e-07	-0.384571	0.424	0.061	0.00429761
ARF6	3.95765e-07	-0.387029	0.424	0.061	0.00429761
GABPB1-AS1	4.66255e-07	0.531269	0.305	0.02	0.00506307
COPS2	4.66255e-07	0.490936	0.305	0.02	0.00506307
MLLT6	4.66255e-07	0.316395	0.305	0.02	0.00506307
ANK1	4.71563e-07	-0.322752	0.475	0.082	0.0051207
SDPR	4.8174e-07	0.465644	0.305	0.02	0.00523122
NOP58	4.8174e-07	0.421488	0.305	0.02	0.00523122
ZFP91	4.8174e-07	0.37041	0.305	0.02	0.00523122
NPRL3	4.8174e-07	0.361789	0.305	0.02	0.00523122
FAM46C	4.8174e-07	0.357337	0.305	0.02	0.00523122
GSR	4.8174e-07	0.353921	0.305	0.02	0.00523122
SAMSN1	4.8174e-07	0.334944	0.305	0.02	0.00523122
TYW3	4.8174e-07	0.333045	0.305	0.02	0.00523122
AHSA1	4.8174e-07	0.322741	0.305	0.02	0.00523122
RRN3	4.8174e-07	0.305987	0.305	0.02	0.00523122
U2AF2	4.8174e-07	0.29	0.305	0.02	0.00523122
PLEKHB2	4.8174e-07	0.288941	0.305	0.02	0.00523122
PHIP	4.8174e-07	0.27944	0.305	0.02	0.00523122
PYGL	4.8174e-07	0.276941	0.305	0.02	0.00523122
MON1B	4.8174e-07	0.266444	0.305	0.02	0.00523122
NDUFS1	4.8174e-07	0.261401	0.305	0.02	0.00523122
HNRNPC	4.92806e-07	-0.532392	0.661	0.153	0.00535138
RPS4XP11	5.5895e-07	-0.260991	0.39	0.051	0.00606964
NUP98	5.5895e-07	-0.325714	0.39	0.051	0.00606964
PSMG1	5.5895e-07	-0.382819	0.39	0.051	0.00606964
TMEM147	5.5895e-07	-0.388594	0.39	0.051	0.00606964
ACTB	5.6459e-07	0.543434	0.898	0.265	0.00613088
RPL5	5.66547e-07	0.575932	0.966	0.337	0.00615213
FTH1	6.35215e-07	0.292129	0.881	0.255	0.0068978
RPL37A	6.74903e-07	0.523249	0.983	0.378	0.00732877
PSMA2	6.82652e-07	-0.323376	0.441	0.071	0.00741292
ATP5D	6.82652e-07	-0.339942	0.441	0.071	0.00741292
HLA-C	7.58918e-07	-0.344845	0.729	0.184	0.00824109
BANF1	7.73487e-07	-0.272459	0.356	0.041	0.0083993
RPS6	8.35244e-07	0.352187	1	0.653	0.00906991
NDUFA11	9.86164e-07	-0.26148	0.407	0.061	0.0107088
CD34	9.86204e-07	-0.27593	0.407	0.061	0.0107092
PPP1R12A	9.86204e-07	-0.364047	0.407	0.061	0.0107092
TPSB2	9.95874e-07	0.463955	0.814	0.235	0.0108142
KCNH2	1.0018e-06	0.315325	0.322	0.031	0.0108786
SYNGR2	1.03283e-06	0.337904	0.322	0.031	0.0112155
AKAP13	1.03283e-06	0.311454	0.322	0.031	0.0112155
PLXNC1	1.03283e-06	0.273419	0.322	0.031	0.0112155
PPP3CA	1.03283e-06	-0.307734	0.322	0.031	0.0112155
TM7SF3	1.12908e-06	-0.293066	0.458	0.082	0.0122607
RBBP4	1.12908e-06	-0.298174	0.458	0.082	0.0122607
PHB2	1.23535e-06	-0.288196	0.508	0.102	0.0134147
LSM14A	1.23535e-06	-0.411953	0.508	0.102	0.0134147
RPL13AP5	1.33807e-06	-0.419703	0.559	0.122	0.0145301
ATXN7L3B	1.41227e-06	-0.40094	0.373	0.051	0.0153358
TMED2	1.41227e-06	-0.417955	0.373	0.051	0.0153358
RPS23	1.41853e-06	0.449919	0.983	0.347	0.0154038
HNRNPA3	1.46616e-06	-0.65946	0.61	0.143	0.0159211
CD44	1.59963e-06	-0.31056	0.525	0.112	0.0173704
DNAJC8	1.65289e-06	-0.483906	0.424	0.071	0.0179488
RPL31	1.69235e-06	0.470465	0.983	0.49	0.0183772
TAPBP	1.80482e-06	-0.346716	0.475	0.092	0.0195985
SH3BGRL	1.80525e-06	-0.310532	0.712	0.184	0.0196032
ELMSAN1	1.98503e-06	-0.326599	0.339	0.041	0.0215554
ITM2A	1.98503e-06	-0.36106	0.339	0.041	0.0215554
LIPA	1.98503e-06	-0.412747	0.339	0.041	0.0215554
REXO2	1.98503e-06	-0.414567	0.339	0.041	0.0215554
HLA-A	2.07731e-06	-0.281086	0.847	0.235	0.0225575
SON	2.24974e-06	-0.533337	0.627	0.153	0.0244299
NUFIP2	2.4181e-06	-0.269657	0.39	0.061	0.0262582
SPTSSA	2.4181e-06	-0.38261	0.39	0.061	0.0262582
HSPE1	2.65847e-06	-0.333845	0.441	0.082	0.0288683
ZC3H15	2.65856e-06	-0.34701	0.441	0.082	0.0288693
GMFG	2.89291e-06	-0.403232	0.644	0.163	0.0314141
CLU	2.93148e-06	-0.265727	0.593	0.143	0.0318329
RPL26	3.13143e-06	0.413021	0.966	0.306	0.0340042
VPS13A	3.51251e-06	-0.319265	0.356	0.051	0.0381424
ZNF664	3.51251e-06	-0.516247	0.356	0.051	0.0381424
RBM25	3.93615e-06	-0.263236	0.407	0.071	0.0427427
CAPZA2	3.93615e-06	-0.3059	0.407	0.071	0.0427427
OSTC	3.93615e-06	-0.320852	0.407	0.071	0.0427427
TMED9	4.03962e-06	-0.300077	0.458	0.092	0.0438663
MT-ND5	4.07497e-06	-0.551476	0.508	0.112	0.0442501
XPO1	4.13634e-06	-0.325991	0.458	0.092	0.0449165
CALM1	4.13775e-06	-0.368734	0.61	0.153	0.0449319
RPS27A	4.15164e-06	0.384194	1	0.357	0.0450827
NDUFS5	4.1679e-06	-0.308709	0.508	0.112	0.0452592
WSB1	4.23416e-06	-0.493961	0.559	0.133	0.0459787
ARPC5	4.26285e-06	-0.412301	0.508	0.112	0.0462903
GALNT1	4.42133e-06	-0.480899	0.559	0.133	0.0480112

## Sheet: carboplatinhigh_1_0
Table S2b. Lists all differentially expressed genes (after adjusting for multiple testing) comparing cluster 1 and 0 in the Carboplatin High sample.
Gene	p-value	avgerage log(Fold Change)	pct.1	pct.2	adjusted p-value
FADS1	1.60941e-28	-1.40433	0.033	0.877	2.10768e-24
B2M	8.85091e-27	1.34379	0.967	1	1.15912e-22
LMO2	1.2368e-26	-1.44107	0.033	0.846	1.61971e-22
NET1	2.04969e-26	-1.33495	0.011	0.792	2.68428e-22
SH3BGRL	3.41186e-26	-1.30897	0.054	0.892	4.46817e-22
LAPTM4B	3.62061e-26	-1.48079	0.033	0.831	4.74156e-22
TPSB2	4.85866e-26	-1.70841	0.011	0.785	6.36291e-22
MT-CO1	1.9189e-25	-1.43493	0.283	1	2.51299e-21
MT-CO3	3.17207e-25	-1.30978	0.511	1	4.15414e-21
GLUL	8.35804e-25	-1.34289	0.076	0.908	1.09457e-20
CYP1B1	1.233e-23	-1.74299	0.022	0.754	1.61473e-19
ITGA2B	2.98324e-23	-1.68419	0.011	0.708	3.90686e-19
YWHAG	4.80505e-23	-1.16387	0.043	0.8	6.2927e-19
H2AFY	5.31978e-23	-1.13031	0.109	0.908	6.96678e-19
PTRF	6.69777e-23	-1.35613	0.011	0.715	8.7714e-19
GCSAML	9.76086e-23	-1.52854	0.022	0.738	1.27828e-18
CDK6	1.0405e-22	-1.26256	0.043	0.792	1.36264e-18
GPX1	1.47371e-22	-1.73764	0.152	0.931	1.92998e-18
CREG1	2.11423e-22	-1.01178	0.033	0.762	2.76879e-18
C7orf73	2.12828e-22	-1.04485	0.043	0.777	2.78719e-18
MT-CO2	2.56749e-22	-1.24046	0.478	1	3.36239e-18
CAT	2.86646e-22	-1.06241	0.043	0.785	3.75392e-18
SLC40A1	5.30757e-22	-1.36808	0.098	0.869	6.9508e-18
TAL1	8.90541e-22	-1.17781	0.011	0.692	1.16625e-17
SCD	1.21941e-21	-1.12261	0.076	0.823	1.59694e-17
ABCC4	1.71615e-21	-1.48174	0.011	0.685	2.24748e-17
MT-ATP6	2.08901e-21	-1.09971	0.348	1	2.73577e-17
GATA2	2.5122e-21	-1.57053	0	0.654	3.28998e-17
MTATP6P1	3.6884e-21	-0.928181	0.174	0.977	4.83033e-17
TAGLN2	5.83719e-21	-1.03413	0.098	0.869	7.64438e-17
TSC22D1	8.79911e-21	-1.19472	0.043	0.731	1.15233e-16
TMEM97	1.23046e-20	-1.15271	0.022	0.692	1.61142e-16
HSD17B11	1.33248e-20	-1.08972	0.043	0.738	1.74502e-16
MT-ND4	1.82903e-20	-1.15308	0.478	1	2.3953e-16
HLA-B	3.47103e-20	1.61564	0.88	0.962	4.54566e-16
MEST	3.72114e-20	-1.77696	0.043	0.723	4.87321e-16
FTH1	7.18907e-20	-1.09326	0.478	1	9.41481e-16
YBX3	7.43413e-20	-0.965364	0.043	0.723	9.73573e-16
PDLIM1	7.94353e-20	-0.980458	0.054	0.738	1.04028e-15
FBXO7	1.29923e-19	-0.811654	0.043	0.723	1.70148e-15
MYB	1.67107e-19	-1.2864	0.011	0.638	2.18843e-15
MT-RNR2	1.81589e-19	-1.08786	0.413	1	2.37809e-15
SLBP	2.00629e-19	-0.748175	0.033	0.692	2.62744e-15
NFE2	2.00629e-19	-0.906215	0.033	0.692	2.62744e-15
CSF2RB	2.57398e-19	-1.04531	0.022	0.662	3.37088e-15
MPP1	2.81943e-19	-0.99577	0.065	0.762	3.69232e-15
SLC44A1	3.15853e-19	-1.56285	0.011	0.631	4.13641e-15
CYTL1	5.00824e-19	-1.31896	0.065	0.738	6.55879e-15
PRDX3	5.60818e-19	-0.768186	0.087	0.808	7.34448e-15
NCF4	6.04055e-19	-0.769281	0.076	0.769	7.9107e-15
SOCS2	7.08216e-19	-1.06149	0.011	0.623	9.2748e-15
GFI1B	9.7248e-19	-1.06401	0.022	0.646	1.27356e-14
TUBA1B	1.23633e-18	-1.09287	0.152	0.892	1.6191e-14
RRN3	2.02056e-18	-1.01136	0.022	0.638	2.64613e-14
ETS2	2.33263e-18	-0.811427	0.043	0.692	3.05482e-14
RNF130	2.3602e-18	-0.910281	0.065	0.731	3.09092e-14
LDHA	3.31257e-18	-0.730094	0.141	0.9	4.33815e-14
CPT1A	3.49287e-18	-0.642163	0.033	0.662	4.57426e-14
ILF2	3.81137e-18	-0.72685	0.054	0.7	4.99137e-14
LYN	4.30911e-18	-1.03452	0.043	0.669	5.6432e-14
NCOA4	5.1671e-18	-0.871975	0.12	0.838	6.76684e-14
KIAA0101	5.46852e-18	-1.42996	0.022	0.623	7.16157e-14
SOX4	5.89681e-18	-0.992859	0.011	0.6	7.72246e-14
GCLM	6.73527e-18	-0.676834	0.033	0.654	8.82052e-14
IFITM3	9.59577e-18	-0.821191	0.054	0.7	1.25666e-13
CSNK2A1	1.37466e-17	-0.731716	0.033	0.646	1.80026e-13
MTHFD2	1.55773e-17	-0.943325	0.043	0.669	2.04e-13
MT-ND3	1.61638e-17	-0.941605	0.087	0.754	2.11681e-13
TRBC2	1.77387e-17	2.90399	0.565	0.077	2.32306e-13
HNRNPA1	1.88871e-17	-0.941951	0.293	0.985	2.47345e-13
ATP5F1	2.06005e-17	-0.521933	0.065	0.723	2.69784e-13
HBD	2.28947e-17	-2.20816	0.043	0.631	2.99829e-13
CAPRIN1	2.30034e-17	-0.55441	0.087	0.762	3.01252e-13
RTN3	3.0312e-17	-0.390998	0.054	0.692	3.96966e-13
ORAI2	3.0417e-17	-0.57186	0.065	0.7	3.98342e-13
SEC11A	3.05458e-17	-0.813421	0.054	0.669	4.00027e-13
GLO1	3.05943e-17	-0.642193	0.109	0.823	4.00663e-13
TYMS	3.65789e-17	-1.54686	0.033	0.615	4.79038e-13
CD34	3.68428e-17	-0.554285	0.022	0.608	4.82493e-13
TUBB	3.91016e-17	-1.18321	0.217	0.9	5.12075e-13
STMN1	4.53711e-17	-0.952606	0.163	0.846	5.94179e-13
PRKAR2B	5.25742e-17	-1.2222	0.033	0.623	6.88512e-13
PRDX6	5.55678e-17	-0.605902	0.141	0.869	7.27716e-13
ZWINT	5.90641e-17	-1.07652	0	0.546	7.73503e-13
PTGS1	7.31369e-17	-0.979419	0.033	0.623	9.57801e-13
YWHAE	7.48237e-17	-0.627992	0.065	0.708	9.79891e-13
MCM4	7.77252e-17	-1.15013	0.022	0.585	1.01789e-12
PGD	8.99542e-17	-0.970761	0.022	0.592	1.17804e-12
SLC43A3	9.99827e-17	-0.897795	0.022	0.585	1.30937e-12
SEPT11	1.08025e-16	-0.760269	0.033	0.623	1.41469e-12
MT-ND5	1.17383e-16	-0.643656	0.109	0.8	1.53725e-12
FADS2	1.18644e-16	-0.914403	0.076	0.723	1.55376e-12
DDX21	1.33811e-16	-0.575001	0.065	0.692	1.75239e-12
RAB13	1.36468e-16	-0.881952	0.022	0.592	1.78719e-12
MRFAP1	1.46749e-16	-0.672186	0.13	0.846	1.92183e-12
LRRC75A	1.48843e-16	-0.497285	0.109	0.808	1.94925e-12
LYL1	1.65017e-16	-0.908641	0.022	0.585	2.16106e-12
EIF2AK1	1.72525e-16	-0.61183	0.098	0.754	2.25939e-12
MAP7	1.8253e-16	-0.896991	0.011	0.562	2.39041e-12
EPDR1	1.82535e-16	-0.873609	0.011	0.562	2.39047e-12
ANP32B	1.88727e-16	-0.785671	0.141	0.846	2.47157e-12
IPO9	2.02324e-16	-0.581805	0.033	0.615	2.64964e-12
RBM3	2.11333e-16	-0.643105	0.12	0.815	2.76762e-12
CMIP	2.13242e-16	-0.902492	0.043	0.638	2.79262e-12
SNCA	2.25699e-16	-1.21793	0	0.531	2.95576e-12
PGK1	2.36869e-16	-0.282339	0.12	0.831	3.10203e-12
VDAC3	2.41267e-16	-0.597731	0.087	0.746	3.15963e-12
SSRP1	2.71396e-16	-0.853736	0.022	0.585	3.55421e-12
PNP	2.93733e-16	-0.737358	0.098	0.762	3.84673e-12
RNF24	2.96394e-16	-0.70153	0.065	0.685	3.88158e-12
UQCRH	3.08573e-16	-0.728342	0.174	0.9	4.04108e-12
MCM2	3.12709e-16	-1.12069	0.011	0.554	4.09523e-12
C14orf2	3.20433e-16	-0.631761	0.033	0.608	4.19639e-12
TPSAB1	3.78056e-16	-0.972873	0.022	0.577	4.95102e-12
SOD2	4.04388e-16	-0.876017	0.076	0.7	5.29587e-12
CPOX	4.57503e-16	-0.785874	0.054	0.654	5.99146e-12
HMGA1	4.62715e-16	-0.912256	0.076	0.7	6.05972e-12
HMGCR	5.53094e-16	-0.702951	0.065	0.662	7.24332e-12
VCL	5.61974e-16	-1.14354	0.043	0.615	7.35961e-12
PPIF	6.33543e-16	-1.01607	0.043	0.615	8.29688e-12
MTURN	8.07487e-16	-0.643215	0.054	0.654	1.05748e-11
FHL2	8.42791e-16	-1.10889	0	0.515	1.10372e-11
CTDSPL	8.42814e-16	-1.07052	0	0.515	1.10375e-11
GAPDH	8.81985e-16	-0.874219	0.38	0.992	1.15505e-11
SPINT2	8.89802e-16	-0.756351	0.087	0.715	1.16528e-11
PDIA6	1.0344e-15	-0.465406	0.065	0.677	1.35465e-11
IL7R	1.12419e-15	2.64371	0.489	0.046	1.47223e-11
MT-ND2	1.12962e-15	-0.594025	0.228	0.954	1.47935e-11
ACTN1	1.16395e-15	-0.938039	0.033	0.592	1.52431e-11
MMADHC	1.18631e-15	-0.475416	0.087	0.731	1.5536e-11
RAP2B	1.32277e-15	-0.574846	0.065	0.662	1.7323e-11
LYPLA1	1.40551e-15	-0.682255	0.065	0.654	1.84065e-11
FEN1	1.61487e-15	-1.17765	0	0.508	2.11483e-11
CBX3	1.79128e-15	-0.441932	0.152	0.862	2.34587e-11
APLP2	1.92783e-15	-0.556483	0.065	0.669	2.52468e-11
PTBP3	1.95535e-15	-0.52381	0.152	0.846	2.56073e-11
BMP2K	2.13176e-15	-0.928169	0.011	0.523	2.79175e-11
MT-ND1	2.37225e-15	-0.663683	0.359	0.977	3.1067e-11
TMEM14B	2.5162e-15	-0.64148	0.011	0.531	3.29521e-11
FCER1A	2.7034e-15	-1.03692	0.065	0.646	3.54038e-11
IPO7	2.76452e-15	-0.578038	0.098	0.738	3.62042e-11
SPTLC2	2.80001e-15	-0.549919	0.076	0.677	3.66689e-11
LGALS9	3.02957e-15	-0.667855	0.043	0.6	3.96752e-11
RHOG	3.12185e-15	-0.564823	0.087	0.715	4.08837e-11
NEDD8	3.22638e-15	-0.406324	0.087	0.708	4.22527e-11
CAPNS1	3.27023e-15	-0.596461	0.185	0.908	4.2827e-11
CDKN1A	3.32817e-15	-1.65493	0.022	0.538	4.35857e-11
POLR1D	3.35255e-15	-0.598417	0.13	0.792	4.3905e-11
SQLE	3.7158e-15	-0.373236	0.152	0.854	4.86621e-11
ZMYND8	3.76246e-15	-0.651528	0.022	0.554	4.92731e-11
OCIAD1	3.85887e-15	-0.567989	0.087	0.7	5.05357e-11
CCT2	3.89887e-15	-0.519762	0.087	0.715	5.10595e-11
NGFRAP1	3.93908e-15	-0.688674	0.043	0.608	5.15862e-11
DSTN	4.3029e-15	-0.613066	0.054	0.631	5.63508e-11
HMGB2	4.35658e-15	-0.789755	0.163	0.846	5.70538e-11
CNIH1	4.64618e-15	-0.559783	0.054	0.631	6.08464e-11
PSTPIP2	4.68269e-15	-0.838685	0.011	0.523	6.13245e-11
HSBP1	5.0476e-15	-0.561913	0.033	0.569	6.61034e-11
HDGFRP3	5.83007e-15	-0.966055	0	0.492	7.63505e-11
SLC25A6	6.09073e-15	-0.791836	0.196	0.915	7.97642e-11
COX8A	6.11825e-15	-0.439435	0.141	0.831	8.01245e-11
TMPO	6.22228e-15	-0.709764	0.065	0.654	8.1487e-11
MORF4L2	7.01137e-15	-0.484617	0.087	0.708	9.18209e-11
FKBP4	7.42909e-15	-0.722077	0.043	0.6	9.72914e-11
YWHAH	7.63564e-15	-0.604361	0.054	0.623	9.99963e-11
GNAQ	7.63564e-15	-0.669508	0.054	0.623	9.99963e-11
HMGN1	7.78031e-15	-0.460966	0.152	0.854	1.01891e-10
RP5-940J5.9	7.82392e-15	-0.858108	0.011	0.515	1.02462e-10
PAICS	7.93255e-15	-0.819499	0.054	0.623	1.03885e-10
HPRT1	8.08551e-15	-0.620909	0.054	0.623	1.05888e-10
LTB	8.18466e-15	2.45303	0.489	0.062	1.07186e-10
IMPDH2	8.25954e-15	-0.47352	0.12	0.762	1.08167e-10
LMNA	8.37273e-15	-0.907259	0.054	0.615	1.09649e-10
CERS2	8.91557e-15	-0.467891	0.163	0.869	1.16758e-10
AHCY	9.03086e-15	-0.707716	0.011	0.515	1.18268e-10
SNX3	9.73873e-15	-0.5705	0.174	0.892	1.27538e-10
RAD23B	9.96955e-15	-0.500369	0.054	0.623	1.30561e-10
UBA2	1.01346e-14	-0.781997	0.054	0.615	1.32723e-10
NUDT3	1.03873e-14	-0.434435	0.065	0.646	1.36032e-10
ALDH1A1	1.09859e-14	-0.987659	0	0.485	1.43872e-10
ZAK	1.09862e-14	-0.869127	0	0.485	1.43876e-10
CASP3	1.11371e-14	-0.586008	0.043	0.585	1.45851e-10
HSPD1	1.12217e-14	-0.661337	0.13	0.762	1.4696e-10
TFRC	1.15291e-14	-0.997282	0.076	0.662	1.50985e-10
GDI2	1.17253e-14	-0.619587	0.109	0.738	1.53554e-10
TMEM164	1.22386e-14	-1.05081	0.011	0.508	1.60277e-10
TPI1	1.23661e-14	-0.636415	0.174	0.854	1.61946e-10
ARPC1B	1.23744e-14	-0.264989	0.109	0.738	1.62056e-10
TMX1	1.2512e-14	-0.79105	0.033	0.562	1.63857e-10
ATP6V1F	1.26369e-14	-0.471071	0.109	0.746	1.65493e-10
MLLT11	1.34005e-14	-0.795437	0.022	0.538	1.75493e-10
DMTN	1.34014e-14	-0.545357	0.022	0.538	1.75505e-10
NIPSNAP3A	1.34014e-14	-0.701653	0.022	0.538	1.75505e-10
BEST1	1.34014e-14	-0.818225	0.022	0.538	1.75505e-10
CAPZA2	1.39476e-14	-0.61381	0.109	0.715	1.82658e-10
CALR	1.40256e-14	-0.693477	0.152	0.831	1.8368e-10
CTNNA1	1.66251e-14	-0.821564	0.011	0.508	2.17722e-10
SCCPDH	1.69672e-14	-0.629519	0.011	0.508	2.22202e-10
PTPLA	1.69676e-14	-0.888155	0.011	0.508	2.22208e-10
VAPA	1.74302e-14	-0.428709	0.109	0.746	2.28266e-10
CD82	1.8513e-14	-0.760158	0.033	0.562	2.42447e-10
GALNT1	1.943e-14	-0.586371	0.076	0.654	2.54455e-10
CLIC1	2.01599e-14	-0.389984	0.098	0.708	2.64014e-10
ZEB2	2.05901e-14	-0.853416	0	0.477	2.69648e-10
RP11-620J15.3	2.05901e-14	-0.902884	0	0.477	2.69648e-10
TM7SF3	2.286e-14	-0.557004	0.043	0.577	2.99374e-10
MT-RNR1	2.30953e-14	-0.509466	0.152	0.823	3.02456e-10
TRAC	2.48195e-14	2.54518	0.478	0.062	3.25036e-10
EBPL	2.6479e-14	-0.531404	0.043	0.585	3.46769e-10
CORO1C	2.69559e-14	-0.854386	0.011	0.5	3.53015e-10
WTAP	2.74801e-14	-0.286142	0.065	0.638	3.59879e-10
TALDO1	3.05879e-14	-0.478921	0.152	0.846	4.0058e-10
BCAT1	3.07051e-14	-0.851718	0.033	0.554	4.02114e-10
MT-ATP8	3.08309e-14	-0.675189	0.054	0.608	4.03762e-10
PDZD8	3.10699e-14	-0.849724	0.011	0.5	4.06892e-10
ANKRD28	3.10699e-14	-0.921958	0.011	0.5	4.06892e-10
RNF138	3.17052e-14	-0.719597	0.011	0.5	4.15211e-10
PRSS23	3.1706e-14	-0.916756	0.011	0.5	4.15221e-10
GTF2A2	3.2921e-14	-0.403143	0.076	0.662	4.31134e-10
PTPN12	3.49767e-14	-0.770278	0.043	0.569	4.58055e-10
PYURF	3.49784e-14	-0.37091	0.141	0.8	4.58077e-10
DKC1	3.58249e-14	-0.45493	0.054	0.608	4.69163e-10
TPM1	3.83818e-14	-0.881923	0	0.469	5.02648e-10
TFDP1	3.92083e-14	-0.823679	0.022	0.515	5.13472e-10
CBX5	3.97492e-14	-0.536007	0.076	0.654	5.20555e-10
GSTO1	4.02085e-14	-0.362989	0.087	0.685	5.2657e-10
HSPA9	4.36938e-14	-0.470553	0.076	0.646	5.72214e-10
MYC	4.40014e-14	-0.871431	0.022	0.523	5.76242e-10
C6orf25	4.57746e-14	-1.04212	0.022	0.523	5.99464e-10
UQCRC2	4.90944e-14	-0.51305	0.043	0.577	6.42941e-10
EI24	5.77479e-14	-0.768941	0.011	0.492	7.56267e-10
IL1B	5.77507e-14	-0.95668	0.011	0.492	7.56304e-10
MAST4	5.89268e-14	-0.617416	0.011	0.492	7.71705e-10
TMEM14C	6.13258e-14	-0.662797	0.054	0.6	8.03123e-10
LEPROT	6.20345e-14	-0.610799	0.054	0.592	8.12404e-10
TACC1	6.50804e-14	-0.394052	0.098	0.7	8.52293e-10
ATP5G3	6.5278e-14	-0.510266	0.109	0.731	8.54881e-10
MCM3	6.60718e-14	-0.681322	0.054	0.6	8.65276e-10
PARP1	6.86824e-14	-0.649552	0.13	0.738	8.99465e-10
TPM4	6.96303e-14	-0.475343	0.043	0.562	9.11878e-10
MBOAT2	7.1164e-14	-0.757345	0	0.462	9.31963e-10
NME1	7.11658e-14	-0.936092	0	0.462	9.31987e-10
ACLY	7.67787e-14	-0.571155	0.076	0.646	1.00549e-09
CCNG1	7.98399e-14	-0.574534	0.185	0.877	1.04558e-09
CITED2	8.23643e-14	-0.764057	0.043	0.569	1.07864e-09
COMT	8.47507e-14	-0.630652	0.022	0.515	1.1099e-09
WRNIP1	9.43541e-14	-0.559866	0.054	0.585	1.23566e-09
MT-CYB	9.47656e-14	-0.683578	0.413	0.992	1.24105e-09
ACSL4	1.0108e-13	-0.82566	0.033	0.538	1.32374e-09
VDAC1	1.04648e-13	-0.545103	0.076	0.631	1.37048e-09
COPS3	1.08437e-13	-0.538563	0.054	0.592	1.42009e-09
DUT	1.12125e-13	-0.682788	0.109	0.708	1.46839e-09
CCT4	1.18263e-13	-0.438451	0.141	0.777	1.54878e-09
HNRNPU	1.21506e-13	-0.434914	0.174	0.862	1.59124e-09
LRRC75A-AS1	1.35364e-13	-0.77438	0.337	0.977	1.77273e-09
TNPO1	1.42838e-13	-0.469207	0.043	0.562	1.87061e-09
CD9	1.57147e-13	-1.06448	0.043	0.554	2.058e-09
DPPA4	1.59147e-13	-0.485082	0.022	0.508	2.08419e-09
NUCB2	1.62894e-13	-0.439487	0.043	0.562	2.13326e-09
CSNK2B	1.64549e-13	-0.352851	0.087	0.669	2.15494e-09
HLA-DPA1	1.6748e-13	-0.398423	0.087	0.669	2.19332e-09
SPG20	1.69116e-13	-0.547478	0.043	0.562	2.21475e-09
THOC2	1.92328e-13	-0.465493	0.054	0.577	2.51873e-09
GABARAPL2	1.92599e-13	-0.570692	0.098	0.669	2.52228e-09
EIF4EBP1	2.00303e-13	-0.764758	0.011	0.477	2.62317e-09
HNRNPL	2.00308e-13	-0.37761	0.011	0.477	2.62323e-09
GMPR	2.00308e-13	-0.732609	0.011	0.477	2.62323e-09
SRSF10	2.02552e-13	-0.306484	0.065	0.608	2.65262e-09
ZNF664	2.16063e-13	-0.631057	0.033	0.531	2.82955e-09
BRI3BP	2.20218e-13	-0.673731	0.033	0.531	2.88398e-09
RPS24	2.22048e-13	-0.709784	0.522	0.992	2.90794e-09
GATA1	2.40813e-13	-0.787996	0	0.446	3.15369e-09
IL18	2.40813e-13	-0.81829	0	0.446	3.15369e-09
MT2A	2.41808e-13	-0.944645	0.043	0.546	3.16671e-09
RAC1	2.50461e-13	-0.266346	0.152	0.808	3.28003e-09
TUG1	2.53039e-13	-0.282291	0.087	0.662	3.3138e-09
CLU	2.59405e-13	-0.723943	0.022	0.5	3.39717e-09
SRSF1	2.62089e-13	-0.320151	0.087	0.662	3.43231e-09
ACTG1	2.64095e-13	-0.78702	0.489	0.992	3.45859e-09
NPC2	2.66732e-13	-0.405286	0.087	0.662	3.49312e-09
AP2M1	2.67323e-13	-0.299881	0.098	0.677	3.50086e-09
MCM6	2.67968e-13	-0.711906	0.054	0.577	3.50931e-09
SNHG8	2.8094e-13	-0.605397	0.043	0.554	3.67919e-09
TFG	2.91467e-13	-0.583768	0.022	0.5	3.81705e-09
SF3B3	2.97093e-13	-0.616065	0.043	0.554	3.89074e-09
IPO5	3.08359e-13	-0.30181	0.043	0.554	4.03827e-09
MCM7	3.08366e-13	-0.5084	0.043	0.554	4.03836e-09
PTP4A1	3.12594e-13	-0.348598	0.076	0.631	4.09373e-09
CHD9	3.19753e-13	-0.576459	0.033	0.523	4.18749e-09
WBP5	3.58347e-13	-0.520673	0.033	0.523	4.69291e-09
ATP2A2	3.664e-13	-0.742478	0.011	0.469	4.79837e-09
RRM1	3.664e-13	-0.800351	0.011	0.469	4.79837e-09
ZC3H15	3.79937e-13	-0.374211	0.076	0.631	4.97565e-09
KCTD20	3.8262e-13	-0.611351	0.033	0.515	5.01079e-09
SET	3.89074e-13	-0.450081	0.174	0.838	5.09532e-09
THOC7	4.09168e-13	-0.469967	0.033	0.523	5.35846e-09
DNM1L	4.39495e-13	-0.633567	0.043	0.546	5.75563e-09
CCT7	4.69789e-13	-0.299807	0.087	0.654	6.15235e-09
SMC4	4.78748e-13	-0.613442	0.076	0.623	6.26969e-09
HSD17B12	4.82235e-13	-0.673016	0.043	0.546	6.31535e-09
CS	4.8729e-13	-0.545133	0.076	0.623	6.38155e-09
AK3	5.04102e-13	-0.474969	0.076	0.615	6.60172e-09
TRIM24	5.10911e-13	-0.684084	0.022	0.492	6.69089e-09
TWSG1	5.10923e-13	-0.797797	0.022	0.492	6.69104e-09
RPL36A	5.12227e-13	-0.320354	0.141	0.785	6.70812e-09
NRIP1	5.13812e-13	-0.54551	0.076	0.623	6.72889e-09
LIPA	5.2087e-13	-0.688284	0.022	0.492	6.82132e-09
SLC39A8	5.31032e-13	-0.605713	0.022	0.492	6.95439e-09
PRPF19	5.38919e-13	-0.458098	0.043	0.546	7.05769e-09
PTTG1IP	5.41771e-13	-0.464987	0.076	0.623	7.09504e-09
VBP1	5.48983e-13	-0.474458	0.043	0.546	7.18948e-09
RPS23P8	5.80824e-13	-0.392474	0.076	0.615	7.60647e-09
COX5B	6.11974e-13	-0.280457	0.109	0.7	8.01441e-09
GSE1	6.36888e-13	-0.497554	0.054	0.569	8.34068e-09
PGRMC1	6.4091e-13	-0.841483	0.011	0.462	8.39335e-09
FTH1P11	6.4338e-13	-0.559058	0.076	0.608	8.42571e-09
LINC00657	6.44005e-13	-0.43191	0.163	0.815	8.43389e-09
XRCC5	6.46198e-13	-0.313921	0.152	0.792	8.46261e-09
PPM1G	6.52098e-13	-0.557853	0.054	0.562	8.53987e-09
C11orf58	6.54976e-13	-0.274541	0.109	0.7	8.57756e-09
CMAS	6.66732e-13	-0.681403	0.011	0.462	8.73152e-09
RAB11A	6.7573e-13	-0.409858	0.098	0.662	8.84936e-09
DLD	7.14531e-13	-0.434444	0.033	0.515	9.3575e-09
XPO1	7.16688e-13	-0.341704	0.13	0.754	9.38575e-09
PEBP1	7.28387e-13	-0.43159	0.174	0.846	9.53895e-09
SLC20A1	7.41912e-13	-0.553146	0.033	0.515	9.71608e-09
LMAN2	7.98147e-13	-0.68693	0	0.431	1.04525e-08
CST3	7.98147e-13	-0.843162	0	0.431	1.04525e-08
DLC1	7.98167e-13	-0.851483	0	0.431	1.04528e-08
WDR1	8.0247e-13	-0.3834	0.098	0.662	1.05091e-08
RPN2	8.09507e-13	-0.57921	0.076	0.608	1.06013e-08
SNHG3	8.38567e-13	-0.280497	0.076	0.608	1.09819e-08
IDH2	8.41009e-13	-0.621902	0.054	0.562	1.10138e-08
TUFM	8.54776e-13	-0.565885	0.043	0.538	1.11942e-08
CCT8	9.1494e-13	-0.355245	0.13	0.746	1.19821e-08
SNAP23	9.1803e-13	-0.468501	0.076	0.615	1.20225e-08
MTND4P12	9.62397e-13	-0.481511	0.022	0.485	1.26036e-08
FERMT3	1.00874e-12	-0.634965	0.043	0.538	1.32104e-08
PDCD10	1.08906e-12	-0.462913	0.033	0.508	1.42623e-08
MTPN	1.14146e-12	-0.330035	0.196	0.869	1.49485e-08
RAB10	1.14248e-12	-0.39007	0.098	0.669	1.49619e-08
NENF	1.15712e-12	-0.473604	0.065	0.585	1.51537e-08
IFI27L2	1.20697e-12	-0.627443	0.011	0.454	1.58065e-08
E2F3	1.22512e-12	-0.60013	0.033	0.5	1.60442e-08
TKT	1.22915e-12	-0.409676	0.054	0.562	1.60969e-08
SDCBP	1.23856e-12	-0.555446	0.12	0.7	1.62202e-08
CLTC	1.256e-12	-0.387906	0.141	0.769	1.64485e-08
ATP6V0A2	1.32087e-12	-0.526377	0.054	0.562	1.72981e-08
MSN	1.32818e-12	-0.335368	0.185	0.846	1.73939e-08
MLLT3	1.33821e-12	-0.426731	0.033	0.508	1.75252e-08
TTC19	1.33821e-12	-0.607082	0.033	0.508	1.75252e-08
ANP32A	1.34483e-12	-0.470643	0.054	0.562	1.76119e-08
GNA15	1.4333e-12	-0.769034	0.022	0.477	1.87705e-08
GUCY1B3	1.44201e-12	-0.905848	0	0.423	1.88846e-08
BTK	1.44201e-12	-1.01015	0	0.423	1.88846e-08
CHP1	1.48283e-12	-0.479284	0.065	0.585	1.94192e-08
CLTA	1.48341e-12	-0.303133	0.098	0.662	1.94267e-08
RGS18	1.48922e-12	-0.925155	0.022	0.477	1.95028e-08
C1QBP	1.48955e-12	-0.576326	0.098	0.654	1.95071e-08
SMARCE1	1.50924e-12	-0.484346	0.065	0.585	1.9765e-08
VCP	1.56158e-12	-0.267925	0.109	0.692	2.04505e-08
CCT6A	1.60401e-12	-0.491132	0.152	0.762	2.10061e-08
LARP1	1.64852e-12	-0.331622	0.152	0.792	2.15891e-08
CDCA7	1.73509e-12	-0.616054	0.022	0.477	2.27228e-08
HELLS	1.73513e-12	-0.605583	0.022	0.477	2.27233e-08
RTN4	1.78394e-12	-0.744661	0.261	0.938	2.33624e-08
SMC1A	1.80987e-12	-0.508062	0.043	0.531	2.37021e-08
MLF2	1.82747e-12	-0.381144	0.087	0.623	2.39325e-08
IFITM2	1.83547e-12	-0.34569	0.152	0.777	2.40373e-08
HIPK2	1.92625e-12	-0.77016	0.033	0.492	2.52262e-08
RBMX	1.99154e-12	-0.27781	0.13	0.731	2.60811e-08
HHEX	2.0795e-12	-0.785791	0.076	0.585	2.72331e-08
FLI1	2.15539e-12	-0.498163	0.054	0.554	2.8227e-08
MGST1	2.17389e-12	-0.69494	0.011	0.446	2.84692e-08
HN1L	2.17394e-12	-0.635784	0.011	0.446	2.84699e-08
SYNJ2	2.17394e-12	-0.745484	0.011	0.446	2.84699e-08
MAPK1IP1L	2.19948e-12	-0.261952	0.109	0.685	2.88043e-08
HERC2P2	2.24556e-12	-1.12029	0.043	0.508	2.94078e-08
PICALM	2.31512e-12	-0.403011	0.054	0.554	3.03188e-08
TMED10	2.32247e-12	-0.381452	0.087	0.631	3.0415e-08
STAT3	2.4011e-12	-0.387501	0.033	0.5	3.14448e-08
CTNND1	2.59213e-12	-0.724178	0	0.415	3.39465e-08
RPL13A	2.66053e-12	0.563069	0.935	1	3.48423e-08
UBE2I	2.66168e-12	-0.315192	0.087	0.631	3.48574e-08
PHACTR4	2.82452e-12	-0.423598	0.065	0.577	3.69899e-08
APEX1	2.97858e-12	-0.407408	0.098	0.654	3.90075e-08
DNAJC9	3.26463e-12	-0.585817	0.054	0.538	4.27536e-08
RP11-354E11.2	3.45898e-12	-0.946395	0.022	0.462	4.52988e-08
PAFAH1B2	3.48469e-12	-0.300929	0.076	0.6	4.56355e-08
NMI	3.56516e-12	-0.562221	0.054	0.546	4.66894e-08
NPM1	3.63346e-12	-0.582749	0.304	0.938	4.75838e-08
GGCT	3.89525e-12	-0.755716	0.054	0.531	5.10122e-08
SDPR	4.10396e-12	-0.792788	0.022	0.462	5.37455e-08
MBOAT7	4.13049e-12	-0.320045	0.033	0.492	5.40929e-08
ETF1	4.18291e-12	-0.468822	0.054	0.546	5.47794e-08
VDAC2	4.25763e-12	-0.352921	0.054	0.546	5.5758e-08
SMS	4.28577e-12	-0.492219	0.033	0.492	5.61264e-08
HDAC2	4.28585e-12	-0.441832	0.033	0.492	5.61275e-08
PSMB5	4.28585e-12	-0.532494	0.033	0.492	5.61275e-08
NONO	4.34039e-12	-0.44831	0.185	0.846	5.68418e-08
TUBA1C	4.34292e-12	-0.631053	0.054	0.538	5.68749e-08
SUMO2	4.49402e-12	-0.295868	0.12	0.7	5.88537e-08
SEPT2	4.52459e-12	-0.34435	0.12	0.692	5.92541e-08
DENR	4.57144e-12	-0.475885	0.076	0.592	5.98676e-08
COMMD7	4.58093e-12	-0.531904	0.054	0.538	5.99918e-08
NDUFS5	4.58324e-12	-0.28255	0.098	0.646	6.00221e-08
SPN	4.63559e-12	-0.378749	0.196	0.854	6.07077e-08
CERS6	4.63626e-12	-0.693821	0	0.408	6.07165e-08
CMBL	4.63637e-12	-0.773875	0	0.408	6.07179e-08
STON2	4.63637e-12	-0.780448	0	0.408	6.07179e-08
CTTNBP2	4.63637e-12	-0.810196	0	0.408	6.07179e-08
MAPRE1	4.77676e-12	-0.252046	0.109	0.669	6.25565e-08
ARPC4	4.94982e-12	-0.39502	0.13	0.715	6.48229e-08
H2AFZ	5.05474e-12	-0.514258	0.185	0.777	6.61968e-08
BRK1	5.24604e-12	-0.329089	0.163	0.785	6.87021e-08
LRPPRC	5.29206e-12	-0.678352	0.022	0.454	6.93049e-08
ADIPOR2	5.45018e-12	-0.638782	0.022	0.462	7.13755e-08
CAND1	5.53415e-12	-0.459715	0.065	0.569	7.24752e-08
UBE2F	5.70912e-12	-0.721651	0.022	0.454	7.47666e-08
TXNRD1	5.72567e-12	-0.302831	0.109	0.669	7.49833e-08
DHCR24	5.85152e-12	-0.415472	0.098	0.638	7.66315e-08
SLC48A1	5.87718e-12	-0.442288	0.065	0.562	7.69676e-08
SERPINE2	5.88361e-12	-0.77469	0.033	0.485	7.70517e-08
UBE2E1	6.04975e-12	-0.32329	0.098	0.638	7.92275e-08
DHCR7	6.76444e-12	-0.333806	0.054	0.531	8.85871e-08
MCMBP	6.94636e-12	-0.562295	0.011	0.431	9.09696e-08
TJP2	6.94636e-12	-0.562701	0.011	0.431	9.09696e-08
MEX3B	7.07208e-12	-0.692944	0.033	0.485	9.2616e-08
LAPTM4A	7.32283e-12	-0.322695	0.109	0.669	9.58998e-08
RAB7A	7.50846e-12	-0.344726	0.098	0.638	9.83307e-08
STOM	7.90754e-12	-0.856541	0.196	0.777	1.03557e-07
HLTF	8.25193e-12	-0.760229	0	0.4	1.08067e-07
FARSA	8.25193e-12	-0.821243	0	0.4	1.08067e-07
ATAD2	8.37735e-12	-0.80158	0.022	0.446	1.0971e-07
PCNA	8.96e-12	-0.677	0.196	0.769	1.1734e-07
CELF2	9.17399e-12	-0.367699	0.163	0.762	1.20143e-07
EIF3J	9.18403e-12	-0.519399	0.043	0.5	1.20274e-07
BNIP3L	9.31019e-12	-0.331976	0.098	0.638	1.21926e-07
SNW1	9.71022e-12	-0.331566	0.065	0.562	1.27165e-07
SNRPD1	9.77247e-12	-0.397438	0.043	0.508	1.2798e-07
UROD	9.86104e-12	-0.541106	0.022	0.454	1.2914e-07
TMED3	9.86125e-12	-0.439056	0.022	0.454	1.29143e-07
DCTPP1	9.86125e-12	-0.54451	0.022	0.454	1.29143e-07
ATP6AP1	9.86125e-12	-0.568419	0.022	0.454	1.29143e-07
MAX	1.06774e-11	-0.391318	0.076	0.585	1.39831e-07
PHF6	1.06967e-11	-0.504537	0.054	0.531	1.40084e-07
NUDT21	1.08516e-11	-0.337649	0.13	0.692	1.42113e-07
PGRMC2	1.09881e-11	-0.298746	0.087	0.608	1.439e-07
CLNS1A	1.133e-11	-0.52503	0.087	0.6	1.48378e-07
PRKDC	1.20895e-11	-0.644618	0.011	0.423	1.58324e-07
AZIN1	1.22334e-11	-0.452875	0.065	0.554	1.60209e-07
WHSC1	1.23246e-11	-0.617925	0.011	0.423	1.61403e-07
ATP6V1A	1.26756e-11	-0.449476	0.109	0.646	1.65999e-07
RMND5A	1.29686e-11	-0.353434	0.054	0.531	1.69837e-07
RUNX1	1.33318e-11	-0.572112	0.065	0.554	1.74593e-07
ZNF451	1.3422e-11	-0.324519	0.087	0.608	1.75775e-07
LINC00152	1.34461e-11	-0.571357	0.033	0.477	1.76091e-07
HADHA	1.36274e-11	-0.323208	0.065	0.546	1.78465e-07
SYK	1.38702e-11	-0.402827	0.043	0.5	1.81644e-07
TSPAN3	1.45573e-11	-0.379374	0.087	0.6	1.90642e-07
FEZ2	1.46154e-11	-0.685758	0	0.392	1.91403e-07
RAB34	1.46154e-11	-0.697978	0	0.392	1.91403e-07
GPR56	1.46154e-11	-0.733368	0	0.392	1.91403e-07
CCNE2	1.46154e-11	-0.805179	0	0.392	1.91403e-07
YBX1	1.46413e-11	-0.551626	0.228	0.885	1.91743e-07
NT5C3A	1.52935e-11	-0.371907	0.065	0.554	2.00284e-07
STARD7	1.59456e-11	-0.363954	0.13	0.685	2.08824e-07
YTHDF2	1.68722e-11	-0.440444	0.043	0.5	2.20958e-07
RPLP0P6	1.73654e-11	-0.353787	0.174	0.8	2.27417e-07
SLC39A3	1.74213e-11	-0.538946	0.022	0.446	2.28149e-07
DCAF12	1.74213e-11	-0.54601	0.022	0.446	2.28149e-07
PSMD2	1.74217e-11	-0.417456	0.022	0.446	2.28154e-07
CKAP2	1.74217e-11	-0.441693	0.022	0.446	2.28154e-07
PRRC1	1.74217e-11	-0.543692	0.022	0.446	2.28154e-07
PDCD6	1.74217e-11	-0.618245	0.022	0.446	2.28154e-07
SNX5	1.81022e-11	-0.428564	0.076	0.569	2.37066e-07
RAC2	1.82464e-11	-0.382158	0.196	0.815	2.38954e-07
SPTSSA	1.90422e-11	-0.395024	0.054	0.523	2.49376e-07
CKS2	1.93762e-11	-0.485822	0.054	0.523	2.53751e-07
SUMO1	1.98294e-11	-0.261297	0.076	0.577	2.59685e-07
PPIB	2.06308e-11	-0.332602	0.087	0.6	2.70182e-07
MPST	2.12003e-11	-0.400693	0.033	0.469	2.77639e-07
STAG2	2.12913e-11	-0.271173	0.13	0.708	2.7883e-07
AHR	2.5164e-11	-0.602966	0.043	0.492	3.29547e-07
RPL7L1	2.53754e-11	-0.254021	0.098	0.615	3.32316e-07
EFTUD2	2.57612e-11	-0.669719	0	0.385	3.37369e-07
LAT2	2.57612e-11	-0.768313	0	0.385	3.37369e-07
CTNNB1	2.70284e-11	-0.460307	0.065	0.546	3.53964e-07
SUPT16H	2.73239e-11	-0.294937	0.12	0.677	3.57833e-07
NFATC2IP	2.87306e-11	-0.322182	0.076	0.562	3.76255e-07
ZNF22	2.94236e-11	-0.421086	0.065	0.546	3.85332e-07
G3BP2	2.95517e-11	-0.321468	0.163	0.777	3.87009e-07
MORF4L1	2.98056e-11	-0.347348	0.163	0.762	3.90334e-07
ELF1	3.04944e-11	-0.25581	0.152	0.731	3.99355e-07
RNF144A	3.14619e-11	-0.40235	0.054	0.515	4.12026e-07
ATP2C1	3.18369e-11	-0.371539	0.109	0.646	4.16937e-07
HSPA5	3.31374e-11	-0.427463	0.054	0.515	4.33967e-07
CASP2	3.48085e-11	-0.251192	0.076	0.569	4.55852e-07
DCK	3.48085e-11	-0.363065	0.076	0.569	4.55852e-07
RHOC	3.64416e-11	-0.522756	0.033	0.462	4.77239e-07
MOB1B	3.71047e-11	-0.658855	0.033	0.462	4.85923e-07
C14orf1	3.76856e-11	-0.377663	0.141	0.7	4.93531e-07
SMC2	3.82313e-11	-0.510716	0.011	0.408	5.00677e-07
TOPBP1	3.82313e-11	-0.618424	0.011	0.408	5.00677e-07
DCTD	3.82321e-11	-0.552462	0.011	0.408	5.00688e-07
TRAPPC6B	3.82321e-11	-0.586278	0.011	0.408	5.00688e-07
ME2	3.82321e-11	-0.621655	0.011	0.408	5.00688e-07
ATP5E	4.0789e-11	-0.353481	0.207	0.846	5.34173e-07
TMOD3	4.13383e-11	-0.446607	0.033	0.462	5.41366e-07
C1orf43	4.20156e-11	-0.353782	0.141	0.7	5.50237e-07
HMGCS1	4.27131e-11	-0.3385	0.217	0.862	5.59371e-07
ARF3	4.36618e-11	-0.361475	0.065	0.538	5.71795e-07
TIMP1	4.39236e-11	-0.43287	0.185	0.8	5.75223e-07
PYGL	4.519e-11	-0.735845	0	0.377	5.91809e-07
KMT2A	4.53342e-11	-0.251443	0.109	0.638	5.93696e-07
SUZ12	4.60618e-11	-0.282223	0.109	0.638	6.03225e-07
CYCS	4.80593e-11	-0.251978	0.13	0.685	6.29384e-07
SLC25A5	4.8302e-11	-0.45084	0.228	0.877	6.32564e-07
MAN2A2	4.83432e-11	-0.341982	0.109	0.631	6.33103e-07
SSR1	4.8945e-11	-0.265968	0.141	0.708	6.40983e-07
HEXIM1	4.95795e-11	-0.558533	0.141	0.677	6.49293e-07
MLC1	5.06943e-11	-0.637311	0.022	0.431	6.63893e-07
ACTR3	5.13332e-11	-0.32577	0.185	0.792	6.7226e-07
HERC2	5.25976e-11	-0.554917	0.022	0.431	6.88819e-07
ZNF326	5.35743e-11	-0.575132	0.022	0.431	7.01609e-07
CHMP5	5.35753e-11	-0.521746	0.022	0.431	7.01623e-07
ACTR2	5.60839e-11	-0.426753	0.25	0.931	7.34475e-07
CD36	5.63576e-11	-1.31937	0.011	0.4	7.38059e-07
MAFG	5.63827e-11	-0.491775	0.076	0.554	7.38387e-07
SNRPC	5.66856e-11	-0.297911	0.109	0.631	7.42355e-07
ELOVL5	5.78904e-11	-0.322012	0.174	0.785	7.58132e-07
TP53	5.88802e-11	-0.581646	0.022	0.423	7.71095e-07
ANK1	5.90798e-11	-0.750855	0.033	0.454	7.73709e-07
POLR2H	5.99789e-11	-0.600034	0.022	0.423	7.85484e-07
PA2G4	6.056e-11	-0.388831	0.076	0.546	7.93094e-07
CCT5	6.25752e-11	-0.288665	0.087	0.585	8.19485e-07
ZNF121	6.33211e-11	-0.286866	0.076	0.554	8.29253e-07
ZNRF1	6.68503e-11	-0.555156	0.011	0.4	8.75472e-07
PDXDC1	6.68517e-11	-0.479309	0.011	0.4	8.75491e-07
SMIM15	6.68517e-11	-0.564008	0.011	0.4	8.75491e-07
SIAH2	6.68517e-11	-0.619047	0.011	0.4	8.75491e-07
USP39	6.68517e-11	-0.624615	0.011	0.4	8.75491e-07
MAPK1	6.79424e-11	-0.345327	0.098	0.608	8.89774e-07
RSU1	6.92615e-11	-0.546999	0.054	0.508	9.07049e-07
MSMO1	7.00212e-11	-0.329158	0.13	0.669	9.16997e-07
EID1	7.04635e-11	-0.306918	0.174	0.777	9.2279e-07
MEF2C	7.08279e-11	-0.763012	0.043	0.477	9.27562e-07
TIMM17A	7.19421e-11	-0.252916	0.033	0.454	9.42153e-07
DCAF7	7.42121e-11	-0.365803	0.109	0.631	9.71882e-07
TCEAL8	7.59584e-11	-0.519774	0.043	0.477	9.94751e-07
SHMT2	7.86568e-11	-0.400886	0.043	0.477	1.03009e-06
PIK3CB	7.88975e-11	-0.74572	0	0.369	1.03324e-06
CALU	8.14518e-11	-0.452825	0.043	0.477	1.06669e-06
NME4	8.44432e-11	-0.252155	0.065	0.531	1.10587e-06
HNRNPA0	8.53782e-11	-0.279745	0.12	0.662	1.11811e-06
H2AFX	8.666e-11	-0.632272	0.022	0.415	1.1349e-06
MARCKSL1	8.88655e-11	-0.447957	0.043	0.477	1.16378e-06
UROS	9.15739e-11	-0.584389	0.022	0.423	1.19925e-06
DESI2	9.32659e-11	-0.414866	0.022	0.423	1.22141e-06
CDIP1	9.32659e-11	-0.46183	0.022	0.423	1.22141e-06
GTF3C6	9.33453e-11	-0.490003	0.054	0.492	1.22245e-06
ELAVL1	9.36273e-11	-0.488107	0.043	0.477	1.22614e-06
IMPAD1	9.3629e-11	-0.301359	0.043	0.477	1.22616e-06
PPP6C	9.3629e-11	-0.369158	0.043	0.477	1.22616e-06
PARK7	1.02374e-10	-0.43516	0.098	0.592	1.34069e-06
HMGB1	1.03421e-10	-0.450184	0.228	0.869	1.3544e-06
GSPT1	1.03484e-10	-0.43176	0.065	0.523	1.35523e-06
TSPO	1.09003e-10	-0.265175	0.076	0.554	1.4275e-06
PLP2	1.10773e-10	-0.328408	0.196	0.808	1.45069e-06
MAP2K2	1.16338e-10	-0.354423	0.011	0.392	1.52356e-06
TMA16	1.1634e-10	-0.522693	0.011	0.392	1.52359e-06
HOXA9	1.1634e-10	-0.530555	0.011	0.392	1.52359e-06
CDT1	1.1634e-10	-0.612914	0.011	0.392	1.52359e-06
TMEM248	1.24421e-10	-0.322426	0.065	0.515	1.62941e-06
BLVRB	1.29815e-10	-0.631544	0.022	0.415	1.70006e-06
ALDOA	1.30378e-10	-0.565809	0.315	0.954	1.70743e-06
SLC25A37	1.33578e-10	-0.501838	0.054	0.492	1.74934e-06
CCDC6	1.37104e-10	-0.654291	0	0.362	1.79551e-06
CMPK2	1.37104e-10	-0.681506	0	0.362	1.79551e-06
AIF1	1.37104e-10	-0.694029	0	0.362	1.79551e-06
CTBP2	1.37104e-10	-0.699631	0	0.362	1.79551e-06
DSG2	1.37104e-10	-0.714232	0	0.362	1.79551e-06
CPSF6	1.40383e-10	-0.360145	0.043	0.469	1.83845e-06
HNRNPAB	1.42321e-10	-0.395254	0.13	0.662	1.86384e-06
NDFIP1	1.48235e-10	-0.348178	0.076	0.538	1.94129e-06
GSN	1.51991e-10	-0.910121	0.011	0.385	1.99048e-06
ABCE1	1.58455e-10	-0.397378	0.043	0.469	2.07512e-06
ACTN4	1.61215e-10	-0.295419	0.043	0.469	2.11127e-06
SMEK2	1.61215e-10	-0.306708	0.043	0.469	2.11127e-06
LSM3	1.61215e-10	-0.392014	0.043	0.469	2.11127e-06
PTPN11	1.61574e-10	-0.378918	0.022	0.415	2.11597e-06
TEX30	1.61577e-10	-0.500775	0.022	0.415	2.11601e-06
KIF5B	1.62686e-10	-0.3169	0.109	0.623	2.13054e-06
HNRNPA1P48	1.64646e-10	-0.456599	0.043	0.462	2.1562e-06
UBE3A	1.79448e-10	-0.346223	0.065	0.515	2.35005e-06
HNRNPK	1.86314e-10	-0.3554	0.25	0.915	2.43997e-06
IARS	1.87122e-10	-0.300016	0.098	0.592	2.45055e-06
PTMA	1.88233e-10	-0.642861	0.511	0.992	2.4651e-06
GTF3C4	2.01512e-10	-0.52688	0.011	0.385	2.639e-06
NUPL1	2.01512e-10	-0.681146	0.011	0.385	2.639e-06
ARL2	2.14706e-10	-0.407413	0.033	0.438	2.81178e-06
WASF1	2.37145e-10	-0.674986	0	0.354	3.10565e-06
PLEK	2.44608e-10	-1.17376	0.12	0.585	3.20339e-06
IDH1	2.50015e-10	-0.399645	0.033	0.431	3.27419e-06
BEX4	2.53823e-10	-0.266542	0.065	0.515	3.32407e-06
MZT1	2.62359e-10	-0.36641	0.043	0.462	3.43586e-06
TM7SF2	2.68697e-10	-0.546705	0.022	0.408	3.51886e-06
GPI	2.76209e-10	-0.428794	0.043	0.462	3.61723e-06
MAGED1	2.78599e-10	-0.33195	0.022	0.408	3.64853e-06
TYW3	2.78599e-10	-0.35809	0.022	0.408	3.64853e-06
RAP2A	2.78599e-10	-0.496333	0.022	0.408	3.64853e-06
ETV6	2.82898e-10	-0.511679	0.033	0.431	3.70483e-06
COX6C	2.86166e-10	-0.423136	0.087	0.554	3.74763e-06
SERBP1	3.09732e-10	-0.326668	0.228	0.877	4.05625e-06
CXXC5	3.16461e-10	-0.657382	0.011	0.377	4.14437e-06
PIM1	3.22272e-10	-0.406266	0.12	0.623	4.22047e-06
QPRT	3.40995e-10	-0.629319	0.011	0.377	4.46567e-06
RP11-145M9.4	3.47406e-10	-0.583846	0.011	0.377	4.54963e-06
LATS2	3.47413e-10	-0.610079	0.011	0.377	4.54972e-06
KLF1	3.47413e-10	-0.617415	0.011	0.377	4.54972e-06
CNBP	3.55145e-10	-0.429001	0.217	0.854	4.65098e-06
C2orf88	3.55527e-10	-0.554306	0.033	0.431	4.65598e-06
GNAI3	3.59932e-10	-0.304345	0.087	0.562	4.71367e-06
ZNF281	3.68216e-10	-0.340855	0.033	0.431	4.82215e-06
CASP8AP2	3.68216e-10	-0.379659	0.033	0.431	4.82215e-06
SC5D	3.7039e-10	-0.434039	0.065	0.5	4.85063e-06
RP3-417G15.1	3.78256e-10	-0.519742	0.033	0.423	4.95364e-06
GRN	3.81672e-10	-0.289902	0.076	0.531	4.99838e-06
LIMS1	3.8882e-10	-0.563222	0.152	0.677	5.09199e-06
PPP1R8	3.9876e-10	-0.352278	0.033	0.423	5.22216e-06
MAPK6	4.08317e-10	-0.632042	0	0.346	5.34733e-06
KCNH2	4.08317e-10	-0.748221	0	0.346	5.34733e-06
IGFBP7	4.08327e-10	-0.647703	0	0.346	5.34744e-06
DRAM1	4.08327e-10	-0.688785	0	0.346	5.34744e-06
ATP1A1	4.08754e-10	-0.261835	0.065	0.5	5.35305e-06
CTD-2192J16.15	4.22384e-10	-0.400861	0.065	0.5	5.53155e-06
CDC123	4.70921e-10	-0.278959	0.043	0.454	6.16718e-06
ZNF330	4.71628e-10	-0.415799	0.043	0.446	6.17644e-06
GMPS	4.78089e-10	-0.395681	0.022	0.4	6.26105e-06
KANSL3	4.78098e-10	-0.359847	0.022	0.4	6.26117e-06
CDK1	4.78098e-10	-0.468152	0.022	0.4	6.26117e-06
MINPP1	4.78098e-10	-0.479939	0.022	0.4	6.26117e-06
SSFA2	4.78098e-10	-0.549922	0.022	0.4	6.26117e-06
PTPLAD2	5.27885e-10	-0.592605	0.033	0.423	6.91319e-06
HNRNPC	5.33977e-10	-0.332151	0.228	0.838	6.99296e-06
PHB	5.41423e-10	-0.288905	0.054	0.477	7.09048e-06
HADHB	5.88252e-10	-0.288641	0.054	0.477	7.70375e-06
ELOVL6	5.96196e-10	-0.60276	0.011	0.369	7.80778e-06
MST4	6.28444e-10	-0.258249	0.033	0.423	8.2301e-06
DNAJC6	6.28455e-10	-0.400501	0.033	0.423	8.23025e-06
ARMC8	6.28455e-10	-0.432224	0.033	0.423	8.23025e-06
SERPINB1	6.38508e-10	-0.457748	0.152	0.669	8.3619e-06
MRPL42	6.44448e-10	-0.409926	0.065	0.492	8.4397e-06
TMBIM1	6.45481e-10	-0.369876	0.065	0.5	8.45322e-06
VPS26A	6.66765e-10	-0.38683	0.065	0.5	8.73195e-06
BTG1	6.70383e-10	1.78913	0.641	0.485	8.77933e-06
TMEM258	6.71393e-10	-0.379967	0.076	0.523	8.79257e-06
CHEK1	6.99865e-10	-0.614773	0	0.338	9.16543e-06
MYCT1	6.99881e-10	-0.628655	0	0.338	9.16564e-06
RP11-750B16.1	7.03042e-10	-0.673942	0.011	0.362	9.20704e-06
SRI	7.04241e-10	-0.288626	0.076	0.523	9.22274e-06
LCP2	7.09672e-10	-0.250152	0.098	0.577	9.29386e-06
STAT5A	7.23004e-10	-0.263861	0.065	0.5	9.46846e-06
OLA1	7.41015e-10	-0.348131	0.076	0.515	9.70433e-06
H1F0	7.60251e-10	-0.642962	0.022	0.392	9.95624e-06
PSMG1	7.87946e-10	-0.561622	0.022	0.392	1.03189e-05
RPN1	7.98969e-10	-0.28184	0.043	0.446	1.04633e-05
DECR1	7.98969e-10	-0.319872	0.043	0.446	1.04633e-05
FAM98B	7.98969e-10	-0.386442	0.043	0.446	1.04633e-05
GTF3C5	8.16608e-10	-0.501065	0.022	0.392	1.06943e-05
F2R	8.22683e-10	-1.03393	0.054	0.454	1.07739e-05
CD63	8.4373e-10	-0.28088	0.185	0.762	1.10495e-05
DDAH2	8.57095e-10	-0.623765	0.022	0.385	1.12245e-05
BZW2	9.29459e-10	-0.49957	0.033	0.415	1.21722e-05
RPL22L1	9.31157e-10	-0.412433	0.043	0.438	1.21944e-05
MPC2	9.85702e-10	-0.264915	0.109	0.585	1.29088e-05
FXR1	9.91798e-10	-0.439452	0.054	0.469	1.29886e-05
ATP13A3	9.96161e-10	-0.520952	0.033	0.415	1.30457e-05
USP48	9.96161e-10	-0.552991	0.033	0.415	1.30457e-05
METTL7A	1.01194e-09	-0.292712	0.065	0.485	1.32524e-05
MAD2L1	1.01845e-09	-0.491038	0.011	0.362	1.33377e-05
GABPB1-AS1	1.01845e-09	-0.577191	0.011	0.362	1.33377e-05
LRRC8B	1.01847e-09	-0.493588	0.011	0.362	1.33379e-05
SSBP2	1.01847e-09	-0.506622	0.011	0.362	1.33379e-05
TK1	1.01847e-09	-0.717992	0.011	0.362	1.33379e-05
RANBP1	1.04923e-09	-0.385316	0.033	0.415	1.37407e-05
TRIAP1	1.04923e-09	-0.410298	0.033	0.415	1.37407e-05
BTBD1	1.06752e-09	-0.426871	0.033	0.415	1.39803e-05
PLIN2	1.10437e-09	-0.353143	0.076	0.508	1.44628e-05
ITPRIPL2	1.15428e-09	-0.655845	0.011	0.354	1.51164e-05
ARHGEF2	1.15964e-09	-0.387995	0.043	0.438	1.51867e-05
WBP11	1.17283e-09	-0.252791	0.065	0.492	1.53594e-05
C19orf48	1.19425e-09	-0.582273	0	0.331	1.56399e-05
PRDX4	1.19425e-09	-0.615753	0	0.331	1.56399e-05
CLIC2	1.19425e-09	-0.632945	0	0.331	1.56399e-05
MAP1A	1.19425e-09	-0.732089	0	0.331	1.56399e-05
HIGD1A	1.21111e-09	-0.252469	0.065	0.492	1.58606e-05
GATAD1	1.21967e-09	-0.40889	0.043	0.438	1.59728e-05
MCM5	1.28172e-09	-0.393087	0.043	0.431	1.67854e-05
ATXN2L	1.28275e-09	-0.33388	0.043	0.438	1.67989e-05
RALB	1.3163e-09	-0.545014	0.022	0.385	1.72382e-05
PSMD1	1.34899e-09	-0.334223	0.043	0.438	1.76663e-05
OXSR1	1.38837e-09	-0.417534	0.022	0.385	1.81821e-05
RBM12	1.3884e-09	-0.328224	0.022	0.385	1.81824e-05
GALNT2	1.3884e-09	-0.339559	0.022	0.385	1.81824e-05
CPPED1	1.3884e-09	-0.457072	0.022	0.385	1.81824e-05
EIF2AK2	1.43856e-09	-0.296786	0.12	0.6	1.88394e-05
FAM96A	1.49618e-09	-0.340655	0.109	0.577	1.95939e-05
COX5A	1.57449e-09	-0.27958	0.152	0.677	2.06195e-05
NOLC1	1.60835e-09	-0.51138	0.065	0.477	2.10629e-05
ZFAND6	1.64037e-09	-0.461098	0.065	0.485	2.14823e-05
CRK	1.73198e-09	-0.570154	0.011	0.354	2.2682e-05
NCBP1	1.73201e-09	-0.406534	0.011	0.354	2.26824e-05
DTL	1.73201e-09	-0.448286	0.011	0.354	2.26824e-05
ZNF512	1.73201e-09	-0.529429	0.011	0.354	2.26824e-05
C1orf228	1.73201e-09	-0.538221	0.011	0.354	2.26824e-05
DPYSL2	1.73201e-09	-0.544819	0.011	0.354	2.26824e-05
GMNN	1.73201e-09	-0.597375	0.011	0.354	2.26824e-05
MT-ND4L	1.73201e-09	-0.604613	0.011	0.354	2.26824e-05
FAM213A	1.8048e-09	-0.344626	0.033	0.408	2.36357e-05
POLR2K	1.8048e-09	-0.358995	0.033	0.408	2.36357e-05
RAN	1.89433e-09	-0.556983	0.283	0.877	2.48081e-05
TPT1	1.92584e-09	0.556023	0.967	1	2.52208e-05
TARS	1.98673e-09	-0.288599	0.065	0.485	2.60182e-05
MRPL32	2.01858e-09	-0.27516	0.065	0.485	2.64354e-05
LHFPL2	2.02882e-09	-0.573611	0	0.323	2.65694e-05
SLC25A40	2.02882e-09	-0.58076	0	0.323	2.65694e-05
SLC29A1	2.02882e-09	-0.584236	0	0.323	2.65694e-05
CD109	2.02882e-09	-0.653575	0	0.323	2.65694e-05
CNRIP1	2.02882e-09	-0.674675	0	0.323	2.65694e-05
RPLP1	2.04251e-09	0.49494	0.978	1	2.67487e-05
PROSC	2.07884e-09	-0.274324	0.065	0.477	2.72245e-05
JKAMP	2.12058e-09	-0.267164	0.043	0.431	2.77712e-05
RNF181	2.19247e-09	-0.319935	0.043	0.431	2.87126e-05
SRPK1	2.26668e-09	-0.358377	0.043	0.431	2.96845e-05
FAM46C	2.26672e-09	-0.273426	0.043	0.431	2.9685e-05
SCRN1	2.32385e-09	-0.403181	0.054	0.454	3.04331e-05
DAZAP1	2.34965e-09	-0.292322	0.022	0.377	3.0771e-05
TESPA1	2.42286e-09	-0.264343	0.076	0.508	3.17298e-05
CACUL1	2.83668e-09	-0.37598	0.033	0.4	3.71492e-05
CAP1	2.84898e-09	-0.384895	0.239	0.823	3.73103e-05
RAB32	2.93228e-09	-0.558315	0.011	0.346	3.84011e-05
STAM	2.93234e-09	-0.395427	0.011	0.346	3.84019e-05
MTHFD1	2.93234e-09	-0.50745	0.011	0.346	3.84019e-05
DCUN1D1	2.93234e-09	-0.529594	0.011	0.346	3.84019e-05
ENDOD1	2.93234e-09	-0.640912	0.011	0.346	3.84019e-05
MAP3K5	2.93234e-09	-0.660277	0.011	0.346	3.84019e-05
DANCR	3.03702e-09	-0.260542	0.033	0.4	3.97728e-05
TCEAL4	3.03702e-09	-0.36798	0.033	0.4	3.97728e-05
ACADM	3.04502e-09	-0.260147	0.065	0.477	3.98776e-05
TAF1D	3.07053e-09	-0.289552	0.13	0.623	4.02116e-05
ARL6IP1	3.13975e-09	-0.252948	0.163	0.7	4.11181e-05
EPB41L4A-AS1	3.24379e-09	-0.272532	0.065	0.477	4.24806e-05
PTDSS1	3.42002e-09	-0.296009	0.076	0.5	4.47886e-05
DUSP23	3.43155e-09	-0.519082	0	0.315	4.49396e-05
C5orf30	3.43155e-09	-0.549896	0	0.315	4.49396e-05
ROMO1	3.43155e-09	-0.603777	0	0.315	4.49396e-05
SLC16A1	3.43155e-09	-0.608975	0	0.315	4.49396e-05
SMARCC1	3.47994e-09	-0.569352	0.043	0.415	4.55733e-05
CPSF2	3.60726e-09	-0.277919	0.043	0.423	4.72406e-05
NASP	3.66741e-09	-0.383187	0.043	0.423	4.80285e-05
EREG	3.6901e-09	-0.670163	0.022	0.369	4.83256e-05
CYB5B	3.75829e-09	-0.301025	0.076	0.492	4.92186e-05
AP3S1	3.79067e-09	-0.255887	0.043	0.423	4.96427e-05
MLEC	3.88969e-09	-0.479492	0.022	0.369	5.09394e-05
FAM101B	3.92036e-09	-0.344581	0.152	0.669	5.1341e-05
KLHL5	3.95845e-09	-0.46285	0.022	0.369	5.18399e-05
ANXA4	3.95853e-09	-0.356065	0.022	0.369	5.18408e-05
PLSCR1	3.95853e-09	-0.389054	0.022	0.369	5.18408e-05
MIB1	3.99325e-09	-0.315179	0.054	0.446	5.22956e-05
OST4	3.9958e-09	-0.317531	0.152	0.662	5.2329e-05
GPD2	4.04563e-09	-0.483914	0.011	0.338	5.29816e-05
RAB27B	4.17793e-09	-0.622689	0.043	0.415	5.47142e-05
CCNY	4.56734e-09	-0.425231	0.054	0.438	5.98139e-05
PITHD1	4.56741e-09	-0.341555	0.054	0.438	5.98148e-05
CLPX	4.61556e-09	-0.291742	0.054	0.446	6.04454e-05
CHAF1A	4.76629e-09	-0.602752	0.011	0.338	6.24193e-05
MMRN1	4.85369e-09	-1.04661	0.011	0.338	6.35639e-05
RPLP2	4.88475e-09	0.598665	0.848	0.992	6.39707e-05
TIMM23	4.94245e-09	-0.482944	0.011	0.338	6.47263e-05
SMARCAD1	4.94264e-09	-0.432553	0.011	0.338	6.47288e-05
TSPAN33	4.94264e-09	-0.436559	0.011	0.338	6.47288e-05
ZNF654	4.94264e-09	-0.447051	0.011	0.338	6.47288e-05
TUBB6	4.94264e-09	-0.493936	0.011	0.338	6.47288e-05
LEPR	4.94264e-09	-0.500455	0.011	0.338	6.47288e-05
CDC5L	4.94264e-09	-0.553392	0.011	0.338	6.47288e-05
SPG21	5.00146e-09	-0.387886	0.033	0.392	6.54992e-05
FAM168B	5.00146e-09	-0.400945	0.033	0.392	6.54992e-05
IL4R	5.01821e-09	-0.295522	0.033	0.385	6.57184e-05
FOXO3	5.08686e-09	-0.33779	0.033	0.392	6.66175e-05
C9orf89	5.08686e-09	-0.341544	0.033	0.392	6.66175e-05
SMIM7	5.10686e-09	-0.436816	0.022	0.362	6.68795e-05
RP11-122G18.7	5.44588e-09	-0.333188	0.076	0.485	7.13192e-05
RCN2	5.46423e-09	-0.449102	0.033	0.385	7.15595e-05
ACAP2	5.75001e-09	-0.413264	0.033	0.385	7.53022e-05
GDF11	5.77899e-09	-0.607316	0	0.308	7.56817e-05
PAXBP1	5.77911e-09	-0.489032	0	0.308	7.56833e-05
TOM1L1	5.77911e-09	-0.504327	0	0.308	7.56833e-05
CYFIP1	5.77911e-09	-0.553756	0	0.308	7.56833e-05
HEBP1	5.77911e-09	-0.565946	0	0.308	7.56833e-05
GRB10	5.77911e-09	-0.574424	0	0.308	7.56833e-05
FSCN1	5.77911e-09	-0.653197	0	0.308	7.56833e-05
RHEB	5.90832e-09	-0.345097	0.043	0.415	7.73753e-05
CDC37	6.20664e-09	-0.360807	0.043	0.415	8.12821e-05
STXBP5	6.52425e-09	-0.544929	0.022	0.362	8.54416e-05
SENP6	6.56015e-09	-0.272642	0.087	0.508	8.59117e-05
WEE1	6.63874e-09	-0.385179	0.022	0.362	8.69409e-05
G6PD	6.63898e-09	-0.269026	0.022	0.362	8.69441e-05
ZNF43	6.63898e-09	-0.441072	0.022	0.362	8.69441e-05
TPST2	6.63898e-09	-0.520462	0.022	0.362	8.69441e-05
RRM2	7.04626e-09	-0.856958	0.033	0.385	9.22778e-05
FAM134A	7.16016e-09	-0.294758	0.054	0.438	9.37694e-05
MRPS15	7.19281e-09	-0.366732	0.054	0.431	9.4197e-05
UBR7	7.94473e-09	-0.563829	0.033	0.377	0.000104044
CYBRD1	8.14636e-09	-0.481308	0.011	0.331	0.000106685
RPS2P46	8.20052e-09	-0.367275	0.033	0.385	0.000107394
RNF168	8.20066e-09	-0.444498	0.033	0.385	0.000107396
SLC1A5	8.2947e-09	-0.351186	0.011	0.331	0.000108627
MCM8	8.2947e-09	-0.413886	0.011	0.331	0.000108627
LAMTOR3	8.35527e-09	-0.381157	0.065	0.454	0.000109421
PIGS	8.48098e-09	-0.445045	0.033	0.385	0.000111067
DAP	8.48112e-09	-0.27273	0.033	0.385	0.000111069
RABGGTB	8.48112e-09	-0.346276	0.033	0.385	0.000111069
B3GNT2	8.4869e-09	-0.378211	0.065	0.454	0.000111144
MAPRE2	8.76002e-09	-0.374814	0.076	0.485	0.000114721
AP2S1	9.59062e-09	-0.414897	0.054	0.431	0.000125599
BROX	9.61503e-09	-0.273543	0.065	0.454	0.000125918
CLK2	9.89761e-09	-0.272557	0.033	0.377	0.000129619
ENO1	1.00603e-08	-0.470789	0.337	0.962	0.00013175
CDK4	1.01708e-08	-0.335015	0.087	0.5	0.000133196
BLMH	1.0452e-08	-0.30708	0.043	0.408	0.000136879
SLC30A5	1.0452e-08	-0.331993	0.043	0.408	0.000136879
NBN	1.07689e-08	-0.557359	0.011	0.323	0.000141029
ESAM	1.08946e-08	-0.533748	0.022	0.354	0.000142676
PFKP	1.10849e-08	-0.299667	0.022	0.354	0.000145168
ARHGAP21	1.13691e-08	-0.72337	0.011	0.323	0.00014889
TMEM106C	1.21675e-08	-0.35129	0.054	0.431	0.000159346
MGME1	1.3133e-08	-0.547795	0.011	0.323	0.000171989
RANBP9	1.36137e-08	-0.309677	0.033	0.377	0.000178284
DYNC1LI1	1.36139e-08	-0.469713	0.011	0.323	0.000178288
ITM2C	1.37317e-08	-0.343596	0.065	0.454	0.000179831
CHML	1.38602e-08	-0.334699	0.011	0.323	0.000181513
CAMTA1	1.38605e-08	-0.503063	0.011	0.323	0.000181517
MAPKAPK3	1.38607e-08	-0.346017	0.011	0.323	0.00018152
DNAJC3	1.38607e-08	-0.442734	0.011	0.323	0.00018152
CD33	1.38607e-08	-0.466458	0.011	0.323	0.00018152
METTL14	1.38607e-08	-0.503462	0.011	0.323	0.00018152
CLEC11A	1.38607e-08	-0.517868	0.011	0.323	0.00018152
USP15	1.40754e-08	-0.300515	0.033	0.377	0.000184332
SRRT	1.40756e-08	-0.329103	0.033	0.377	0.000184335
CLIC4	1.40759e-08	-0.348941	0.033	0.377	0.000184338
UNG	1.56412e-08	-0.381155	0.043	0.4	0.000204838
CENPH	1.58142e-08	-0.58743	0.011	0.315	0.000207103
CCDC88A	1.58538e-08	-0.412425	0.033	0.369	0.000207621
UBE2V2	1.61557e-08	-0.326415	0.043	0.4	0.000211575
PSMB2	1.63126e-08	-0.290376	0.076	0.477	0.00021363
RFK	1.6419e-08	-0.309083	0.043	0.4	0.000215023
RUFY1	1.65089e-08	-0.448821	0.076	0.462	0.0002162
RPS3AP6	1.72343e-08	-0.276715	0.043	0.4	0.0002257
PFKL	1.7499e-08	-0.269775	0.022	0.346	0.000229167
RP11-38P22.2	1.81124e-08	-0.320526	0.022	0.346	0.000237199
SLC39A9	1.84268e-08	-0.253984	0.022	0.346	0.000241317
ECHDC1	1.84268e-08	-0.262297	0.022	0.346	0.000241317
DHFR	1.84268e-08	-0.381604	0.022	0.346	0.000241317
SFT2D1	1.93173e-08	-0.288982	0.054	0.423	0.00025298
PPP2R5A	1.99331e-08	-0.254054	0.054	0.423	0.000261044
ACTB	2.0081e-08	-0.617635	0.489	0.992	0.00026298
CBX1	2.1405e-08	-0.288382	0.033	0.369	0.000280321
PPA1	2.14271e-08	-0.359506	0.109	0.538	0.000280609
USP33	2.17634e-08	-0.404815	0.033	0.369	0.000285013
ZNF672	2.20047e-08	-0.508169	0.022	0.338	0.000288174
BCCIP	2.21275e-08	-0.267577	0.033	0.369	0.000289782
POLR2E	2.28737e-08	-0.330201	0.033	0.369	0.000299554
NPIPP1	2.28737e-08	-0.347265	0.033	0.369	0.000299554
RAB4A	2.28737e-08	-0.36529	0.033	0.369	0.000299554
SCARB2	2.30623e-08	-0.419659	0.011	0.315	0.000302024
FANCL	2.30623e-08	-0.427303	0.011	0.315	0.000302024
GSS	2.30628e-08	-0.324232	0.011	0.315	0.00030203
MYO19	2.30628e-08	-0.383157	0.011	0.315	0.00030203
DSN1	2.30628e-08	-0.412505	0.011	0.315	0.00030203
POLR3K	2.30628e-08	-0.417057	0.011	0.315	0.00030203
IRAK3	2.30628e-08	-0.425235	0.011	0.315	0.00030203
AGPS	2.30628e-08	-0.436361	0.011	0.315	0.00030203
MARK3	2.30628e-08	-0.456735	0.011	0.315	0.00030203
COMMD4	2.30628e-08	-0.49354	0.011	0.315	0.00030203
MRPL37	2.30628e-08	-0.524193	0.011	0.315	0.00030203
SEH1L	2.32559e-08	-0.332788	0.033	0.369	0.000304559
MESDC2	2.32559e-08	-0.410587	0.033	0.369	0.000304559
SSU72	2.32647e-08	-0.334124	0.065	0.438	0.000304675
OPA1	2.35757e-08	-0.498034	0.022	0.338	0.000308747
TAB2	2.37384e-08	-0.283944	0.087	0.492	0.000310878
NUTF2	2.61481e-08	-0.398608	0.033	0.362	0.000342435
TWISTNB	2.67036e-08	-0.298412	0.065	0.438	0.000349711
NUP50	2.71598e-08	-0.272531	0.076	0.469	0.000355685
SLC2A3	2.72431e-08	-0.401998	0.043	0.385	0.000356776
SCP2	2.79667e-08	-0.253697	0.087	0.485	0.000366252
PPM1A	2.82863e-08	-0.389093	0.043	0.392	0.000370437
PAPSS1	2.88875e-08	-0.338201	0.033	0.362	0.000378311
RPL5P1	2.8888e-08	-0.378558	0.033	0.362	0.000378317
RPL7P9	2.91326e-08	-0.271787	0.087	0.492	0.000381521
RP2	2.99807e-08	-0.364681	0.022	0.338	0.000392628
SMAD5	3.04973e-08	-0.4247	0.022	0.338	0.000399393
ABHD2	3.04978e-08	-0.298846	0.022	0.338	0.0003994
TRIM56	3.04978e-08	-0.360663	0.022	0.338	0.0003994
GNB2	3.04978e-08	-0.384455	0.022	0.338	0.0003994
IFRD1	3.04978e-08	-0.39454	0.022	0.338	0.0003994
RPL13	3.05204e-08	0.561129	0.924	1	0.000399696
QARS	3.05387e-08	-0.256463	0.054	0.415	0.000399935
MIS18BP1	3.31031e-08	-0.303489	0.054	0.408	0.000433518
PRRC2B	3.36246e-08	-0.440908	0.054	0.408	0.000440348
FAM32A	3.41246e-08	-0.327124	0.043	0.385	0.000446896
PPP1R14B	3.64082e-08	-0.345177	0.033	0.362	0.000476802
ASB8	3.70126e-08	-0.288056	0.033	0.362	0.000484717
BACH1	3.8212e-08	-0.449568	0.011	0.308	0.000500424
CDCA7L	3.82127e-08	-0.312226	0.011	0.308	0.000500434
SPPL3	3.82127e-08	-0.326356	0.011	0.308	0.000500434
MSRB3	3.82127e-08	-0.353971	0.011	0.308	0.000500434
SLC25A39	3.82127e-08	-0.401317	0.011	0.308	0.000500434
RBBP8	3.82127e-08	-0.404381	0.011	0.308	0.000500434
ZBED1	3.82127e-08	-0.434962	0.011	0.308	0.000500434
MTHFD2L	3.82127e-08	-0.489537	0.011	0.308	0.000500434
IDI1	3.86977e-08	-0.348913	0.217	0.769	0.000506785
PPIAP22	4.06873e-08	-0.256211	0.043	0.385	0.000532841
TTC17	4.2936e-08	-0.391337	0.033	0.354	0.000562289
ANAPC7	4.33647e-08	-0.252366	0.043	0.385	0.000567905
PMPCB	4.40603e-08	-0.303038	0.043	0.385	0.000577014
MED1	4.40603e-08	-0.343942	0.043	0.385	0.000577014
PRPF38A	4.54841e-08	-0.27921	0.043	0.385	0.00059566
RP11-796G6.1	4.54841e-08	-0.286599	0.043	0.385	0.00059566
HNRNPUL2	4.66121e-08	-0.342418	0.054	0.408	0.000610432
ABHD10	4.69542e-08	-0.356189	0.022	0.331	0.000614912
ENOPH1	5.02586e-08	-0.404543	0.022	0.331	0.000658187
CREB3L2	5.02586e-08	-0.406454	0.022	0.331	0.000658187
TTC1	5.05616e-08	-0.289765	0.043	0.377	0.000662154
ZNF706	5.27419e-08	-0.309183	0.054	0.408	0.000690707
RASSF2	5.4953e-08	-0.390963	0.033	0.354	0.000719664
USO1	5.67831e-08	-0.425157	0.033	0.354	0.000743631
TNPO3	6.16206e-08	-0.289392	0.033	0.354	0.000806984
MIEN1	6.26349e-08	-0.274008	0.033	0.354	0.000820267
ZNF131	6.26349e-08	-0.281442	0.033	0.354	0.000820267
REXO2	6.26349e-08	-0.294916	0.033	0.354	0.000820267
EMC7	6.26349e-08	-0.300326	0.033	0.354	0.000820267
CCDC14	7.1979e-08	-0.297669	0.054	0.4	0.000942638
CNPPD1	7.2822e-08	-0.372171	0.043	0.377	0.000953677
SNRPG	7.45172e-08	-0.349802	0.022	0.323	0.000975878
MAT2A	7.51546e-08	-0.299472	0.043	0.377	0.000984225
HSP90AB1	7.67287e-08	-0.521688	0.446	0.969	0.00100484
LPCAT2	7.97315e-08	-0.42569	0.022	0.323	0.00104416
MTPAP	8.10893e-08	-0.268242	0.022	0.323	0.00106195
COPS8	8.24681e-08	-0.377331	0.022	0.323	0.00108
PRKRIR	8.24695e-08	-0.339659	0.022	0.323	0.00108002
RIPK2	8.24695e-08	-0.391457	0.022	0.323	0.00108002
INAFM2	8.78364e-08	-0.282261	0.054	0.4	0.0011503
PKIG	8.96759e-08	-0.375997	0.033	0.346	0.0011744
RNASEH2B	9.88549e-08	-0.341076	0.033	0.346	0.0012946
AKR1C3	9.88549e-08	-0.394654	0.033	0.346	0.0012946
APH1A	9.92374e-08	-0.293189	0.043	0.369	0.00129961
MRPL27	1.00469e-07	-0.270623	0.033	0.346	0.00131574
CCP110	1.0211e-07	-0.277723	0.033	0.346	0.00133724
DCTN4	1.0211e-07	-0.278901	0.033	0.346	0.00133724
MRPS16	1.0211e-07	-0.353926	0.033	0.346	0.00133724
SV2A	1.02112e-07	-0.309567	0.033	0.346	0.00133726
CSRP1	1.02112e-07	-0.341819	0.033	0.346	0.00133726
RIOK3	1.02112e-07	-0.344223	0.033	0.346	0.00133726
F11R	1.04027e-07	-0.329123	0.043	0.369	0.00136234
ORAI1	1.14254e-07	-0.387319	0.033	0.338	0.00149628
ZYX	1.16096e-07	-0.357301	0.043	0.369	0.00152039
LXN	1.17925e-07	-0.342595	0.043	0.369	0.00154435
NDUFS4	1.23926e-07	-0.267396	0.033	0.338	0.00162294
PNKD	1.25953e-07	-0.296966	0.033	0.338	0.00164948
PTPN18	1.32227e-07	-0.266832	0.033	0.338	0.00173165
SSBP3	1.32512e-07	-0.323441	0.022	0.315	0.00173538
OTUB1	1.3475e-07	-0.335197	0.022	0.315	0.00176469
PON2	1.34752e-07	-0.270442	0.022	0.315	0.00176472
RMI1	1.34752e-07	-0.305251	0.022	0.315	0.00176472
CTNNBL1	1.34752e-07	-0.317707	0.022	0.315	0.00176472
UCHL5	1.34752e-07	-0.377975	0.022	0.315	0.00176472
ELOVL7	1.34752e-07	-0.513545	0.022	0.315	0.00176472
ACAT2	1.44594e-07	-0.338357	0.152	0.585	0.0018936
SUMF2	1.60496e-07	-0.260451	0.033	0.338	0.00210186
TOP1	1.62203e-07	-0.279444	0.065	0.408	0.00212421
GMFB	1.65741e-07	-0.25196	0.033	0.338	0.00217054
TBXAS1	1.65743e-07	-0.288386	0.033	0.338	0.00217057
RPL6P27	1.65743e-07	-0.348109	0.033	0.338	0.00217057
APOOL	1.73519e-07	-0.29729	0.022	0.308	0.0022724
CNST	1.74864e-07	-0.471881	0.054	0.385	0.00229002
CDK19	1.85733e-07	-0.486499	0.043	0.354	0.00243236
GUCD1	1.90108e-07	-0.264568	0.043	0.362	0.00248965
SAV1	1.96095e-07	-0.253385	0.043	0.362	0.00256805
VKORC1	1.96095e-07	-0.274923	0.043	0.362	0.00256805
CD84	1.99672e-07	-0.272958	0.152	0.585	0.00261491
RPL5P17	2.01725e-07	-0.412591	0.022	0.308	0.0026418
MDM2	2.03788e-07	-0.565086	0.152	0.569	0.00266881
LINC00998	2.15639e-07	-0.366099	0.022	0.308	0.00282401
NQO2	2.1926e-07	-0.26736	0.022	0.308	0.00287143
CUEDC2	2.1926e-07	-0.303274	0.022	0.308	0.00287143
DAPK1	2.1926e-07	-0.316103	0.022	0.308	0.00287143
CSGALNACT2	2.1926e-07	-0.322405	0.022	0.308	0.00287143
AC022431.1	2.2737e-07	0.267504	0.098	0.485	0.00297764
LSM6	2.45799e-07	-0.383323	0.043	0.354	0.00321898
JUN	2.473e-07	-0.408063	0.033	0.331	0.00323864
POGK	2.55334e-07	-0.357629	0.033	0.331	0.00334386
GTPBP4	2.59446e-07	-0.349853	0.033	0.331	0.0033977
ATP5G2	2.6259e-07	-0.274604	0.326	0.946	0.00343887
GNAS	2.66075e-07	-0.448246	0.424	0.977	0.00348451
WRB	2.67861e-07	-0.266894	0.033	0.331	0.0035079
RAB3GAP2	3.05099e-07	-0.269478	0.043	0.354	0.00399558
SRPRB	3.05099e-07	-0.293911	0.043	0.354	0.00399558
FAM53C	3.23726e-07	-0.369567	0.033	0.323	0.00423952
ERP29	3.48686e-07	0.381542	0.196	0.708	0.00456639
RTCB	3.69987e-07	-0.314181	0.043	0.346	0.00484535
GNA12	3.8155e-07	-0.29514	0.043	0.346	0.00499678
TMSB4X	3.89285e-07	0.605427	0.793	0.938	0.00509807
TMEM64	3.91927e-07	-0.423449	0.033	0.323	0.00513268
ANO6	4.04566e-07	-0.364431	0.033	0.323	0.0052982
MRPL30	4.31034e-07	-0.259867	0.033	0.323	0.00564483
NAA20	4.31034e-07	-0.263163	0.033	0.323	0.00564483
MRPL14	4.31034e-07	-0.292622	0.033	0.323	0.00564483
CTD-3035D6.1	4.50918e-07	-0.260418	0.087	0.438	0.00590522
ZMYM4	5.03644e-07	-0.35144	0.033	0.315	0.00659573
TUBGCP4	5.29799e-07	-0.256875	0.054	0.369	0.00693825
MALAT1	5.93896e-07	1.05153	0.815	0.969	0.00777766
HCLS1	6.60327e-07	0.252626	0.12	0.515	0.00864764
HADH	6.61511e-07	-0.269984	0.054	0.362	0.00866315
UQCRHL	6.76592e-07	-0.268962	0.043	0.338	0.00886064
VAT1	6.79891e-07	-0.293797	0.033	0.315	0.00890385
NOB1	7.41027e-07	-0.328536	0.043	0.338	0.00970449
CNOT6	7.75423e-07	-0.269841	0.043	0.338	0.0101549
KDM5B	7.75423e-07	-0.332435	0.043	0.338	0.0101549
SLC25A3	8.29153e-07	-0.360478	0.38	0.962	0.0108586
H3F3A	1.03534e-06	-0.383717	0.033	0.308	0.0135588
SERPINB9	1.10195e-06	-0.266062	0.033	0.308	0.0144312
ARID4B	1.10195e-06	-0.281905	0.033	0.308	0.0144312
CD46	1.25425e-06	0.274384	0.152	0.577	0.0164257
RPS11	1.27436e-06	0.368827	0.946	0.992	0.016689
SCAF11	1.37271e-06	0.259013	0.217	0.723	0.017977
SLA	1.41392e-06	-0.255705	0.054	0.354	0.0185167
GAS5	1.63233e-06	-0.299591	0.38	0.946	0.021377
RPL12	1.8742e-06	-0.423348	0.598	0.992	0.0245446
MSH6	1.99465e-06	-0.267342	0.043	0.323	0.0261219
MRPL3	2.29165e-06	-0.250322	0.076	0.385	0.0300115
PTCD3	2.29565e-06	-0.332636	0.043	0.315	0.0300639
PSMA5	2.51479e-06	0.268145	0.13	0.515	0.0329337
ETS1	2.56273e-06	1.68383	0.37	0.146	0.0335615
PKM	2.83847e-06	-0.289466	0.37	0.908	0.0371727
RPL5	2.97862e-06	-0.314788	0.696	1	0.039008
CBFB	3.31861e-06	0.294628	0.12	0.485	0.0434605
RPL11	3.6008e-06	0.461774	0.859	0.992	0.0471561
ZBTB44	3.73399e-06	0.26658	0.13	0.508	0.0489004

## Sheet: carboplatinhigh_2_0
Table S2c. Lists all differentially expressed genes (after adjusting for multiple testing) comparing cluster 2 and 0 in the Carboplatin High sample.
Gene	p-value	avgerage log(Fold Change)	pct.1	pct.2	adjusted p-value
RPLP1	7.39006e-16	0.480106	1	1	9.67803e-12
CAPZA1	1.11062e-15	-0.906113	0.103	0.808	1.45447e-11
RPL13	2.95403e-14	0.604673	0.956	1	3.8686e-10
HBB	8.13152e-14	2.37548	0.868	0.438	1.0649e-09
RPL13A	1.0923e-13	0.458217	0.985	1	1.43048e-09
FTL	3.632e-13	0.651066	1	0.992	4.75646e-09
LRRC75A	1.97885e-12	-0.763647	0.162	0.808	2.59151e-08
RPLP0	3.32967e-12	0.511344	0.956	0.992	4.36054e-08
EPDR1	4.03972e-12	-0.971002	0.029	0.562	5.29041e-08
CYP1B1	6.64293e-12	-1.08697	0.176	0.754	8.69959e-08
SSR1	1.29923e-11	-0.870571	0.132	0.708	1.70147e-07
RAB14	3.14682e-11	-0.745289	0.103	0.685	4.12107e-07
SLC38A2	5.67567e-11	-0.742066	0.147	0.738	7.43286e-07
CREG1	6.57021e-11	-0.645173	0.162	0.762	8.60435e-07
RAC1	1.10381e-10	-0.462584	0.162	0.808	1.44555e-06
ORAI2	1.40951e-10	-0.481102	0.118	0.7	1.8459e-06
HOOK3	1.48721e-10	-0.761535	0.029	0.5	1.94765e-06
PTGS1	1.62801e-10	-0.888264	0.103	0.623	2.13204e-06
MAPRE1	2.68978e-10	-0.538672	0.118	0.669	3.52254e-06
MARCH6	2.70325e-10	-0.515052	0.147	0.746	3.54018e-06
CHD9	3.22322e-10	-0.787015	0.044	0.523	4.22113e-06
TRBC2	3.4796e-10	1.50336	0.426	0.077	4.55689e-06
SUMO2	3.51006e-10	-0.536914	0.132	0.7	4.59677e-06
ABCC4	4.12262e-10	-0.94602	0.162	0.685	5.39899e-06
GNB2L1	4.4234e-10	0.583218	0.926	1	5.79288e-06
PJA2	4.79258e-10	-0.803651	0.044	0.508	6.27637e-06
CD164	6.90499e-10	-0.553956	0.25	0.877	9.04277e-06
BNIP2	7.88431e-10	-0.658193	0.162	0.738	1.03253e-05
CPT1A	8.3478e-10	-0.650904	0.132	0.662	1.09323e-05
GCSAML	9.245e-10	-0.877648	0.191	0.738	1.21073e-05
E2F3	9.74805e-10	-0.731272	0.044	0.5	1.2766e-05
RP5-940J5.9	9.87974e-10	-0.698056	0.044	0.515	1.29385e-05
SNX3	1.10832e-09	-0.595847	0.279	0.892	1.45145e-05
SFPQ	1.29892e-09	-0.522919	0.176	0.731	1.70107e-05
POMP	1.43331e-09	-0.660366	0.059	0.538	1.87707e-05
RPL8	1.55467e-09	0.566293	0.926	0.985	2.036e-05
CAND1	1.56439e-09	-0.700942	0.088	0.569	2.04872e-05
SOS1	1.57261e-09	-0.871371	0.103	0.6	2.05949e-05
ATP2C1	1.57693e-09	-0.661482	0.118	0.646	2.06514e-05
CERS2	1.62883e-09	-0.654195	0.265	0.869	2.13312e-05
SLBP	1.84271e-09	-0.57483	0.147	0.692	2.41322e-05
PGRMC2	2.03045e-09	-0.692432	0.118	0.608	2.65908e-05
ANP32E	2.14115e-09	-0.528793	0.103	0.615	2.80406e-05
RTN3	2.22522e-09	-0.546175	0.147	0.692	2.91414e-05
CDK6	2.29788e-09	-0.811933	0.265	0.792	3.0093e-05
SRSF6	2.30443e-09	-0.497469	0.132	0.662	3.01788e-05
CBFB	2.395e-09	-0.793084	0.044	0.485	3.13649e-05
NIPSNAP3A	2.40923e-09	-0.48698	0.059	0.538	3.15512e-05
HDGFRP3	2.73905e-09	-0.767015	0.044	0.492	3.58706e-05
CPOX	2.75752e-09	-0.665507	0.132	0.654	3.61125e-05
FGFR1OP2	2.76672e-09	-0.651473	0.088	0.585	3.6233e-05
GSE1	2.89276e-09	-0.686813	0.088	0.569	3.78836e-05
TSPAN3	3.0361e-09	-0.648469	0.103	0.6	3.97608e-05
BCLAF1	3.05346e-09	-0.440689	0.088	0.592	3.99881e-05
RPS2	3.20129e-09	0.491917	0.971	1	4.19241e-05
MZT1	3.76007e-09	-0.613866	0.029	0.462	4.92419e-05
IPO9	3.95647e-09	-0.434495	0.103	0.615	5.1814e-05
SLC25A36	4.19272e-09	-0.556122	0.059	0.523	5.49079e-05
NUP153	4.45259e-09	-0.660246	0.074	0.538	5.83112e-05
MRPS35	4.4908e-09	-0.665755	0.015	0.423	5.88115e-05
N4BP2L2	5.08745e-09	-0.619077	0.088	0.577	6.66252e-05
MT-RNR2	5.09972e-09	0.496115	0.956	1	6.67859e-05
EBP	5.22996e-09	-0.392721	0.147	0.685	6.84916e-05
THOC2	5.36314e-09	-0.527534	0.088	0.577	7.02357e-05
HMGB2	5.78425e-09	-0.832518	0.353	0.846	7.57506e-05
TROVE2	5.93275e-09	-0.553967	0.103	0.592	7.76952e-05
SCYL2	6.03445e-09	-0.567565	0.059	0.515	7.90272e-05
RGS10	6.19799e-09	-0.51722	0.132	0.662	8.11689e-05
LEPROT	6.35913e-09	-0.586233	0.103	0.592	8.32792e-05
EIF3A	7.20928e-09	-0.552983	0.103	0.585	9.44127e-05
CD47	7.70977e-09	-0.376575	0.132	0.646	0.000100967
FAM120A	7.76228e-09	-0.427502	0.074	0.531	0.000101655
PNISR	8.60015e-09	-0.501389	0.176	0.746	0.000112628
PUM1	8.73782e-09	-0.440558	0.132	0.662	0.00011443
C11orf58	9.73572e-09	-0.380453	0.162	0.7	0.000127499
BRD2	1.03172e-08	-0.463092	0.147	0.669	0.000135114
SPTLC2	1.13771e-08	-0.675006	0.176	0.677	0.000148995
MACF1	1.29445e-08	-0.636419	0.118	0.6	0.000169521
HMGCR	1.32823e-08	-0.375008	0.147	0.662	0.000173945
PTTG1IP	1.33759e-08	-0.443417	0.118	0.623	0.000175171
SPTSSA	1.34405e-08	-0.551725	0.074	0.523	0.000176017
HBA2	1.40583e-08	2.88678	0.471	0.138	0.000184107
YWHAH	1.77565e-08	-0.521027	0.118	0.623	0.000232539
PDCD4	1.81842e-08	-0.573717	0.176	0.692	0.00023814
IFITM3	1.86283e-08	-0.43121	0.162	0.7	0.000243956
LTB	2.02628e-08	1.30024	0.353	0.062	0.000265362
NCOA4	2.10902e-08	-0.548361	0.25	0.838	0.000276197
LASP1	2.17595e-08	-0.672888	0.044	0.454	0.000284963
SYK	2.22928e-08	-0.46083	0.059	0.5	0.000291947
TMED10	2.37607e-08	-0.53375	0.147	0.631	0.00031117
GTF3C4	2.43584e-08	-0.588095	0.015	0.385	0.000318998
TRIM28	2.47947e-08	-0.526262	0.074	0.523	0.000324712
LYN	2.65357e-08	-0.649526	0.162	0.669	0.000347512
PTPLA	2.6963e-08	-0.626902	0.074	0.508	0.000353107
RBBP6	2.77371e-08	-0.433839	0.132	0.638	0.000363245
BEST1	2.77642e-08	-0.739856	0.103	0.538	0.0003636
G3BP1	2.78434e-08	-0.347439	0.162	0.669	0.000364637
RPL7A	3.07675e-08	0.399324	0.956	0.992	0.000402931
SLC44A1	3.17256e-08	-1.02824	0.176	0.631	0.000415479
GLUL	3.37837e-08	-0.530081	0.412	0.908	0.000442431
BRI3BP	3.46845e-08	-0.718047	0.088	0.531	0.000454228
RYBP	3.49058e-08	-0.568745	0.25	0.8	0.000457126
CMPK1	3.67014e-08	-0.455325	0.162	0.677	0.000480641
WBP5	3.70407e-08	-0.590331	0.088	0.523	0.000485086
CERS6	3.80046e-08	-0.592599	0.029	0.408	0.000497708
CTNNB1	3.89558e-08	-0.525038	0.088	0.546	0.000510165
MAT2B	3.98929e-08	-0.472932	0.132	0.631	0.000522437
CORO1C	4.21596e-08	-0.56436	0.074	0.5	0.000552123
SQLE	4.36564e-08	-0.574772	0.324	0.854	0.000571724
UBE2F	4.49214e-08	-0.324672	0.044	0.454	0.000588291
ZNF121	4.50725e-08	-0.267092	0.088	0.554	0.00059027
MEST	5.11512e-08	-1.16368	0.235	0.723	0.000669876
STON2	5.12417e-08	-0.592243	0.029	0.408	0.000671061
HIGD1A	5.24692e-08	-0.451001	0.074	0.492	0.000687137
POLR2M	5.38091e-08	-0.593802	0.015	0.377	0.000704684
YWHAE	5.45391e-08	-0.463767	0.191	0.708	0.000714244
SYNJ2	5.50353e-08	-0.513134	0.044	0.446	0.000720743
NUCKS1	6.02592e-08	-0.573242	0.265	0.777	0.000789155
CHD4	6.07671e-08	-0.31647	0.191	0.708	0.000795806
NMD3	6.23707e-08	-0.48742	0.044	0.446	0.000816807
ANXA7	6.46434e-08	-0.384681	0.132	0.6	0.000846571
CELF2	6.46866e-08	-0.620588	0.265	0.762	0.000847136
SHFM1	6.57968e-08	-0.469656	0.044	0.446	0.000861675
CLNS1A	6.78308e-08	-0.507833	0.132	0.6	0.000888312
SEC63	6.82415e-08	-0.415567	0.103	0.569	0.000893691
TRA2B	6.82427e-08	-0.349412	0.25	0.815	0.000893706
JKAMP	6.97964e-08	-0.512764	0.044	0.431	0.000914053
VPS26A	7.29589e-08	-0.538884	0.074	0.5	0.000955469
RAP2A	8.12897e-08	-0.518872	0.029	0.408	0.00106457
LMAN1	8.33024e-08	-0.562297	0.074	0.492	0.00109093
SLC43A3	8.53038e-08	-0.516661	0.118	0.585	0.00111714
MAVS	8.70982e-08	-0.63406	0.059	0.454	0.00114064
PRPF40A	9.23906e-08	-0.282304	0.176	0.708	0.00120995
ARL8B	9.69538e-08	-0.520163	0.103	0.554	0.00126971
HMGB1	9.70675e-08	-0.531987	0.353	0.869	0.0012712
SLC7A1	1.02496e-07	-0.620928	0.029	0.4	0.00134229
RPL36AL	1.03563e-07	-0.473125	0.191	0.7	0.00135626
MTPN	1.03873e-07	-0.523291	0.294	0.869	0.00136033
OCIAD1	1.10044e-07	-0.459677	0.191	0.7	0.00144113
FADS1	1.11464e-07	-0.464819	0.324	0.877	0.00145973
PHF6	1.13723e-07	-0.278226	0.088	0.531	0.00148932
BCAT1	1.14421e-07	-0.697059	0.118	0.554	0.00149846
VDAC2	1.20012e-07	-0.253689	0.103	0.546	0.00157168
SUMO1	1.31844e-07	-0.478196	0.118	0.577	0.00172663
CANX	1.32636e-07	-0.500694	0.25	0.831	0.001737
SERINC1	1.37978e-07	-0.457126	0.147	0.623	0.00180696
LAMTOR3	1.41504e-07	-0.532763	0.059	0.454	0.00185314
CPSF2	1.4236e-07	-0.559264	0.044	0.423	0.00186434
LDHA	1.45368e-07	-0.4926	0.324	0.9	0.00190374
RNF144A	1.45869e-07	-0.440159	0.088	0.515	0.0019103
RBM12	1.50273e-07	-0.594223	0.029	0.385	0.00196797
ELOVL5	1.55705e-07	-0.317471	0.221	0.785	0.00203911
CSNK2A1	1.58697e-07	-0.333681	0.162	0.646	0.00207829
TMED2	1.59218e-07	-0.582938	0.088	0.492	0.00208512
HSD17B11	1.59882e-07	-0.491738	0.206	0.738	0.00209382
AZIN1	1.60212e-07	-0.445323	0.118	0.554	0.00209813
NUFIP2	1.64377e-07	-0.463401	0.132	0.6	0.00215268
KPNA3	1.69035e-07	-0.480457	0.044	0.408	0.00221368
RSBN1L	1.82138e-07	-0.424847	0.044	0.423	0.00238528
SYNCRIP	1.82775e-07	-0.429023	0.221	0.754	0.00239362
UBXN7	1.8544e-07	-0.488549	0.029	0.392	0.00242852
CALU	1.88271e-07	-0.581547	0.074	0.477	0.00246559
SOX4	1.8906e-07	-0.564544	0.132	0.6	0.00247594
RSBN1	1.91662e-07	-0.62898	0.059	0.431	0.00251001
LINC00657	1.98763e-07	-0.410971	0.265	0.815	0.002603
DHX36	1.98862e-07	-0.355334	0.088	0.508	0.00260429
CSDE1	1.98989e-07	-0.467561	0.309	0.831	0.00260596
MAPK1IP1L	2.07738e-07	-0.506754	0.176	0.685	0.00272054
MRPL32	2.15957e-07	-0.456621	0.074	0.485	0.00282818
SLC5A3	2.16299e-07	-0.30668	0.103	0.554	0.00283265
EIF4EBP2	2.35273e-07	-0.384727	0.103	0.546	0.00308113
CTTNBP2	2.36546e-07	-0.654525	0.044	0.408	0.00309781
PGK1	2.36851e-07	-0.358022	0.265	0.831	0.00310181
NCOR1	2.3903e-07	-0.443159	0.103	0.546	0.00313034
GFPT1	2.39102e-07	-0.506823	0.015	0.354	0.00313128
MAN2A2	2.40641e-07	-0.281439	0.147	0.631	0.00315143
SMCHD1	2.49759e-07	-0.45572	0.074	0.477	0.00327084
MSN	2.56763e-07	-0.451431	0.294	0.846	0.00336257
NET1	2.70756e-07	-0.326138	0.235	0.792	0.00354582
STXBP3	2.71424e-07	-0.468409	0.132	0.569	0.00355457
COX8A	2.7892e-07	-0.27477	0.25	0.831	0.00365273
YWHAB	2.8082e-07	-0.46911	0.338	0.862	0.00367762
TMBIM1	2.97879e-07	-0.49444	0.088	0.5	0.00390103
ATP5B	3.00598e-07	-0.478355	0.397	0.946	0.00393663
G3BP2	3.03588e-07	-0.406952	0.235	0.777	0.00397578
RBM17	3.05839e-07	-0.38593	0.118	0.554	0.00400527
PSIP1	3.10152e-07	-0.424664	0.221	0.715	0.00406175
TUG1	3.11157e-07	-0.359855	0.176	0.662	0.00407491
TJP2	3.20617e-07	-0.617319	0.059	0.431	0.0041988
UBE2K	3.23806e-07	-0.448966	0.103	0.538	0.00424056
BNIP3L	3.28071e-07	-0.330266	0.162	0.638	0.00429642
FKBP3	3.28697e-07	-0.421351	0.044	0.4	0.00430461
DNAJC21	3.33733e-07	-0.29028	0.118	0.569	0.00437057
IARS	3.4054e-07	-0.401992	0.132	0.592	0.00445972
PSMD1	3.41675e-07	-0.391193	0.059	0.438	0.00447457
LMO4	3.45917e-07	-0.512553	0.015	0.346	0.00453013
AP5M1	3.47071e-07	-0.48834	0.074	0.477	0.00454524
BLMH	3.53488e-07	-0.545821	0.044	0.408	0.00462928
HDAC2	3.54745e-07	-0.552522	0.088	0.492	0.00464575
SLC39A9	3.59045e-07	-0.494366	0.015	0.346	0.00470205
GUCY1B3	3.6784e-07	-0.657916	0.059	0.423	0.00481724
WNK1	3.73922e-07	-0.472722	0.103	0.531	0.00489688
USP14	3.75962e-07	-0.488773	0.147	0.585	0.0049236
CDC42SE2	3.81115e-07	-0.406845	0.162	0.631	0.00499108
ARIH1	3.83089e-07	-0.609113	0.029	0.369	0.00501693
EIF2AK1	3.83687e-07	-0.368806	0.206	0.754	0.00502476
WAPAL	3.90921e-07	-0.406157	0.059	0.438	0.0051195
CMIP	3.9572e-07	-0.539134	0.191	0.638	0.00518234
PTPLAD1	3.99573e-07	-0.56917	0.059	0.431	0.0052328
PTBP3	4.11889e-07	-0.422586	0.294	0.846	0.0053941
GLYR1	4.13184e-07	-0.523825	0	0.308	0.00541105
TM7SF3	4.2385e-07	-0.382194	0.132	0.577	0.00555074
HUWE1	4.27525e-07	-0.434454	0.044	0.408	0.00559886
ME2	4.34953e-07	-0.557978	0.044	0.408	0.00569614
RBBP4	4.37475e-07	-0.510513	0.147	0.585	0.00572918
FHL2	4.37549e-07	-0.586233	0.103	0.515	0.00573015
GOLGA7	4.44871e-07	-0.32019	0.088	0.5	0.00582604
PRKACB	4.67101e-07	-0.460237	0.191	0.677	0.00611715
ETV6	4.72775e-07	-0.453289	0.059	0.431	0.00619146
PSMG1	4.79754e-07	-0.573759	0.044	0.392	0.00628285
DCAF7	4.93329e-07	-0.524318	0.176	0.631	0.00646064
GSR	5.03202e-07	-0.410203	0.074	0.469	0.00658994
CELF1	5.0939e-07	-0.383645	0.147	0.592	0.00667097
SMAD4	5.17337e-07	-0.411469	0.074	0.462	0.00677504
MED13	5.17848e-07	-0.362357	0.176	0.638	0.00678174
AHCYL1	5.35658e-07	-0.377724	0.176	0.654	0.00701497
ICE2	5.37128e-07	-0.46751	0.015	0.338	0.00703423
TPST2	5.40619e-07	-0.732086	0.029	0.362	0.00707994
FNBP4	5.53524e-07	-0.279249	0.103	0.523	0.00724895
DDX21	5.53812e-07	-0.452842	0.206	0.692	0.00725272
UQCRB	5.5876e-07	-0.418022	0.279	0.8	0.00731752
TPSB2	5.65255e-07	-0.561982	0.294	0.785	0.00740258
FYTTD1	5.89018e-07	-0.319412	0.103	0.523	0.00771378
ZKSCAN1	5.9127e-07	-0.28772	0.132	0.577	0.00774328
XIAP	5.97309e-07	-0.374659	0.059	0.431	0.00782235
HIST1H4C	6.11252e-07	-0.587205	0.044	0.392	0.00800496
HLTF	6.3423e-07	-0.512652	0.044	0.4	0.00830588
SEC31A	6.41936e-07	-0.542145	0.088	0.469	0.00840679
NRIP1	6.48855e-07	-0.416014	0.162	0.623	0.0084974
KLHL5	6.54145e-07	-0.427969	0.029	0.369	0.00856669
CTDSPL	6.67261e-07	-0.524614	0.103	0.515	0.00873845
RAB11A	6.69713e-07	-0.480785	0.191	0.662	0.00877055
RAB21	6.82295e-07	-0.424901	0.118	0.531	0.00893533
LRRC8B	6.93992e-07	-0.497736	0.029	0.362	0.00908852
ZNF451	7.06795e-07	-0.405658	0.162	0.608	0.00925618
MBOAT2	7.26763e-07	-0.331943	0.074	0.462	0.00951769
PPP6C	7.33916e-07	-0.446636	0.088	0.477	0.00961136
RCC2	7.36247e-07	-0.322778	0.147	0.608	0.00964189
LIPA	7.37813e-07	-0.36619	0.088	0.492	0.0096624
BIN2	7.4788e-07	-0.45608	0.118	0.531	0.00979424
NRD1	7.48341e-07	-0.412225	0.118	0.538	0.00980028
SCAF11	7.48977e-07	-0.341141	0.221	0.723	0.0098086
FKBP1A	7.5503e-07	-0.261753	0.147	0.615	0.00988787
SOCS2	7.96042e-07	-0.40795	0.162	0.623	0.010425
BAZ2A	8.00557e-07	-0.457384	0.015	0.331	0.0104841
TAL1	8.06555e-07	-0.373967	0.221	0.692	0.0105626
RP3-417G15.1	8.22834e-07	-0.476063	0.059	0.423	0.0107758
FIS1	8.53217e-07	-0.359979	0.074	0.462	0.0111737
DLD	8.54259e-07	-0.32312	0.103	0.515	0.0111874
RNF6	8.84818e-07	-0.40189	0.074	0.446	0.0115876
IFI27L2	8.91085e-07	-0.404062	0.074	0.454	0.0116697
MRPL18	8.99204e-07	-0.381788	0.074	0.446	0.011776
MLLT11	9.18242e-07	-0.429749	0.118	0.538	0.0120253
KCNK6	9.20692e-07	-0.462849	0.029	0.362	0.0120574
SSR3	9.68455e-07	-0.475283	0.162	0.615	0.0126829
IPO7	9.73243e-07	-0.318506	0.235	0.738	0.0127456
PTMA	9.8129e-07	-0.365532	0.809	0.992	0.012851
PCNP	1.00694e-06	-0.372105	0.265	0.792	0.0131868
ATP13A3	1.02383e-06	-0.517852	0.059	0.415	0.013408
DNM1L	1.06045e-06	-0.40496	0.132	0.546	0.0138876
TNPO1	1.06198e-06	-0.401828	0.132	0.562	0.0139077
ZNF37A	1.10748e-06	-0.562877	0.044	0.385	0.0145036
RAD23B	1.11008e-06	-0.272583	0.162	0.623	0.0145376
NGFRAP1	1.1102e-06	-0.399784	0.162	0.608	0.0145391
CENPU	1.13009e-06	-0.475629	0.059	0.415	0.0147997
PAFAH1B2	1.14485e-06	-0.408261	0.147	0.6	0.014993
THUMPD1	1.16784e-06	-0.39738	0.059	0.415	0.0152941
ARHGEF12	1.17915e-06	-0.497577	0.044	0.377	0.0154421
STAG2	1.19865e-06	-0.25191	0.206	0.708	0.0156975
AKAP9	1.20871e-06	-0.373142	0.088	0.469	0.0158293
MANF	1.20871e-06	-0.497417	0.088	0.469	0.0158293
ACAT2	1.22196e-06	-0.62506	0.176	0.585	0.0160028
ZEB2	1.23226e-06	-0.340267	0.088	0.477	0.0161377
MAP7	1.24931e-06	-0.447939	0.132	0.562	0.016361
MAPK1	1.30076e-06	-0.307152	0.162	0.608	0.0170347
RPL18A	1.33386e-06	0.499317	0.838	0.954	0.0174683
C7orf73	1.33392e-06	-0.339554	0.25	0.777	0.017469
DMTN	1.34156e-06	-0.572906	0.132	0.538	0.017569
SDPR	1.36192e-06	-0.673798	0.088	0.462	0.0178357
MT-ND5	1.36345e-06	-0.46944	0.294	0.8	0.0178557
CTNNA1	1.41446e-06	-0.423267	0.103	0.508	0.0185237
ELK4	1.44555e-06	-0.494318	0.044	0.377	0.0189309
FBXW2	1.45086e-06	-0.431666	0.044	0.385	0.0190004
TXN	1.48324e-06	-0.479689	0.265	0.777	0.0194246
SAP18	1.54049e-06	-0.361794	0.191	0.692	0.0201742
SLU7	1.56141e-06	-0.513193	0.074	0.438	0.0204482
PAWR	1.61422e-06	-0.493598	0.015	0.308	0.0211398
MIS18BP1	1.62514e-06	-0.450122	0.059	0.408	0.0212829
GAB3	1.63549e-06	-0.553055	0.015	0.315	0.0214184
SSB	1.65693e-06	-0.289432	0.176	0.646	0.0216992
GMFG	1.69266e-06	-0.317019	0.235	0.754	0.022167
NCKAP1L	1.71399e-06	-0.410733	0.103	0.485	0.0224465
IRAK3	1.72729e-06	-0.506492	0.015	0.315	0.0226206
SMEK1	1.77825e-06	-0.462362	0.132	0.546	0.0232879
NUP50	1.78164e-06	-0.314001	0.088	0.469	0.0233324
ZNF330	1.78269e-06	-0.37382	0.074	0.446	0.0233461
CSF2RB	1.80552e-06	-0.355134	0.206	0.662	0.0236451
ENY2	1.84015e-06	-0.366339	0.191	0.638	0.0240986
MLC1	1.84302e-06	-0.411546	0.074	0.431	0.0241362
GSPT1	1.8685e-06	-0.521507	0.132	0.523	0.0244699
ATP6V1A	1.87189e-06	-0.407602	0.206	0.646	0.0245143
DENR	1.87323e-06	-0.323621	0.147	0.592	0.0245318
PARP1	1.88583e-06	-0.349124	0.265	0.738	0.0246968
YWHAG	1.90428e-06	-0.319459	0.309	0.8	0.0249384
METTL7A	1.90624e-06	-0.39587	0.103	0.485	0.0249641
SLC40A1	1.9395e-06	-0.634824	0.412	0.869	0.0253997
USP1	1.95704e-06	-0.48312	0.147	0.562	0.0256294
FAM60A	1.97075e-06	-0.345516	0.029	0.346	0.025809
TMED7	1.97482e-06	-0.328445	0.059	0.408	0.0258623
PRSS23	2.02918e-06	-0.594949	0.118	0.5	0.0265741
TOP1	2.07293e-06	-0.429185	0.059	0.408	0.0271471
AK3	2.11728e-06	-0.418849	0.176	0.615	0.0277279
EEF1A1	2.20283e-06	0.385982	0.985	1	0.0288483
EIF5B	2.20839e-06	-0.348466	0.088	0.469	0.0289211
SNW1	2.23672e-06	-0.251927	0.132	0.562	0.029292
HMGN3	2.23798e-06	-0.349069	0.132	0.531	0.0293086
VMA21	2.29599e-06	-0.474356	0.103	0.469	0.0300683
F11R	2.30223e-06	-0.521382	0.044	0.369	0.03015
TOPBP1	2.35795e-06	-0.359339	0.059	0.408	0.0308797
COPS3	2.39136e-06	-0.326856	0.162	0.592	0.0313172
CAMLG	2.44101e-06	-0.263343	0.191	0.646	0.0319675
OPA1	2.47635e-06	-0.451204	0.029	0.338	0.0324302
TBXAS1	2.47639e-06	-0.567399	0.029	0.338	0.0324308
AGPAT5	2.5027e-06	-0.379061	0.074	0.438	0.0327754
CFAP20	2.59333e-06	-0.409957	0.015	0.308	0.0339622
LDLR	2.61943e-06	-0.350408	0.103	0.492	0.034304
POLR2K	2.68046e-06	-0.334493	0.059	0.408	0.0351033
GATA2	2.72579e-06	-0.604543	0.221	0.654	0.035697
CASP8AP2	2.73108e-06	-0.411845	0.074	0.431	0.0357663
THRAP3	2.79415e-06	-0.353065	0.074	0.423	0.0365922
EXOC5	2.82518e-06	-0.359617	0.059	0.4	0.0369986
RPL18	2.88239e-06	0.380729	0.956	1	0.0377477
SBNO1	2.90677e-06	-0.356876	0.074	0.431	0.038067
ACTN1	2.91088e-06	-0.463437	0.162	0.592	0.0381209
CYB5B	2.95021e-06	-0.346659	0.103	0.492	0.038636
DSTN	2.96817e-06	-0.35427	0.191	0.631	0.0388711
PCBP2	2.97338e-06	-0.385108	0.338	0.885	0.0389394
TRIM24	2.99428e-06	-0.309203	0.103	0.492	0.0392131
TMED5	3.0212e-06	-0.34162	0.088	0.454	0.0395656
ATP6V1B2	3.02771e-06	-0.428569	0.103	0.477	0.0396509
LAPTM4B	3.03435e-06	-0.493049	0.338	0.831	0.0397379
CASC7	3.09848e-06	-0.31794	0.029	0.338	0.0405777
CD34	3.15752e-06	-0.328911	0.176	0.608	0.0413509
TCEAL4	3.1602e-06	-0.393257	0.059	0.4	0.041386
DEGS1	3.26271e-06	-0.335047	0.059	0.4	0.0427285
MAFG	3.31268e-06	-0.37995	0.147	0.554	0.0433829
PCM1	3.37032e-06	-0.306286	0.103	0.492	0.0441377
CAPZA2	3.38382e-06	-0.436622	0.25	0.715	0.0443145
CRKL	3.47015e-06	-0.374429	0.103	0.485	0.0454451
CNRIP1	3.499e-06	-0.573453	0.029	0.323	0.0458228
PPP2R5A	3.58638e-06	-0.459961	0.074	0.423	0.0469672
CAP1	3.6378e-06	-0.534876	0.382	0.823	0.0476407
SC5D	3.66136e-06	-0.281921	0.118	0.5	0.0479491
IDH1	3.72441e-06	-0.362924	0.074	0.431	0.0487749
ATP6AP2	3.76717e-06	-0.412614	0.147	0.562	0.0493348
HAUS2	3.7695e-06	-0.414352	0.044	0.362	0.0493654

## Sheet: carboplatinlow_1_0
Table S2d. Lists all differentially expressed genes (after adjusting for multiple testing) comparing cluster 1 and 0 in the Carboplatin Low sample.
Gene	p-value	avgerage log(Fold Change)	pct.1	pct.2	adjusted p-value
CYTL1	2.16318e-35	-2.30697	0.035	0.956	3.23719e-31
TRAC	4.44511e-33	2.91437	0.694	0.033	6.6521e-29
TPSB2	5.8791e-33	-2.15754	0.024	0.907	8.79807e-29
IL7R	2.46755e-32	2.78253	0.647	0.011	3.69269e-28
B2M	4.3073e-32	1.50723	0.953	1	6.44588e-28
TRBC2	9.24913e-32	3.22839	0.729	0.077	1.38413e-27
HLA-B	1.2069e-31	1.72622	0.965	0.973	1.80613e-27
IFITM3	4.21456e-31	-1.6773	0	0.847	6.30709e-27
ITGA2B	8.71086e-31	-1.86095	0	0.842	1.30358e-26
FADS2	1.09689e-30	-1.3983	0.035	0.918	1.6415e-26
LMO2	2.95292e-30	-1.5551	0.047	0.907	4.41904e-26
FCER1A	3.70639e-29	-2.14108	0.024	0.842	5.54661e-25
MT-CO3	5.8713e-29	-1.68697	0.212	0.984	8.7864e-25
CD3D	6.76761e-29	2.33803	0.6	0.016	1.01277e-24
NCF4	1.55999e-28	-1.39318	0.035	0.88	2.33452e-24
C6orf25	4.00744e-28	-1.38993	0.012	0.82	5.99713e-24
HLA-DRA	7.48551e-28	-1.28782	0.082	0.956	1.12021e-23
LTB	1.74479e-27	2.88674	0.706	0.115	2.61108e-23
HLA-DRB1	1.94332e-27	-0.828488	0.059	0.918	2.90818e-23
PDLIM1	3.53922e-27	-1.13326	0.012	0.803	5.29644e-23
TPSAB1	7.00877e-27	-1.67885	0	0.77	1.04886e-22
NME4	1.21459e-26	-1.07499	0.024	0.82	1.81764e-22
CREG1	1.31066e-26	-0.984067	0.024	0.82	1.9614e-22
SCD	3.49386e-26	-1.03073	0.059	0.891	5.22857e-22
CD48	3.67715e-26	2.31912	0.6	0.044	5.50286e-22
LAPTM4B	4.21824e-26	-1.24731	0.012	0.781	6.31259e-22
FADS1	1.08069e-25	-1.1402	0.047	0.847	1.61725e-21
CAT	2.82246e-25	-1.09572	0.059	0.869	4.22381e-21
RNF130	4.38913e-25	-1.14128	0.094	0.913	6.56833e-21
PTRF	5.87899e-25	-1.08913	0.012	0.76	8.79792e-21
IMPDH2	1.32517e-24	-1.26584	0.094	0.902	1.98312e-20
GIMAP7	2.86616e-24	2.1687	0.541	0.027	4.28921e-20
HNRNPAB	4.97759e-24	-0.999636	0.059	0.836	7.44896e-20
GCSAML	7.6434e-24	-1.35865	0	0.71	1.14383e-19
RSU1	1.00967e-23	-1.01323	0.047	0.814	1.51096e-19
GATA2	1.01102e-23	-1.15971	0.047	0.809	1.51299e-19
CST3	1.40573e-23	-1.11417	0	0.705	2.10367e-19
NME1	1.88875e-23	-1.02895	0.047	0.809	2.82651e-19
CDK6	2.13588e-23	-0.983887	0.094	0.88	3.19635e-19
KIAA0101	2.4838e-23	-1.50594	0.012	0.721	3.71701e-19
STMN1	2.61614e-23	-1.26161	0.153	0.918	3.91506e-19
PDIA6	2.64745e-23	-0.940502	0.047	0.809	3.96191e-19
VDAC1	2.68475e-23	-0.838573	0.035	0.781	4.01773e-19
VAPA	2.74082e-23	-0.796327	0.059	0.836	4.10164e-19
TMEM97	3.90638e-23	-1.09645	0.047	0.798	5.8459e-19
SLC39A3	4.69387e-23	-1.01352	0	0.694	7.02438e-19
MPP1	6.03955e-23	-1.02043	0.035	0.77	9.03819e-19
LMNA	7.38129e-23	-1.2839	0.012	0.716	1.10461e-18
GLUL	7.64055e-23	-1.01851	0.059	0.82	1.14341e-18
PTMA	8.02927e-23	-0.95386	0.576	1	1.20158e-18
NFE2	8.52258e-23	-1.24686	0	0.689	1.2754e-18
MEST	8.52258e-23	-1.50663	0	0.689	1.2754e-18
TAL1	8.6829e-23	-0.942283	0.012	0.716	1.2994e-18
C14orf1	1.29118e-22	-0.909527	0.047	0.792	1.93226e-18
RANBP1	1.57168e-22	-1.03936	0.012	0.71	2.35202e-18
TMSB4X	1.76004e-22	1.24207	0.929	0.973	2.6339e-18
ATP5C1	1.77881e-22	-0.885229	0.094	0.885	2.662e-18
MT-ND1	2.38698e-22	-1.07861	0.153	0.94	3.57212e-18
CDK4	2.45611e-22	-0.98746	0.047	0.787	3.67558e-18
GAPDH	3.18677e-22	-0.906396	0.529	1	4.769e-18
MT-CYB	4.21763e-22	-1.15187	0.2	0.978	6.31168e-18
TXN	4.36885e-22	-0.942301	0.106	0.907	6.53799e-18
MT-ATP6	4.84315e-22	-1.19356	0.282	0.962	7.24778e-18
MT-CO2	5.3273e-22	-1.12095	0.247	0.956	7.97231e-18
PAICS	5.56982e-22	-0.932803	0.071	0.831	8.33524e-18
HPRT1	8.46533e-22	-0.902863	0.047	0.776	1.26684e-17
MPC2	9.47634e-22	-1.02784	0.047	0.77	1.41813e-17
TFRC	1.05087e-21	-1.07332	0.094	0.842	1.57262e-17
SPINT2	1.06314e-21	-0.952964	0.035	0.743	1.59098e-17
TYMS	1.53428e-21	-1.40983	0.047	0.754	2.29604e-17
CLIC1	1.63308e-21	-0.926309	0.141	0.945	2.4439e-17
PCNA	2.27769e-21	-1.35717	0.153	0.858	3.40856e-17
MLC1	2.79705e-21	-0.964317	0	0.656	4.18579e-17
CD34	2.86861e-21	-0.93854	0.012	0.683	4.29288e-17
NPM1	3.81022e-21	-1.00689	0.376	0.984	5.702e-17
SNRPD1	3.92209e-21	-0.775266	0.082	0.842	5.8694e-17
MGST1	4.03377e-21	-1.22663	0.012	0.678	6.03654e-17
YWHAE	4.8104e-21	-0.812245	0.047	0.76	7.19876e-17
TM7SF3	5.065e-21	-0.949562	0.012	0.678	7.57978e-17
MTATP6P1	7.47703e-21	-1.02308	0.082	0.82	1.11894e-16
DCTPP1	8.75302e-21	-0.872827	0.012	0.672	1.30989e-16
IGFBP7	8.7533e-21	-1.02328	0.012	0.672	1.30993e-16
YBX3	8.89344e-21	-0.717731	0.035	0.727	1.3309e-16
CCT2	1.23972e-20	-0.911812	0.082	0.814	1.85524e-16
CKS2	1.51632e-20	-1.07043	0	0.639	2.26918e-16
OLA1	1.56005e-20	-0.911031	0.012	0.667	2.33462e-16
IDH2	1.57504e-20	-0.638719	0.059	0.776	2.35704e-16
LYN	1.61267e-20	-0.67595	0.035	0.721	2.41336e-16
EIF5A	1.99824e-20	-0.699566	0.082	0.825	2.99036e-16
TIMM13	2.26463e-20	-0.673589	0.047	0.743	3.38902e-16
CLU	2.50056e-20	-0.814884	0.035	0.716	3.74208e-16
C7orf73	2.59866e-20	-0.618751	0.082	0.825	3.88889e-16
IFITM2	3.29819e-20	-0.790167	0.165	0.951	4.93575e-16
MT-CO1	3.74339e-20	-0.952817	0.224	0.94	5.60198e-16
CCT5	4.15138e-20	-0.697322	0.082	0.82	6.21253e-16
TPGS2	4.58099e-20	-0.856579	0.024	0.683	6.85545e-16
MEF2C	4.58701e-20	-1.06555	0	0.628	6.86446e-16
GFI1B	4.58709e-20	-1.13721	0	0.628	6.86457e-16
RP11-620J15.3	4.64819e-20	-0.896702	0.012	0.656	6.95602e-16
GPX1	5.19474e-20	-1.47938	0.224	0.962	7.77392e-16
CSF2RB	6.70114e-20	-1.04161	0.035	0.705	1.00283e-15
HSPD1	7.41527e-20	-0.739541	0.094	0.836	1.10969e-15
COPS3	7.53583e-20	-0.815783	0.035	0.705	1.12774e-15
AP2M1	7.54305e-20	-0.721276	0.071	0.781	1.12882e-15
SLC48A1	7.93126e-20	-1.00738	0	0.623	1.18691e-15
EIF4EBP1	8.34704e-20	-0.789596	0.024	0.678	1.24913e-15
LYL1	8.61273e-20	-0.535499	0.047	0.732	1.2889e-15
HMGA1	9.12341e-20	-0.656584	0.118	0.885	1.36532e-15
HLA-DPB1	1.10098e-19	-0.583409	0.118	0.869	1.64762e-15
DUT	1.14301e-19	-1.09851	0.176	0.907	1.71051e-15
MT-ND4	1.18488e-19	-1.14956	0.365	0.967	1.77317e-15
SOX4	1.36601e-19	-0.962466	0	0.617	2.04424e-15
IL1B	1.36601e-19	-1.11837	0	0.617	2.04424e-15
SEPT11	1.43966e-19	-0.812194	0.024	0.672	2.15445e-15
HDAC2	1.46139e-19	-0.805334	0.035	0.699	2.18697e-15
HLA-DPA1	1.47077e-19	-0.611056	0.129	0.88	2.20101e-15
BLVRB	1.53484e-19	-1.32538	0.035	0.689	2.29688e-15
HSP90AB1	1.72225e-19	-0.963092	0.329	0.989	2.57735e-15
ATP5B	2.15326e-19	-0.979144	0.212	0.989	3.22236e-15
PSMB2	2.15777e-19	-0.648711	0.094	0.831	3.22911e-15
MYB	2.19924e-19	-0.720398	0.047	0.721	3.29117e-15
YWHAG	2.33699e-19	-0.720153	0.094	0.831	3.4973e-15
PPIF	2.34203e-19	-0.959894	0.012	0.639	3.50485e-15
SNCA	2.34357e-19	-1.09201	0	0.612	3.50715e-15
FHL2	2.34361e-19	-1.03632	0	0.612	3.5072e-15
PSMB5	2.38224e-19	-0.892539	0.012	0.639	3.56502e-15
PSMG1	2.46737e-19	-0.847463	0.047	0.721	3.69242e-15
TUBA1B	2.76197e-19	-1.21482	0.271	0.929	4.13328e-15
TSC22D1	2.95422e-19	-1.15633	0.012	0.634	4.42098e-15
PRDX3	3.02498e-19	-0.713992	0.106	0.852	4.52689e-15
TPT1	3.14312e-19	0.796981	0.988	1	4.70368e-15
RPL22L1	3.14386e-19	-0.912649	0.047	0.716	4.70479e-15
GALNT1	3.24866e-19	-0.738899	0.047	0.716	4.86162e-15
ABCC4	3.35686e-19	-0.879421	0.047	0.716	5.02355e-15
MTURN	3.4064e-19	-0.940762	0.024	0.661	5.09768e-15
BZW2	4.02188e-19	-0.731123	0.035	0.689	6.01875e-15
SLC43A3	4.14497e-19	-0.930589	0.012	0.634	6.20295e-15
HSD17B12	4.23286e-19	-0.765745	0.024	0.661	6.33447e-15
MT-RNR2	5.04316e-19	-0.919724	0.212	0.907	7.5471e-15
ACLY	5.27015e-19	-0.84078	0.035	0.683	7.88678e-15
ACAT2	6.16199e-19	-0.936779	0.153	0.907	9.22141e-15
HLA-A	6.38426e-19	1.43668	0.847	0.923	9.55404e-15
INPP5D	6.55573e-19	-0.511879	0.059	0.738	9.81066e-15
HHEX	6.71568e-19	-0.907572	0.012	0.628	1.005e-14
SCCPDH	7.21623e-19	-0.645991	0.024	0.656	1.07991e-14
UQCRQ	1.02225e-18	-0.607268	0.082	0.787	1.5298e-14
SLC40A1	1.02879e-18	-0.848743	0.129	0.858	1.53958e-14
MCM6	1.10917e-18	-0.902212	0.035	0.678	1.65987e-14
PRDX6	1.11618e-18	-0.868737	0.153	0.918	1.67036e-14
CLTC	1.11901e-18	-0.649836	0.094	0.809	1.6746e-14
CCNG1	1.14684e-18	-0.707843	0.129	0.88	1.71625e-14
AK2	1.18228e-18	-0.704084	0.047	0.705	1.76928e-14
MTHFD2	1.18419e-18	-0.765924	0.035	0.678	1.77214e-14
CLEC11A	1.20157e-18	-0.4797	0.047	0.705	1.79815e-14
RPL13	1.2291e-18	0.554551	0.976	0.995	1.83935e-14
CLTA	1.31952e-18	-0.662206	0.094	0.809	1.97466e-14
RPLP2	1.34562e-18	0.619758	0.965	0.995	2.01372e-14
SERPINB1	1.38435e-18	-0.928789	0.071	0.749	2.07168e-14
HMGB1	1.7574e-18	-0.859708	0.176	0.913	2.62996e-14
RP11-354E11.2	1.92894e-18	-0.966552	0.012	0.617	2.88666e-14
SNRPE	2.02797e-18	-0.832705	0.012	0.617	3.03485e-14
HNRNPA0	2.09862e-18	-0.661325	0.047	0.699	3.14058e-14
CYCS	2.18681e-18	-0.817906	0.071	0.743	3.27256e-14
HMGB2	2.27968e-18	-1.02836	0.224	0.913	3.41154e-14
HBD	2.29802e-18	-2.85836	0.024	0.612	3.43899e-14
RPL13A	2.41913e-18	0.55271	0.976	0.995	3.62023e-14
THOC7	2.51752e-18	-0.623908	0.082	0.776	3.76747e-14
UQCR10	2.90273e-18	-0.716227	0.165	0.956	4.34394e-14
ATP5G1	3.03798e-18	-0.637304	0.082	0.776	4.54634e-14
PRKAR2B	3.04153e-18	-1.17899	0.012	0.612	4.55165e-14
TALDO1	3.16938e-18	-0.816739	0.2	0.956	4.74298e-14
NASP	3.35543e-18	-0.810461	0.059	0.716	5.02141e-14
SLIRP	3.49449e-18	-0.767019	0.024	0.639	5.22951e-14
LRRC75A	3.74992e-18	-0.463607	0.071	0.749	5.61175e-14
EIF3I	3.87957e-18	-0.59529	0.094	0.803	5.80578e-14
CERS2	4.41781e-18	-0.625174	0.106	0.82	6.61126e-14
CASP3	5.14861e-18	-0.73752	0.035	0.661	7.70489e-14
MAP7	5.51798e-18	-0.927547	0	0.579	8.25765e-14
PDZD8	5.67929e-18	-0.852476	0.024	0.634	8.49906e-14
EIF3M	5.76204e-18	-0.73952	0.153	0.907	8.62289e-14
LRPPRC	5.77265e-18	-0.794293	0.024	0.634	8.63877e-14
MRPS15	5.86769e-18	-0.718054	0.024	0.634	8.78099e-14
SNHG16	5.95297e-18	-0.653556	0.035	0.661	8.90862e-14
LYPLA1	6.12576e-18	-0.599032	0.059	0.716	9.16719e-14
COMT	7.20378e-18	-0.568509	0.071	0.738	1.07805e-13
SARAF	7.73417e-18	1.33368	0.824	0.831	1.15742e-13
AMD1	7.83082e-18	-0.651903	0.059	0.71	1.17188e-13
ETFA	8.09453e-18	-0.626189	0.082	0.765	1.21135e-13
RNF24	9.16118e-18	-0.615276	0.082	0.765	1.37097e-13
TPM1	9.22068e-18	-0.966161	0	0.574	1.37988e-13
IPO7	9.50215e-18	-0.698838	0.024	0.628	1.422e-13
UBE2E1	9.74525e-18	-0.580645	0.082	0.765	1.45838e-13
FASN	9.81591e-18	-0.635841	0.024	0.628	1.46895e-13
HNRNPA1	1.11864e-17	-0.791835	0.494	0.984	1.67405e-13
EVI2B	1.16265e-17	1.82924	0.471	0.055	1.7399e-13
CD82	1.2567e-17	-0.603808	0.071	0.732	1.88065e-13
RAC1	1.31857e-17	-0.490941	0.118	0.842	1.97324e-13
MCM4	1.324e-17	-0.897295	0.047	0.678	1.98137e-13
GYPC	1.34791e-17	-0.7507	0.035	0.65	2.01714e-13
TXNIP	1.37393e-17	1.85002	0.776	0.568	2.05609e-13
YARS	1.53514e-17	-0.784648	0	0.568	2.29734e-13
CMBL	1.53514e-17	-0.922301	0	0.568	2.29734e-13
ALDH1A1	1.53514e-17	-0.954404	0	0.568	2.29734e-13
NENF	1.63588e-17	-0.575317	0.071	0.732	2.44809e-13
APLP2	1.63596e-17	-0.614982	0.024	0.623	2.44822e-13
AKR1C3	1.63599e-17	-0.827764	0.024	0.623	2.44825e-13
IARS	1.67822e-17	-0.358871	0.047	0.678	2.51146e-13
VDAC3	1.84147e-17	-0.72054	0.071	0.727	2.75576e-13
CD9	1.85098e-17	-1.39965	0.012	0.59	2.76999e-13
GADD45GIP1	2.10219e-17	-0.585949	0.094	0.776	3.14593e-13
RPL30	2.16837e-17	0.675839	0.929	0.995	3.24497e-13
CCT4	2.49991e-17	-0.600192	0.153	0.918	3.74111e-13
PPA2	2.58504e-17	-0.630796	0.035	0.645	3.86851e-13
PRDX4	2.69338e-17	-0.608348	0.059	0.699	4.03065e-13
RP11-12M9.3	2.82195e-17	-0.675165	0.059	0.699	4.22304e-13
SNX3	3.00472e-17	-0.751886	0.153	0.896	4.49656e-13
CD63	3.15274e-17	-0.677871	0.188	0.934	4.71808e-13
RTN4	3.41583e-17	-0.739092	0.176	0.923	5.1118e-13
PSMD1	3.64874e-17	-0.750977	0.024	0.612	5.46033e-13
ELOVL5	3.86216e-17	-0.599519	0.141	0.869	5.77972e-13
FDPS	4.08426e-17	-0.770318	0.235	0.967	6.1121e-13
LEPR	4.20914e-17	-0.887621	0	0.557	6.29898e-13
RAB11A	4.22262e-17	-0.438639	0.094	0.776	6.31916e-13
NAA50	4.48538e-17	-0.713347	0.035	0.639	6.71237e-13
NIPSNAP3A	4.49485e-17	-0.692305	0.024	0.612	6.72655e-13
NPM1P27	4.75339e-17	-0.72502	0.059	0.689	7.11344e-13
RPN2	4.78638e-17	-0.598766	0.118	0.82	7.16282e-13
NAA38	4.89697e-17	-0.669727	0.094	0.77	7.32831e-13
TKT	5.06832e-17	-0.595039	0.082	0.743	7.58475e-13
FSCN1	6.93225e-17	-0.800981	0	0.552	1.03741e-12
PHB2	7.20889e-17	-0.515121	0.129	0.842	1.07881e-12
TXN2	7.35011e-17	-0.598545	0.047	0.661	1.09994e-12
RTN3	7.39309e-17	-0.618377	0.035	0.634	1.10638e-12
MRPL37	7.40968e-17	-0.618414	0.024	0.607	1.10886e-12
MORF4L2	7.58239e-17	-0.565732	0.047	0.661	1.1347e-12
LINC00152	9.74763e-17	-0.833277	0.035	0.628	1.45873e-12
POLR1D	1.03115e-16	-0.565965	0.141	0.863	1.54311e-12
C17orf89	1.04981e-16	-0.588322	0.071	0.71	1.57105e-12
CENPU	1.13765e-16	-0.884246	0	0.546	1.70249e-12
NUDT21	1.13878e-16	-0.709811	0.071	0.705	1.70419e-12
UROS	1.14223e-16	-0.743558	0.024	0.601	1.70935e-12
PPIAP22	1.1471e-16	-0.470487	0.118	0.82	1.71664e-12
PDCD2	1.16467e-16	-0.616849	0.059	0.683	1.74292e-12
NUDT1	1.1791e-16	-0.67008	0.024	0.601	1.76452e-12
TRBV28	1.18081e-16	1.72202	0.353	0.005	1.76709e-12
DLD	1.18795e-16	-0.729455	0.012	0.574	1.77776e-12
BCAT1	1.18798e-16	-0.901834	0.012	0.574	1.77781e-12
SEC11A	1.19982e-16	-0.532209	0.106	0.787	1.79553e-12
PARP1	1.23963e-16	-0.343015	0.106	0.792	1.85511e-12
ALDOA	1.53347e-16	-0.889287	0.341	0.978	2.29484e-12
NMI	1.66523e-16	-0.656079	0.047	0.65	2.49202e-12
HSBP1	1.73685e-16	-0.484788	0.059	0.678	2.59919e-12
TCF7	1.76712e-16	1.78447	0.376	0.016	2.6445e-12
ZNF22	1.85514e-16	-0.613754	0.047	0.65	2.77621e-12
EGFL7	1.86038e-16	-0.832516	0	0.541	2.78406e-12
EBPL	1.87583e-16	-0.71449	0.059	0.672	2.80718e-12
STAT5A	1.9609e-16	-0.590818	0.024	0.596	2.93449e-12
TIMM17A	1.98686e-16	-0.554583	0.035	0.623	2.97333e-12
GGCT	1.98686e-16	-0.653383	0.035	0.623	2.97333e-12
CTSC	1.99224e-16	-0.537575	0.059	0.678	2.98139e-12
UROD	1.99393e-16	-0.752787	0.059	0.672	2.98391e-12
DDX1	2.01807e-16	-0.641124	0.035	0.623	3.02004e-12
C14orf2	2.02394e-16	-0.508235	0.071	0.705	3.02882e-12
NONO	2.2413e-16	-0.508725	0.141	0.852	3.3541e-12
SRI	2.3867e-16	-0.52213	0.129	0.836	3.5717e-12
POLR2F	2.59361e-16	-0.565192	0.047	0.645	3.88134e-12
C1QBP	2.62059e-16	-0.751412	0.165	0.874	3.92171e-12
SFPQ	2.68493e-16	-0.555654	0.118	0.798	4.018e-12
FAM96A	2.82217e-16	-0.617035	0.047	0.645	4.22338e-12
FTH1P11	2.83398e-16	-0.627365	0.094	0.749	4.24105e-12
DYNLL1	2.86398e-16	-0.742555	0.188	0.913	4.28594e-12
WBP5	3.03164e-16	-0.815628	0	0.536	4.53684e-12
FXN	3.03168e-16	-0.795592	0	0.536	4.53691e-12
KLF1	3.03168e-16	-0.936965	0	0.536	4.53691e-12
COMMD7	3.07071e-16	-0.626532	0.047	0.645	4.59532e-12
TPI1	3.1296e-16	-0.736795	0.165	0.88	4.68345e-12
PTPLA	3.24903e-16	-0.695077	0.024	0.59	4.86217e-12
CHP1	3.2648e-16	-0.539057	0.047	0.645	4.88577e-12
GLRX5	3.29028e-16	-0.475896	0.071	0.699	4.92391e-12
YWHAQ	3.30166e-16	-0.495374	0.106	0.781	4.94093e-12
YBX1	3.60818e-16	-0.881345	0.212	0.94	5.39965e-12
LSM7	3.77806e-16	-0.542225	0.153	0.88	5.65387e-12
MRPL3	4.10976e-16	-0.723634	0.035	0.612	6.15025e-12
MCM5	4.23903e-16	-0.592734	0.035	0.612	6.3437e-12
CCT8	4.3727e-16	-0.619444	0.176	0.913	6.54375e-12
INSIG1	4.51699e-16	-0.652897	0.165	0.874	6.75968e-12
MCM3	4.79765e-16	-0.827056	0.035	0.612	7.17968e-12
CXXC5	4.92311e-16	-0.79756	0	0.53	7.36743e-12
SSB	5.01893e-16	-0.478678	0.106	0.776	7.51083e-12
MPLKIP	5.14166e-16	-0.519156	0.047	0.639	7.6945e-12
GTF2A2	5.49739e-16	-0.399807	0.118	0.803	8.22684e-12
SLC44A1	5.88785e-16	-0.901481	0.035	0.607	8.81117e-12
APEX1	6.16317e-16	-0.620394	0.165	0.88	9.22319e-12
LAMTOR1	6.45918e-16	-0.592478	0.141	0.847	9.66616e-12
HSD17B11	6.58308e-16	-0.478241	0.071	0.689	9.85158e-12
KLF2	7.26794e-16	1.79961	0.388	0.027	1.08765e-11
ORAI2	7.47478e-16	-0.501095	0.082	0.716	1.1186e-11
TST	7.82943e-16	-0.925058	0.012	0.552	1.17167e-11
SLC39A8	8.08171e-16	-0.688185	0.012	0.552	1.20943e-11
SERPINE2	8.08171e-16	-0.770367	0.012	0.552	1.20943e-11
TFDP1	8.34199e-16	-0.644277	0.012	0.552	1.24838e-11
PSMD7	8.44477e-16	-0.537823	0.082	0.71	1.26376e-11
NOLC1	8.70708e-16	-0.438754	0.047	0.634	1.30301e-11
PGD	8.76088e-16	-0.560638	0.059	0.661	1.31107e-11
MZT2A	9.99244e-16	-0.67191	0.071	0.683	1.49537e-11
MCM7	1.04467e-15	-0.708621	0.071	0.683	1.56335e-11
PKIG	1.04537e-15	-0.884055	0.012	0.546	1.5644e-11
XBP1	1.06728e-15	-0.460944	0.106	0.754	1.59718e-11
EIF5B	1.1417e-15	-0.684922	0.071	0.683	1.70855e-11
SLC25A37	1.23346e-15	-0.608369	0.059	0.656	1.84588e-11
PRSS23	1.2849e-15	-0.822634	0	0.519	1.92285e-11
TEX30	1.28491e-15	-0.702522	0	0.519	1.92288e-11
TK1	1.28491e-15	-0.964867	0	0.519	1.92288e-11
SERBP1	1.29219e-15	-0.77114	0.176	0.896	1.93377e-11
PTGS1	1.30433e-15	-0.787066	0.012	0.546	1.95194e-11
EBP	1.30902e-15	-0.653525	0.165	0.869	1.95895e-11
SRM	1.30937e-15	-0.360646	0.059	0.656	1.95947e-11
DHCR7	1.31327e-15	-0.602786	0.035	0.601	1.9653e-11
AHCY	1.32512e-15	-0.68365	0.012	0.546	1.98304e-11
POLR2L	1.32806e-15	-0.646104	0.118	0.781	1.98745e-11
FEN1	1.34621e-15	-0.72182	0.012	0.546	2.01461e-11
LSM3	1.3826e-15	-0.527374	0.047	0.628	2.06906e-11
GTF3C6	1.38343e-15	-0.446899	0.071	0.683	2.07031e-11
DANCR	1.63227e-15	-0.592126	0.059	0.65	2.44269e-11
GSTP1	1.85576e-15	-0.83005	0.365	0.978	2.77715e-11
USMG5	1.94016e-15	-0.538034	0.047	0.623	2.90344e-11
ODC1	1.97132e-15	-0.336427	0.071	0.678	2.95008e-11
HLA-DMA	2.04035e-15	-0.523838	0.059	0.65	3.05338e-11
GALNT10	2.0652e-15	-0.701237	0	0.514	3.09058e-11
MBOAT2	2.16499e-15	-0.705066	0.012	0.541	3.23991e-11
CTDSPL	2.16502e-15	-0.610244	0.012	0.541	3.23996e-11
TMEM258	2.16615e-15	-0.443365	0.094	0.732	3.24164e-11
DNAJA1	2.17355e-15	-0.530909	0.129	0.809	3.25271e-11
PRKDC	2.21958e-15	-0.632203	0.024	0.568	3.32161e-11
DHX9	2.28308e-15	-0.325691	0.071	0.678	3.41663e-11
HSP90AA1	2.47132e-15	-0.744257	0.494	0.995	3.69832e-11
DHCR24	2.51376e-15	-0.614838	0.094	0.727	3.76184e-11
ETS1	2.53179e-15	1.91364	0.506	0.115	3.78882e-11
DECR1	2.77414e-15	-0.597954	0.059	0.645	4.1515e-11
IL32	2.83257e-15	1.50537	0.353	0.016	4.23894e-11
HMGCS1	3.01224e-15	-0.748485	0.212	0.907	4.50782e-11
ATP2C1	3.04361e-15	-0.684383	0.035	0.59	4.55476e-11
BTK	3.14534e-15	-0.761362	0.024	0.563	4.707e-11
RAB13	3.15892e-15	-0.756066	0.012	0.536	4.72733e-11
ATP6V0A2	3.29988e-15	-0.477384	0.047	0.617	4.93828e-11
SLC39A4	3.30813e-15	-0.758334	0	0.508	4.95061e-11
LTA4H	3.38889e-15	-0.468468	0.071	0.672	5.07147e-11
STOML2	3.43869e-15	-0.52281	0.071	0.672	5.146e-11
PSTPIP2	3.50325e-15	-0.578249	0.024	0.563	5.24261e-11
ETS2	4.18147e-15	-0.54976	0.071	0.667	6.25756e-11
LARP1	4.22937e-15	-0.565728	0.094	0.721	6.32925e-11
PRELID1	4.40031e-15	-0.591981	0.071	0.667	6.58507e-11
MRPL51	4.48541e-15	-0.552431	0.153	0.847	6.71242e-11
NUDT3	4.94894e-15	-0.441397	0.094	0.721	7.40608e-11
EIF2AK1	5.09209e-15	-0.302235	0.094	0.721	7.62031e-11
ATP5F1	5.45123e-15	-0.43708	0.141	0.831	8.15776e-11
SRSF7	5.51125e-15	-0.615142	0.2	0.923	8.24758e-11
MT-RNR1	5.54286e-15	-0.881514	0.012	0.53	8.29489e-11
LSM4	5.55323e-15	-0.489527	0.071	0.667	8.31041e-11
LRRC75A-AS1	5.59993e-15	-0.78197	0.424	0.984	8.38029e-11
MCM2	5.68254e-15	-0.693573	0.024	0.557	8.50392e-11
CAPZA2	5.70282e-15	-0.623977	0.071	0.661	8.53427e-11
DSTN	5.7069e-15	-0.443455	0.094	0.721	8.54037e-11
ATP5G3	6.22362e-15	-0.754501	0.235	0.967	9.31364e-11
MANF	6.42543e-15	-0.692532	0.094	0.705	9.61565e-11
LRRN3	6.87727e-15	1.51345	0.318	0.005	1.02918e-10
ATP5J	6.91396e-15	-0.539414	0.129	0.787	1.03467e-10
PIM1	7.0983e-15	-0.627591	0.094	0.71	1.06226e-10
RUNX1	7.19539e-15	-0.471086	0.059	0.634	1.07679e-10
FBXO7	7.54483e-15	-0.589003	0.106	0.732	1.12908e-10
ZC3H15	7.6856e-15	-0.578067	0.059	0.634	1.15015e-10
PSMB7	7.90566e-15	-0.495652	0.118	0.765	1.18308e-10
CYP1B1	8.29295e-15	-0.972351	0.012	0.525	1.24104e-10
ZAK	8.40329e-15	-0.758218	0	0.497	1.25755e-10
MINPP1	8.40329e-15	-0.804877	0	0.497	1.25755e-10
GAMT	8.4034e-15	-0.675004	0	0.497	1.25757e-10
CPT1A	8.55505e-15	-0.305606	0.118	0.77	1.28026e-10
FKBP3	8.64241e-15	-0.323898	0.094	0.716	1.29334e-10
GMPR	9.04643e-15	-0.531136	0.024	0.552	1.3538e-10
UQCC2	9.13542e-15	-0.523926	0.035	0.579	1.36712e-10
KDELR2	9.15439e-15	-0.449807	0.047	0.607	1.36996e-10
ARF3	9.1545e-15	-0.403572	0.047	0.607	1.36997e-10
GSE1	9.159e-15	-0.436967	0.059	0.634	1.37064e-10
SSRP1	1.00716e-14	-0.603572	0.059	0.628	1.50721e-10
SUPT16H	1.037e-14	-0.594082	0.059	0.628	1.55187e-10
SH3BGRL	1.07007e-14	-0.626545	0.212	0.923	1.60136e-10
WDR83OS	1.19387e-14	-0.365696	0.141	0.82	1.78663e-10
H2AFY	1.19413e-14	-0.836755	0.247	0.891	1.78702e-10
LGALS9	1.23352e-14	-0.567104	0.047	0.601	1.84597e-10
HNRNPA1P48	1.31086e-14	-0.494914	0.082	0.683	1.9617e-10
TXNL1	1.31087e-14	-0.510207	0.082	0.683	1.96172e-10
TP53RK	1.33268e-14	-0.818453	0	0.492	1.99435e-10
HNRNPM	1.40006e-14	-0.447266	0.094	0.71	2.09519e-10
GMNN	1.40012e-14	-0.707765	0.012	0.519	2.09527e-10
MTHFD1	1.40013e-14	-0.586901	0.012	0.519	2.0953e-10
TESC	1.40013e-14	-0.633126	0.012	0.519	2.0953e-10
ZMIZ1	1.40013e-14	-0.667468	0.012	0.519	2.0953e-10
HADH	1.43532e-14	-0.467232	0.024	0.546	2.14795e-10
TMED3	1.44872e-14	-0.336163	0.035	0.574	2.168e-10
TCEAL4	1.45045e-14	-0.441879	0.047	0.601	2.17059e-10
SF3B6	1.48111e-14	-0.392567	0.094	0.71	2.21647e-10
TMED9	1.5751e-14	-0.466931	0.082	0.678	2.35714e-10
NDUFS5	1.67293e-14	-0.653727	0.188	0.891	2.50353e-10
DUSP23	1.75158e-14	-0.69101	0.035	0.568	2.62125e-10
SNHG8	1.86301e-14	-0.516321	0.082	0.672	2.788e-10
CAPZA1	1.9505e-14	-0.330849	0.094	0.705	2.91893e-10
CAPRIN1	1.98299e-14	-0.526749	0.106	0.732	2.96754e-10
SPTLC2	2.09125e-14	-0.461059	0.082	0.678	3.12956e-10
CD59	2.10054e-14	-0.374627	0.071	0.65	3.14346e-10
CLIC4	2.10656e-14	-0.743727	0	0.486	3.15247e-10
GGH	2.10656e-14	-0.787665	0	0.486	3.15247e-10
DNAJC9	2.12103e-14	-0.369068	0.082	0.678	3.17412e-10
TMEM164	2.13662e-14	-0.686367	0.024	0.541	3.19746e-10
C16orf13	2.16145e-14	-0.446045	0.071	0.65	3.23461e-10
GLO1	2.20275e-14	-0.440782	0.165	0.863	3.29642e-10
DPPA4	2.21427e-14	-0.381479	0.012	0.514	3.31366e-10
ALYREF	2.2143e-14	-0.653172	0.012	0.514	3.3137e-10
ELOVL6	2.26968e-14	-0.636483	0.024	0.541	3.39658e-10
PPP1R14B	2.27627e-14	-0.37919	0.082	0.678	3.40644e-10
UBE2K	2.28848e-14	-0.259039	0.071	0.65	3.4247e-10
DKC1	2.29032e-14	-0.404112	0.047	0.596	3.42747e-10
HLA-C	2.53546e-14	1.26535	0.8	0.929	3.79431e-10
NUCB2	2.66454e-14	-0.567694	0.118	0.749	3.98748e-10
RAN	2.92914e-14	-0.761704	0.329	0.951	4.38346e-10
ENY2	3.11702e-14	-0.45507	0.094	0.699	4.66463e-10
NOL7	3.23119e-14	-0.556236	0.047	0.59	4.83548e-10
IQGAP2	3.36849e-14	-0.347087	0.106	0.721	5.04095e-10
RPL11	3.41045e-14	0.469248	0.965	1	5.10374e-10
WHSC1	3.47137e-14	-0.595458	0.024	0.536	5.1949e-10
SLBP	3.54075e-14	-0.251409	0.071	0.645	5.29874e-10
CTNNBL1	3.5773e-14	-0.650344	0.024	0.536	5.35344e-10
RPL12	3.70497e-14	-0.488568	0.871	1	5.54449e-10
BTG1	3.93604e-14	2.1001	0.671	0.41	5.89028e-10
PTBP1	3.9714e-14	-0.471071	0.118	0.743	5.9432e-10
SNRPB	4.12083e-14	-0.473224	0.188	0.902	6.16682e-10
UBE2N	4.32847e-14	-0.53514	0.082	0.667	6.47755e-10
ARL4C	4.34792e-14	1.62254	0.329	0.016	6.50667e-10
BCL11B	4.34792e-14	1.61221	0.329	0.016	6.50667e-10
TUBB	4.65646e-14	-1.02571	0.282	0.874	6.96839e-10
ACTN1	4.69508e-14	-0.777304	0.024	0.53	7.02619e-10
SF3B3	4.8085e-14	-0.465588	0.071	0.639	7.19593e-10
CMIP	5.14419e-14	-0.574295	0.082	0.656	7.69828e-10
CSNK2A1	5.15604e-14	-0.356446	0.082	0.667	7.71602e-10
FAH	5.21237e-14	-0.612588	0	0.475	7.80031e-10
NGFRAP1	5.21866e-14	-0.408162	0.153	0.825	7.80973e-10
AIF1	5.23864e-14	-0.969258	0.012	0.503	7.83962e-10
MT-ND3	5.30873e-14	-0.274511	0.071	0.639	7.94452e-10
FKBP1A	5.60718e-14	-0.472898	0.106	0.716	8.39115e-10
RAB14	5.61707e-14	-0.381167	0.071	0.639	8.40595e-10
DCAF13	5.61964e-14	-0.57593	0.024	0.53	8.40979e-10
CTNNA1	5.6197e-14	-0.459247	0.024	0.53	8.40989e-10
MRPL27	5.6197e-14	-0.596925	0.024	0.53	8.40989e-10
HEBP2	5.62816e-14	-0.352249	0.059	0.612	8.42254e-10
COPS6	5.62816e-14	-0.438302	0.059	0.612	8.42254e-10
LSM5	5.66245e-14	-0.446364	0.035	0.557	8.47385e-10
EIF4E2	5.66245e-14	-0.546281	0.035	0.557	8.47385e-10
MT-ND2	5.82638e-14	-0.620247	0.224	0.869	8.71918e-10
SNRPD3	5.8957e-14	-0.519354	0.153	0.814	8.82292e-10
CCT6A	6.01244e-14	-0.471592	0.153	0.82	8.99761e-10
NHP2	6.66209e-14	-0.343379	0.176	0.88	9.96982e-10
HMGCR	6.67324e-14	-0.405002	0.094	0.689	9.9865e-10
XRN2	6.83957e-14	-0.425302	0.082	0.661	1.02354e-09
RNASEH2B	7.08199e-14	-0.41391	0.082	0.661	1.05982e-09
SQLE	7.09373e-14	-0.529319	0.176	0.852	1.06158e-09
PPA1	7.19467e-14	-0.48049	0.129	0.77	1.07668e-09
NDUFS8	7.42824e-14	-0.341937	0.118	0.743	1.11164e-09
TCP1	7.75278e-14	-0.334467	0.165	0.842	1.1602e-09
HDGF	7.84117e-14	-0.354933	0.141	0.798	1.17343e-09
LXN	7.92776e-14	-0.791244	0.024	0.525	1.18639e-09
NDUFC1	8.0484e-14	-0.387244	0.071	0.634	1.20444e-09
SHMT2	8.05622e-14	-0.454446	0.035	0.552	1.20561e-09
SRSF3	8.12345e-14	-0.665939	0.224	0.923	1.21567e-09
NOP16	8.1597e-14	-0.611596	0	0.47	1.2211e-09
LRRC59	8.1597e-14	-0.677494	0	0.47	1.2211e-09
EPDR1	8.1597e-14	-0.7574	0	0.47	1.2211e-09
TMEM14B	8.31872e-14	-0.299159	0.094	0.689	1.2449e-09
MGST2	8.33127e-14	-0.67374	0.012	0.497	1.24677e-09
NDUFA8	8.34265e-14	-0.53135	0.047	0.579	1.24848e-09
HDAC7	8.45878e-14	-0.703149	0.012	0.497	1.26586e-09
REXO2	8.46384e-14	-0.496897	0.047	0.579	1.26661e-09
SNW1	8.58666e-14	-0.29339	0.047	0.579	1.28499e-09
MYL6B	8.58832e-14	-0.55205	0.012	0.497	1.28524e-09
CPPED1	8.58832e-14	-0.699966	0.012	0.497	1.28524e-09
LST1	8.66936e-14	-0.508184	0.024	0.525	1.29737e-09
SEC61B	8.73698e-14	-0.33104	0.118	0.743	1.30749e-09
GATA1	8.79942e-14	-0.411055	0.024	0.525	1.31683e-09
MAD2L1	8.8609e-14	-0.437332	0.035	0.552	1.32603e-09
FKBP5	8.8609e-14	-0.478784	0.035	0.552	1.32603e-09
MRPL11	8.8609e-14	-0.52482	0.035	0.552	1.32603e-09
IPO5	8.91028e-14	-0.312723	0.094	0.689	1.33342e-09
RCC2	8.92242e-14	-0.416558	0.106	0.716	1.33524e-09
SYNCRIP	9.96727e-14	-0.428758	0.153	0.809	1.4916e-09
ZNF207	9.99778e-14	-0.345231	0.141	0.787	1.49617e-09
ECH1	1.09272e-13	-0.352141	0.094	0.683	1.63526e-09
COX6A1	1.20266e-13	-0.412409	0.094	0.683	1.79978e-09
FTH1	1.2114e-13	-0.75418	0.588	1	1.81286e-09
C1orf43	1.24944e-13	-0.490957	0.094	0.678	1.86979e-09
TBCA	1.27398e-13	-0.471807	0.059	0.601	1.9065e-09
SMARCC1	1.30451e-13	-0.28172	0.071	0.628	1.95219e-09
RPL24P4	1.30509e-13	-0.308183	0.106	0.71	1.95307e-09
NDUFS7	1.31051e-13	-0.366468	0.059	0.601	1.96118e-09
SOCS2	1.32054e-13	-0.693156	0.012	0.492	1.97619e-09
LAT2	1.32057e-13	-0.631051	0.012	0.492	1.97624e-09
RP3-417G15.1	1.32521e-13	-0.269385	0.082	0.656	1.98317e-09
MFSD1	1.33323e-13	-0.461186	0.024	0.519	1.99519e-09
GNA15	1.34069e-13	-0.540975	0.012	0.492	2.00635e-09
FARSA	1.35746e-13	-0.413783	0.047	0.574	2.03144e-09
AP2S1	1.36032e-13	-0.448616	0.071	0.628	2.03572e-09
NUDCD2	1.36208e-13	-0.607614	0.035	0.546	2.03835e-09
MRPL52	1.36733e-13	-0.377271	0.059	0.601	2.04621e-09
DNPH1	1.49626e-13	-0.485068	0.129	0.76	2.23916e-09
MDH1	1.64677e-13	-0.365398	0.118	0.732	2.46439e-09
PTTG1IP	1.669e-13	-0.399054	0.059	0.596	2.49766e-09
VCP	1.83527e-13	-0.377771	0.082	0.65	2.74648e-09
LCK	1.83982e-13	1.52387	0.329	0.022	2.75329e-09
AK6	1.86068e-13	-0.468805	0.082	0.65	2.7845e-09
LARS	1.8848e-13	-0.414836	0.071	0.623	2.8206e-09
HNRNPU	1.8885e-13	-0.515445	0.176	0.858	2.82614e-09
HLA-DRB6	1.91324e-13	-0.445006	0.035	0.541	2.86317e-09
CDC123	1.94896e-13	-0.491171	0.059	0.596	2.91662e-09
TMA16	1.98056e-13	-0.647494	0	0.459	2.96391e-09
TBXAS1	1.98061e-13	-0.802589	0	0.459	2.96399e-09
EEF1B2	1.98556e-13	-0.579341	0.671	0.989	2.97139e-09
SLC25A5	2.03577e-13	-0.610437	0.294	0.956	3.04653e-09
SUMO3	2.0416e-13	-0.278058	0.094	0.678	3.05526e-09
SUB1	2.04622e-13	-0.404014	0.165	0.842	3.06218e-09
CYC1	2.04846e-13	-0.324857	0.082	0.65	3.06552e-09
FAM98B	2.08626e-13	-0.597712	0.012	0.486	3.12208e-09
RBM3	2.08713e-13	-0.440008	0.188	0.874	3.1234e-09
ABCE1	2.10834e-13	-0.40846	0.047	0.568	3.15513e-09
MRFAP1	2.1293e-13	-0.265294	0.176	0.874	3.18649e-09
FIBP	2.13658e-13	-0.53164	0.024	0.514	3.1974e-09
TIMM8B	2.1386e-13	-0.523697	0.047	0.568	3.20042e-09
MSH2	2.14864e-13	-0.445237	0.035	0.541	3.21544e-09
RPS23P8	2.31651e-13	-0.283759	0.141	0.781	3.46665e-09
NDUFS4	2.45569e-13	-0.518841	0.047	0.563	3.67495e-09
NCL	2.46035e-13	-0.549253	0.224	0.918	3.68191e-09
PNP	2.52361e-13	-0.250245	0.118	0.727	3.77659e-09
GNG5	2.63449e-13	-0.420108	0.188	0.869	3.94251e-09
GNAQ	2.74209e-13	-0.468406	0.094	0.672	4.10354e-09
NET1	2.7999e-13	-0.596406	0.035	0.536	4.19005e-09
SYK	3.07119e-13	-0.682675	0	0.454	4.59604e-09
FAM46C	3.07123e-13	-0.636818	0	0.454	4.5961e-09
CHCHD2	3.07956e-13	-0.749418	0.329	0.951	4.60856e-09
PSMC3	3.18867e-13	-0.575816	0.035	0.536	4.77184e-09
SMC1A	3.21794e-13	-0.556002	0.047	0.563	4.81565e-09
SCP2	3.23265e-13	-0.413766	0.059	0.59	4.83766e-09
GALNT2	3.23614e-13	-0.580303	0.012	0.481	4.84288e-09
C11orf73	3.31054e-13	-0.454722	0.047	0.563	4.95422e-09
TMPO	3.32457e-13	-0.493287	0.118	0.716	4.97522e-09
HDLBP	3.32964e-13	-0.373664	0.035	0.536	4.98281e-09
SMARCA4	3.32964e-13	-0.391532	0.035	0.536	4.98281e-09
MCUR1	3.32968e-13	-0.363412	0.035	0.536	4.98286e-09
C8orf59	3.32968e-13	-0.492488	0.035	0.536	4.98286e-09
CACYBP	3.37954e-13	-0.289775	0.118	0.727	5.05749e-09
TUBA1C	3.41015e-13	-0.491743	0.106	0.689	5.10329e-09
POLR2G	3.51523e-13	-0.384315	0.106	0.694	5.26054e-09
RNPS1	3.62611e-13	-0.407051	0.094	0.667	5.42648e-09
STOM	3.6294e-13	-0.675477	0.094	0.656	5.43139e-09
RPS24	3.69797e-13	-0.646074	0.541	0.989	5.53401e-09
H2AFV	3.83168e-13	-0.395812	0.224	0.913	5.73411e-09
PSMA4	3.93917e-13	-0.371907	0.176	0.858	5.89496e-09
TAGLN2	4.01458e-13	-0.68422	0.247	0.934	6.00781e-09
LSS	4.07191e-13	-0.544203	0.094	0.661	6.09362e-09
LDHA	4.31912e-13	-0.471546	0.224	0.923	6.46356e-09
H2AFZ	4.43591e-13	-0.810579	0.353	0.923	6.63834e-09
NDUFA4	4.58262e-13	-0.481153	0.176	0.852	6.85789e-09
SCRN1	4.74747e-13	-0.60085	0	0.448	7.10458e-09
DAP3	4.78496e-13	-0.631792	0.012	0.475	7.16069e-09
AHCYL1	4.84608e-13	-0.399445	0.082	0.639	7.25216e-09
ZKSCAN1	4.86186e-13	-0.413288	0.047	0.557	7.27577e-09
SNHG3	4.94809e-13	-0.384605	0.153	0.787	7.40481e-09
MAZ	4.966e-13	-0.444241	0.047	0.557	7.43162e-09
ROCK2	4.97452e-13	-0.522937	0.024	0.503	7.44437e-09
DCXR	4.97938e-13	-0.333529	0.082	0.639	7.45164e-09
CENPH	5.00407e-13	-0.613646	0.012	0.475	7.48859e-09
DNAJB11	5.00413e-13	-0.586042	0.012	0.475	7.48868e-09
CHEK1	5.00413e-13	-0.635795	0.012	0.475	7.48868e-09
AGPAT5	5.00419e-13	-0.576875	0.012	0.475	7.48877e-09
BLOC1S6	5.10821e-13	-0.413593	0.047	0.557	7.64443e-09
ZNF593	5.12212e-13	-0.451983	0.024	0.503	7.66526e-09
PLSCR1	5.12212e-13	-0.49422	0.024	0.503	7.66526e-09
MRPL24	5.12212e-13	-0.536408	0.024	0.503	7.66526e-09
ACAA2	5.12212e-13	-0.60919	0.024	0.503	7.66526e-09
ARL2	5.47499e-13	-0.400235	0.106	0.689	8.19332e-09
CALM3	5.812e-13	-0.451782	0.106	0.689	8.69766e-09
SLC12A6	5.8153e-13	-0.453311	0.082	0.634	8.70259e-09
GSTO1	5.91243e-13	-0.518672	0.2	0.874	8.84795e-09
DNMT1	5.97491e-13	-0.417724	0.082	0.634	8.94145e-09
SNX5	6.37696e-13	-0.35554	0.106	0.689	9.54312e-09
ATP6V0B	6.60396e-13	-0.358836	0.118	0.716	9.88283e-09
MT-ND5	6.73085e-13	-0.551479	0.047	0.552	1.00727e-08
RP11-254B13.1	7.30458e-13	-0.382956	0.094	0.656	1.09313e-08
ANXA7	7.4453e-13	-0.317501	0.094	0.661	1.11419e-08
UBA2	7.44537e-13	-0.35834	0.094	0.661	1.1142e-08
POMP	7.58768e-13	-0.477502	0.035	0.525	1.1355e-08
PRSS57	7.58768e-13	-0.521429	0.035	0.525	1.1355e-08
FH	7.66687e-13	-0.565881	0.024	0.497	1.14735e-08
BAZ1A	7.69686e-13	-0.520631	0.035	0.525	1.15183e-08
CNP	7.71396e-13	-0.580311	0.012	0.47	1.15439e-08
MIR4435-1HG	7.71406e-13	-0.583948	0.012	0.47	1.15441e-08
TOP2A	7.71406e-13	-0.810688	0.012	0.47	1.15441e-08
EPS15	7.85668e-13	-0.429223	0.047	0.552	1.17575e-08
ATIC	7.8932e-13	-0.47637	0.024	0.497	1.18122e-08
CRTAP	7.89329e-13	-0.428314	0.024	0.497	1.18123e-08
TWISTNB	7.89329e-13	-0.439049	0.024	0.497	1.18123e-08
MRPS23	7.91976e-13	-0.519807	0.035	0.525	1.18519e-08
MTCH2	7.91985e-13	-0.418498	0.035	0.525	1.18521e-08
PSMA6	8.21949e-13	-0.404694	0.129	0.732	1.23005e-08
ATOX1	9.7927e-13	-0.449624	0.059	0.574	1.46548e-08
CLNS1A	9.82261e-13	-0.382978	0.176	0.842	1.46995e-08
G3BP1	9.88323e-13	-0.331174	0.118	0.71	1.47903e-08
SF3A3	1.09349e-12	-0.319718	0.059	0.574	1.63641e-08
SOD2	1.12239e-12	-0.428165	0.118	0.705	1.67966e-08
KCNH2	1.12402e-12	-0.770186	0	0.437	1.68209e-08
VRK1	1.12403e-12	-0.653108	0	0.437	1.68211e-08
BCCIP	1.15511e-12	-0.419561	0.047	0.546	1.72862e-08
POLR2E	1.16225e-12	-0.336372	0.082	0.628	1.73931e-08
GSTM3	1.18545e-12	-0.579198	0.012	0.464	1.77403e-08
NDUFS1	1.18547e-12	-0.517284	0.012	0.464	1.77405e-08
VPS26A	1.20452e-12	-0.426236	0.047	0.546	1.80257e-08
ADSL	1.21257e-12	-0.486001	0.024	0.492	1.81461e-08
EBNA1BP2	1.21565e-12	-0.406032	0.035	0.519	1.81922e-08
OSBPL9	1.21566e-12	-0.396016	0.035	0.519	1.81924e-08
MTPN	1.34077e-12	-0.381528	0.153	0.781	2.00646e-08
TXNRD1	1.4272e-12	-0.320429	0.082	0.623	2.1358e-08
MT2A	1.43558e-12	-0.579311	0.059	0.568	2.14835e-08
LAPTM4A	1.43675e-12	-0.391962	0.118	0.705	2.1501e-08
RPS27	1.50467e-12	0.875669	0.871	0.989	2.25173e-08
NOP10	1.50755e-12	-0.47469	0.188	0.858	2.25605e-08
NDUFS6	1.51319e-12	-0.453957	0.118	0.705	2.26449e-08
RRM2	1.54402e-12	-1.04515	0.012	0.459	2.31063e-08
NCOA4	1.56334e-12	-0.32488	0.129	0.727	2.33953e-08
PSMD14	1.61465e-12	-0.456263	0.035	0.514	2.41632e-08
EIF3J	1.64672e-12	-0.403728	0.059	0.568	2.46432e-08
NDUFAF3	1.67487e-12	-0.323464	0.094	0.65	2.50644e-08
SSBP1	1.6891e-12	-0.339512	0.118	0.705	2.52773e-08
UBE2L6	1.69114e-12	-0.348187	0.071	0.596	2.53079e-08
ZNF146	1.69779e-12	-0.308532	0.082	0.623	2.54074e-08
RGS18	1.72164e-12	-0.863645	0	0.432	2.57644e-08
MLEC	1.73743e-12	-0.275687	0.071	0.596	2.60006e-08
FARSB	1.7656e-12	-0.49911	0.024	0.486	2.64221e-08
NUTF2	1.76573e-12	-0.408165	0.047	0.541	2.64241e-08
PTPLAD1	1.79046e-12	-0.324783	0.047	0.541	2.67943e-08
PCBD1	1.81618e-12	-0.50118	0.012	0.459	2.71792e-08
CSRP1	1.8162e-12	-0.603954	0.012	0.459	2.71795e-08
MAN2A2	1.84092e-12	-0.412196	0.047	0.541	2.75494e-08
UQCRHL	1.86013e-12	-0.474781	0.035	0.514	2.78369e-08
CELF2	1.96903e-12	-0.317225	0.176	0.825	2.94665e-08
METAP2	2.02532e-12	-0.464395	0.106	0.672	3.03089e-08
ILF2	2.02926e-12	-0.439901	0.165	0.798	3.03679e-08
MPST	2.0435e-12	-0.506024	0.071	0.59	3.0581e-08
LAMTOR5	2.10981e-12	-0.35446	0.118	0.699	3.15733e-08
TMEM14C	2.17311e-12	-0.523365	0.165	0.781	3.25206e-08
USP14	2.30661e-12	-0.292511	0.106	0.672	3.45184e-08
ATXN10	2.30689e-12	-0.447762	0.071	0.59	3.45226e-08
G3BP2	2.37663e-12	-0.408551	0.082	0.617	3.55663e-08
ANP32A	2.49345e-12	-0.393211	0.106	0.672	3.73145e-08
THOC2	2.50621e-12	-0.33392	0.082	0.617	3.75054e-08
EIF2S2	2.53963e-12	-0.264846	0.082	0.617	3.80056e-08
ZNRF1	2.5458e-12	-0.482765	0.047	0.536	3.8098e-08
STRAP	2.5755e-12	-0.385175	0.059	0.563	3.85424e-08
SFT2D1	2.57553e-12	-0.373136	0.059	0.563	3.85428e-08
H2AFX	2.57553e-12	-0.460205	0.059	0.563	3.85428e-08
PA2G4	2.59278e-12	-0.490208	0.106	0.661	3.8801e-08
SERPING1	2.62901e-12	-0.625811	0	0.426	3.93431e-08
GDE1	2.62904e-12	-0.614984	0	0.426	3.93436e-08
RAB34	2.62904e-12	-0.6544	0	0.426	3.93436e-08
SMC4	2.63175e-12	-0.511716	0.094	0.639	3.93841e-08
CDK1	2.65451e-12	-0.858713	0.012	0.454	3.97248e-08
MMAB	2.68289e-12	-0.364608	0.059	0.563	4.01494e-08
QPRT	2.755e-12	-0.50442	0.024	0.481	4.12285e-08
AK3	2.75693e-12	-0.395253	0.059	0.563	4.12575e-08
NT5C	2.75693e-12	-0.42833	0.059	0.563	4.12575e-08
ZEB2	2.77404e-12	-0.576796	0.012	0.454	4.15135e-08
MLLT11	2.77407e-12	-0.624221	0.012	0.454	4.15139e-08
UBQLN1	2.80466e-12	-0.290476	0.047	0.536	4.19717e-08
MRPL16	2.80466e-12	-0.408999	0.047	0.536	4.19717e-08
COX5A	2.81161e-12	-0.611858	0.224	0.891	4.20758e-08
HSPH1	2.83515e-12	-0.468655	0.024	0.481	4.24281e-08
TM7SF2	2.83748e-12	-0.310257	0.035	0.508	4.24629e-08
BEX4	2.86942e-12	-0.432949	0.082	0.612	4.29408e-08
AZIN1	2.90769e-12	-0.373488	0.082	0.612	4.35136e-08
UQCRH	2.95878e-12	-0.631021	0.294	0.973	4.42782e-08
SRP9	2.98372e-12	-0.391253	0.141	0.743	4.46513e-08
ERH	3.10095e-12	-0.386972	0.176	0.825	4.64057e-08
SNRPC	3.30585e-12	-0.372478	0.188	0.842	4.94721e-08
POLD2	3.31289e-12	-0.430983	0.071	0.585	4.95774e-08
NDUFB10	3.72146e-12	-0.27692	0.094	0.639	5.56916e-08
ANK1	3.87871e-12	-0.696465	0.047	0.525	5.80449e-08
PPM1G	3.88943e-12	-0.349325	0.071	0.585	5.82053e-08
RRM1	3.9069e-12	-0.521294	0.059	0.557	5.84668e-08
APOC1	4.00268e-12	-0.848928	0	0.421	5.99001e-08
ATP6V1A	4.01425e-12	-0.400152	0.059	0.557	6.00732e-08
MRPS25	4.04308e-12	-0.579954	0.012	0.448	6.05047e-08
RAD23B	4.10266e-12	-0.278949	0.071	0.585	6.13963e-08
EWSR1	4.1027e-12	-0.28472	0.071	0.585	6.13969e-08
CHPT1	4.1027e-12	-0.364019	0.071	0.585	6.13969e-08
TXNDC17	4.13742e-12	-0.516798	0.035	0.503	6.19166e-08
C4orf48	4.22434e-12	-0.552738	0.012	0.448	6.32172e-08
NIT2	4.22434e-12	-0.576678	0.012	0.448	6.32172e-08
TMEM167A	4.25497e-12	-0.481359	0.035	0.503	6.36756e-08
CNPY2	4.25959e-12	-0.33955	0.047	0.53	6.37447e-08
TRIM24	4.31494e-12	-0.404204	0.035	0.503	6.45731e-08
SRPK1	4.31494e-12	-0.473801	0.035	0.503	6.45731e-08
GPR56	4.31549e-12	-0.463394	0.024	0.475	6.45813e-08
PXMP2	4.31549e-12	-0.49177	0.024	0.475	6.45813e-08
NDUFB6	4.4669e-12	-0.407347	0.129	0.716	6.68472e-08
ABRACL	4.59116e-12	-0.296329	0.141	0.749	6.87067e-08
CBX5	4.62423e-12	-0.526024	0.106	0.65	6.92016e-08
ACP1	4.68561e-12	-0.339394	0.118	0.689	7.01202e-08
XPO1	5.17298e-12	-0.364545	0.165	0.787	7.74136e-08
GDI2	5.23729e-12	-0.252485	0.165	0.787	7.8376e-08
RPS26	5.3807e-12	-0.310261	0.094	0.634	8.05222e-08
TMX1	5.87058e-12	-0.403253	0.071	0.579	8.78532e-08
TIMP1	5.97035e-12	-0.610893	0.271	0.956	8.93463e-08
PDCD10	5.9883e-12	-0.334655	0.059	0.552	8.96149e-08
ANAPC11	6.03164e-12	-0.341265	0.106	0.656	9.02634e-08
CSNK2A2	6.07595e-12	-0.55614	0	0.415	9.09266e-08
CSE1L	6.10896e-12	-0.346605	0.071	0.579	9.14206e-08
SYPL1	6.24761e-12	-0.30512	0.129	0.71	9.34955e-08
MEX3B	6.27382e-12	-0.405821	0.035	0.497	9.38877e-08
STRA13	6.27515e-12	-0.414187	0.047	0.525	9.39076e-08
HELLS	6.27521e-12	-0.319772	0.047	0.525	9.39086e-08
GAR1	6.36514e-12	-0.526119	0.024	0.47	9.52543e-08
GPAA1	6.41355e-12	-0.451789	0.012	0.443	9.59787e-08
ADK	6.41355e-12	-0.547103	0.012	0.443	9.59787e-08
CD33	6.41355e-12	-0.577233	0.012	0.443	9.59787e-08
TCEAL8	6.44923e-12	-0.332147	0.047	0.525	9.65127e-08
HEBP1	6.44923e-12	-0.385785	0.047	0.525	9.65127e-08
ATP5O	6.49251e-12	-0.348164	0.188	0.852	9.71604e-08
ATAD2	6.54873e-12	-0.499758	0.024	0.47	9.80018e-08
FAM213A	6.54873e-12	-0.506762	0.024	0.47	9.80018e-08
CUTA	7.03038e-12	-0.402491	0.224	0.907	1.0521e-07
COX6C	7.15471e-12	-0.300818	0.188	0.852	1.0707e-07
DCAF7	7.79121e-12	-0.255678	0.141	0.738	1.16596e-07
SIVA1	8.19568e-12	-0.251228	0.106	0.656	1.22648e-07
PAFAH1B2	8.4905e-12	-0.329318	0.094	0.628	1.2706e-07
ATP6V1F	8.65183e-12	-0.292804	0.153	0.765	1.29475e-07
SLC25A40	9.19597e-12	-0.570092	0	0.41	1.37618e-07
MYO1G	9.34509e-12	-0.336211	0.047	0.519	1.39849e-07
RPAIN	9.61692e-12	-0.419973	0.035	0.492	1.43917e-07
OSTC	9.65031e-12	-0.337307	0.118	0.678	1.44417e-07
DTYMK	9.70827e-12	-0.529996	0.012	0.437	1.45284e-07
KPNA2	9.70827e-12	-0.588429	0.012	0.437	1.45284e-07
HN1L	9.73443e-12	-0.286442	0.047	0.519	1.45676e-07
AP1B1	9.73443e-12	-0.310405	0.047	0.519	1.45676e-07
ACTL6A	9.73443e-12	-0.424486	0.047	0.519	1.45676e-07
RHEB	9.76852e-12	-0.428785	0.024	0.464	1.46186e-07
BLVRA	9.88719e-12	-0.449398	0.035	0.492	1.47962e-07
TIMM50	9.90772e-12	-0.465335	0.024	0.464	1.48269e-07
MMADHC	1.21321e-11	-0.306196	0.129	0.699	1.81556e-07
SRSF9	1.21952e-11	-0.322251	0.165	0.787	1.82501e-07
UQCRC2	1.22549e-11	-0.330949	0.141	0.732	1.83395e-07
COX6B1	1.23476e-11	-0.496549	0.282	0.956	1.84782e-07
EVI2A	1.24973e-11	1.49421	0.365	0.06	1.87022e-07
KARS	1.25262e-11	-0.265506	0.106	0.65	1.87455e-07
SNRPF	1.25606e-11	-0.411081	0.165	0.77	1.8797e-07
EIF3A	1.34237e-11	-0.280948	0.071	0.568	2.00886e-07
ZFAND6	1.35175e-11	-0.272234	0.094	0.623	2.0229e-07
NDUFB7	1.36819e-11	-0.251252	0.082	0.596	2.04749e-07
PYURF	1.37679e-11	-0.332704	0.165	0.787	2.06037e-07
CPVL	1.38775e-11	-0.586702	0	0.404	2.07677e-07
IL18	1.38775e-11	-0.634546	0	0.404	2.07677e-07
SNRPG	1.42571e-11	-0.420419	0.047	0.514	2.13357e-07
SDHB	1.45007e-11	-0.319909	0.118	0.672	2.17003e-07
NRIP1	1.45301e-11	-0.620334	0.024	0.459	2.17443e-07
HSPE1	1.45506e-11	-0.268981	0.165	0.781	2.1775e-07
SMS	1.4648e-11	-0.39869	0.047	0.514	2.19208e-07
MRPL13	1.46524e-11	-0.455566	0.012	0.432	2.19274e-07
TBPL1	1.46526e-11	-0.456335	0.012	0.432	2.19276e-07
GLRX3	1.46947e-11	-0.408476	0.035	0.486	2.19906e-07
CNOT8	1.48987e-11	-0.429958	0.035	0.486	2.22959e-07
RPL24P8	1.48987e-11	-0.443371	0.035	0.486	2.22959e-07
PABPC4	1.48987e-11	-0.457056	0.035	0.486	2.22959e-07
PDCD4	1.56068e-11	-0.436172	0.118	0.656	2.33555e-07
FYB	1.68e-11	1.70501	0.506	0.186	2.51411e-07
CS	1.68241e-11	-0.385612	0.082	0.59	2.51773e-07
VPS35	1.83183e-11	-0.371865	0.071	0.563	2.74134e-07
USP48	1.84129e-11	-0.251501	0.082	0.59	2.75548e-07
NDUFB5	1.884e-11	-0.309268	0.106	0.645	2.81941e-07
MTDH	1.98213e-11	-0.291926	0.224	0.896	2.96626e-07
LMAN2	2.00705e-11	-0.270111	0.071	0.563	3.00356e-07
MAPKAPK3	2.03747e-11	-0.534043	0.024	0.454	3.04907e-07
TWSG1	2.08814e-11	-0.621397	0	0.399	3.1249e-07
PIR	2.08816e-11	-0.548965	0	0.399	3.12494e-07
MYH10	2.08816e-11	-0.613533	0	0.399	3.12494e-07
SEC61G	2.08986e-11	-0.509571	0.035	0.481	3.12747e-07
ETFB	2.14268e-11	-0.316272	0.059	0.536	3.20653e-07
HAUS1	2.20501e-11	-0.449683	0.012	0.426	3.2998e-07
CPXM1	2.20501e-11	-0.465627	0.012	0.426	3.2998e-07
PDDC1	2.20501e-11	-0.471408	0.012	0.426	3.2998e-07
SYNGR1	2.20501e-11	-0.546807	0.012	0.426	3.2998e-07
DTL	2.20501e-11	-0.547596	0.012	0.426	3.2998e-07
SMARCA5	2.23828e-11	-0.317597	0.035	0.481	3.34959e-07
STARD3NL	2.23828e-11	-0.362299	0.035	0.481	3.34959e-07
UBA3	2.2383e-11	-0.354248	0.035	0.481	3.34962e-07
TMEM69	2.2383e-11	-0.409817	0.035	0.481	3.34962e-07
HLTF	2.24769e-11	-0.459417	0.024	0.454	3.36366e-07
DDAH2	2.24771e-11	-0.452785	0.024	0.454	3.3637e-07
OIP5-AS1	2.26639e-11	-0.29278	0.176	0.803	3.39165e-07
C11orf31	2.625e-11	-0.38517	0.165	0.77	3.92832e-07
TM9SF2	2.73192e-11	-0.294301	0.071	0.557	4.08832e-07
COA4	2.77507e-11	-0.315027	0.082	0.585	4.15289e-07
MDH2	2.82245e-11	-0.279661	0.176	0.798	4.2238e-07
RAB32	2.86701e-11	-0.702625	0.012	0.421	4.29047e-07
COPB1	2.87751e-11	-0.337791	0.071	0.557	4.3062e-07
ATP5J2	2.88363e-11	-0.284518	0.082	0.585	4.31536e-07
PIH1D1	2.9176e-11	-0.321365	0.059	0.53	4.36619e-07
QARS	2.98821e-11	-0.337473	0.094	0.607	4.47186e-07
PDHA1	3.03519e-11	-0.294948	0.059	0.53	4.54216e-07
ZMYND8	3.03522e-11	-0.426175	0.059	0.53	4.5422e-07
SLC29A1	3.13303e-11	-0.56055	0	0.393	4.68857e-07
DRAM1	3.13306e-11	-0.602481	0	0.393	4.68863e-07
BIRC5	3.13306e-11	-0.614595	0	0.393	4.68863e-07
WDR61	3.15746e-11	-0.411339	0.047	0.503	4.72513e-07
ADI1	3.19925e-11	-0.363993	0.059	0.53	4.78767e-07
MAFG	3.26239e-11	-0.405595	0.035	0.475	4.88217e-07
CAMTA1	3.2778e-11	-0.565667	0.024	0.448	4.90522e-07
TTC19	3.28682e-11	-0.368036	0.047	0.503	4.91873e-07
MRPL15	3.28685e-11	-0.344147	0.047	0.503	4.91877e-07
UBAC1	3.30862e-11	-0.319638	0.012	0.421	4.95134e-07
FANCI	3.30862e-11	-0.564222	0.012	0.421	4.95134e-07
CCDC47	3.35267e-11	-0.357271	0.035	0.475	5.01728e-07
RNF5	3.35271e-11	-0.296166	0.035	0.475	5.01733e-07
HK1	3.35271e-11	-0.419575	0.035	0.475	5.01733e-07
RNASEH2A	3.37055e-11	-0.543412	0.024	0.448	5.04403e-07
CANX	3.40171e-11	-0.335834	0.212	0.852	5.09066e-07
MRPL57	3.48496e-11	-0.323935	0.141	0.716	5.21524e-07
CITED2	3.91246e-11	-0.432939	0.059	0.525	5.85499e-07
RRN3	3.91246e-11	-0.517754	0.059	0.525	5.85499e-07
RPL17P43	3.95825e-11	-0.315823	0.071	0.552	5.92352e-07
BRI3BP	4.01275e-11	-0.431216	0.082	0.579	6.00508e-07
NDUFAB1	4.22484e-11	-0.390663	0.141	0.71	6.32247e-07
EIF1B	4.23296e-11	-0.42556	0.059	0.525	6.33463e-07
HMGN3	4.30131e-11	-0.26102	0.118	0.661	6.43691e-07
ELAVL1	4.32578e-11	-0.252288	0.106	0.634	6.47354e-07
PSMB1	4.37323e-11	-0.35328	0.212	0.874	6.54454e-07
GPI	4.41421e-11	-0.345488	0.094	0.607	6.60587e-07
PAFAH1B3	4.46492e-11	-0.452591	0.047	0.497	6.68176e-07
RTFDC1	4.50323e-11	-0.309127	0.071	0.552	6.73908e-07
CYB5B	4.56165e-11	-0.336829	0.071	0.552	6.8265e-07
LAGE3	4.57907e-11	-0.264974	0.059	0.525	6.85258e-07
CDCA7	4.57911e-11	-0.4017	0.059	0.525	6.85265e-07
RFC4	4.6783e-11	-0.407784	0.035	0.47	7.00107e-07
FECH	4.68737e-11	-0.557111	0	0.388	7.01465e-07
EMILIN1	4.68742e-11	-0.560369	0	0.388	7.01473e-07
CDC37	4.70948e-11	-0.378877	0.047	0.497	7.04773e-07
NSDHL	4.74312e-11	-0.516997	0.012	0.415	7.09808e-07
DCTD	4.76243e-11	-0.322747	0.059	0.525	7.12697e-07
SNX2	4.8366e-11	-0.320067	0.047	0.497	7.23797e-07
SDHD	4.90136e-11	-0.284754	0.047	0.497	7.33489e-07
ATP13A3	4.90141e-11	-0.309038	0.047	0.497	7.33496e-07
EIF2A	4.90141e-11	-0.398356	0.047	0.497	7.33496e-07
AIMP2	4.95018e-11	-0.514859	0.012	0.415	7.40795e-07
DLC1	4.95024e-11	-0.579097	0.012	0.415	7.40803e-07
GRB10	4.95029e-11	-0.322727	0.012	0.415	7.40811e-07
PLXND1	5.00712e-11	-0.264652	0.035	0.47	7.49315e-07
ABHD2	5.03953e-11	-0.459555	0.024	0.443	7.54166e-07
WDR12	5.03958e-11	-0.360391	0.024	0.443	7.54174e-07
EXOSC8	5.03958e-11	-0.414094	0.024	0.443	7.54174e-07
PHC2	5.03958e-11	-0.416938	0.024	0.443	7.54174e-07
PTPN11	5.03958e-11	-0.483873	0.024	0.443	7.54174e-07
CTSD	5.49944e-11	-0.268192	0.094	0.601	8.22991e-07
GRSF1	5.5741e-11	-0.274834	0.071	0.546	8.34165e-07
RP11-796G6.1	6.50228e-11	-0.307396	0.071	0.546	9.73066e-07
TSPO	6.75669e-11	-0.360529	0.235	0.907	1.01114e-06
TMEM106C	6.87512e-11	-0.508938	0.035	0.464	1.02886e-06
WRNIP1	6.91118e-11	-0.330564	0.047	0.492	1.03426e-06
CENPW	6.9931e-11	-0.573785	0	0.383	1.04652e-06
KCTD20	7.068e-11	-0.353296	0.059	0.519	1.05773e-06
FAM20B	7.17879e-11	-0.511907	0.012	0.41	1.07431e-06
NAA15	7.2813e-11	-0.523844	0.012	0.41	1.08965e-06
CTBP2	7.28138e-11	-0.496195	0.012	0.41	1.08966e-06
PPIP5K2	7.28734e-11	-0.310617	0.047	0.492	1.09055e-06
MSH6	7.28734e-11	-0.369984	0.047	0.492	1.09055e-06
KLHDC2	7.38541e-11	-0.46881	0.012	0.41	1.10523e-06
RP11-146N23.1	7.4559e-11	-0.376354	0.035	0.464	1.11578e-06
NDUFA10	7.45597e-11	-0.263589	0.035	0.464	1.11579e-06
RFC3	7.45597e-11	-0.418492	0.035	0.464	1.11579e-06
PRKAR1A	7.47869e-11	-0.302722	0.129	0.678	1.11919e-06
SNRPA	7.51322e-11	-0.389436	0.024	0.437	1.12435e-06
LYRM4	7.51329e-11	-0.396503	0.024	0.437	1.12436e-06
ANKRD27	7.51329e-11	-0.488327	0.024	0.437	1.12436e-06
SLC25A3	7.69598e-11	-0.620918	0.447	0.995	1.1517e-06
NDUFB11	7.78283e-11	-0.317406	0.2	0.831	1.1647e-06
PKM	8.58765e-11	-0.472697	0.235	0.852	1.28514e-06
XRCC5	9.22373e-11	-0.402995	0.212	0.852	1.38033e-06
PCMT1	9.25789e-11	-0.298561	0.141	0.694	1.38544e-06
VBP1	9.55419e-11	-0.277721	0.082	0.568	1.42978e-06
ARL6IP6	1.01063e-10	-0.250908	0.071	0.541	1.5124e-06
EIF3B	1.01064e-10	-0.273583	0.071	0.541	1.51242e-06
CENPM	1.02375e-10	-0.636755	0.012	0.404	1.53205e-06
HMGB3	1.04037e-10	-0.586034	0	0.377	1.55691e-06
UBE2C	1.04037e-10	-1.05076	0	0.377	1.55691e-06
AURKAIP1	1.04584e-10	-0.299096	0.059	0.514	1.5651e-06
ME2	1.05218e-10	-0.262823	0.047	0.486	1.57459e-06
CDKN2AIP	1.07766e-10	-0.333788	0.035	0.459	1.61271e-06
PTTG1	1.08026e-10	-0.387559	0.047	0.486	1.61661e-06
HADHB	1.08027e-10	-0.268946	0.047	0.486	1.61663e-06
BANF1	1.08027e-10	-0.280412	0.047	0.486	1.61663e-06
OXCT1	1.10702e-10	-0.360426	0.035	0.459	1.65665e-06
IPO9	1.10702e-10	-0.432085	0.035	0.459	1.65665e-06
FAM45A	1.11691e-10	-0.320943	0.024	0.432	1.67146e-06
NT5DC2	1.11691e-10	-0.358286	0.024	0.432	1.67146e-06
C7orf55-LUC7L2	1.31142e-10	-0.413961	0.047	0.481	1.96254e-06
PPIB	1.32489e-10	-0.435916	0.259	0.918	1.9827e-06
RPL13AP5	1.32689e-10	0.635575	0.824	0.967	1.9857e-06
CNIH1	1.36908e-10	-0.259711	0.082	0.563	2.04883e-06
DNAJC15	1.39195e-10	-0.307406	0.059	0.508	2.08306e-06
UBE2E3	1.45073e-10	-0.27407	0.071	0.536	2.17101e-06
ETF1	1.4692e-10	-0.306537	0.071	0.536	2.19865e-06
CD36	1.48373e-10	-0.809929	0.024	0.426	2.22041e-06
CALR	1.50971e-10	-0.556602	0.247	0.858	2.25929e-06
DRAP1	1.5232e-10	-0.251742	0.059	0.508	2.27947e-06
DCP2	1.53283e-10	-0.39461	0.035	0.454	2.29389e-06
RAB6B	1.54344e-10	-0.590675	0	0.372	2.30976e-06
RBM14	1.54346e-10	-0.545248	0	0.372	2.30979e-06
EFTUD2	1.54346e-10	-0.546081	0	0.372	2.30979e-06
HDGFRP3	1.55542e-10	-0.35357	0.047	0.481	2.32768e-06
JAGN1	1.59563e-10	-0.413784	0.035	0.454	2.38787e-06
ITM2C	1.59668e-10	-0.310496	0.047	0.481	2.38943e-06
UBE2V2	1.5967e-10	-0.300682	0.047	0.481	2.38946e-06
CHD1L	1.6072e-10	-0.511367	0.012	0.399	2.40518e-06
GINS2	1.62997e-10	-0.347909	0.012	0.399	2.43925e-06
CLN6	1.62997e-10	-0.47038	0.012	0.399	2.43925e-06
SLC1A5	1.62997e-10	-0.511395	0.012	0.399	2.43925e-06
AC092798.2	1.63888e-10	-0.370499	0.035	0.454	2.45259e-06
NANS	1.65565e-10	-0.37815	0.024	0.426	2.47768e-06
UTP11L	1.65565e-10	-0.395684	0.024	0.426	2.47768e-06
TIMM23	1.65565e-10	-0.459017	0.024	0.426	2.47768e-06
FERMT3	1.74966e-10	-0.310013	0.082	0.557	2.61836e-06
CD52	1.78773e-10	1.1586	0.741	0.776	2.67534e-06
WDR1	1.88015e-10	-0.263306	0.094	0.585	2.81365e-06
PMPCB	2.03072e-10	-0.321218	0.082	0.557	3.03897e-06
PPP2R1A	2.06543e-10	-0.371247	0.047	0.475	3.09091e-06
NARS	2.10184e-10	-0.381701	0.059	0.503	3.14541e-06
LRRC58	2.18412e-10	-0.255752	0.059	0.503	3.26853e-06
CBR1	2.21622e-10	-0.263593	0.106	0.607	3.31658e-06
NUCKS1	2.23081e-10	-0.545331	0.282	0.918	3.33841e-06
ZNF664	2.26952e-10	-0.302351	0.059	0.503	3.39633e-06
ZWILCH	2.28352e-10	-0.549484	0	0.366	3.41729e-06
HSPG2	2.28352e-10	-0.602762	0	0.366	3.41729e-06
GUCY1B3	2.28352e-10	-0.628476	0	0.366	3.41729e-06
MRPS12	2.35312e-10	-0.251602	0.047	0.475	3.52145e-06
SPIN4	2.3558e-10	-0.39707	0.035	0.448	3.52546e-06
NPM3	2.41135e-10	-0.375261	0.012	0.393	3.60858e-06
GNA12	2.41135e-10	-0.572524	0.012	0.393	3.60858e-06
UNG	2.41135e-10	-0.622187	0.012	0.393	3.60858e-06
TTLL12	2.41414e-10	-0.289336	0.024	0.421	3.61277e-06
MBD4	2.41932e-10	-0.308622	0.035	0.448	3.62051e-06
DPM1	2.41932e-10	-0.38194	0.035	0.448	3.62051e-06
GOT2	2.44728e-10	-0.38883	0.024	0.421	3.66236e-06
ZNF121	2.44731e-10	-0.335037	0.024	0.421	3.66239e-06
RUVBL2	2.44731e-10	-0.393798	0.024	0.421	3.66239e-06
CCDC90B	2.44731e-10	-0.400155	0.024	0.421	3.66239e-06
MYC	2.48086e-10	-0.417367	0.141	0.672	3.71261e-06
SERP1	2.57761e-10	-0.398684	0.247	0.923	3.85739e-06
SMARCE1	2.77033e-10	-0.311604	0.118	0.628	4.1458e-06
PANK3	2.85592e-10	-0.332933	0.071	0.525	4.27389e-06
LAMP2	2.89191e-10	-0.313058	0.071	0.525	4.32775e-06
VTI1B	2.93082e-10	-0.344546	0.059	0.497	4.38598e-06
RILPL2	2.96525e-10	-0.308936	0.071	0.525	4.4375e-06
CCNB1IP1	3.07703e-10	-0.35883	0.047	0.47	4.60477e-06
ZFP91	3.08402e-10	-0.290095	0.059	0.497	4.61523e-06
DCTN2	3.3285e-10	-0.277486	0.059	0.497	4.9811e-06
RAB31	3.36912e-10	-0.557505	0	0.361	5.04189e-06
TFDP2	3.36916e-10	-0.556437	0	0.361	5.04195e-06
DSG2	3.3692e-10	-0.487641	0	0.361	5.042e-06
CNN3	3.3692e-10	-0.522962	0	0.361	5.042e-06
CCNH	3.3692e-10	-0.528505	0	0.361	5.042e-06
SRP72	3.37265e-10	-0.265446	0.176	0.765	5.04717e-06
HNRNPA3	3.42169e-10	-0.267191	0.224	0.869	5.12056e-06
HNRNPR	3.45015e-10	-0.266117	0.2	0.814	5.16315e-06
ASH2L	3.45785e-10	-0.294128	0.047	0.47	5.17467e-06
NQO2	3.45788e-10	-0.358965	0.047	0.47	5.17471e-06
CMAS	3.51441e-10	-0.464665	0.035	0.443	5.25932e-06
MCCC2	3.55742e-10	-0.501457	0.012	0.388	5.32368e-06
RP11-145M9.4	3.55745e-10	-0.271218	0.012	0.388	5.32373e-06
LMNB2	3.55745e-10	-0.375757	0.012	0.388	5.32373e-06
TFG	3.60733e-10	-0.302086	0.024	0.415	5.39837e-06
BIVM	3.60736e-10	-0.369231	0.024	0.415	5.39842e-06
RPL37A	3.68605e-10	-0.325032	0.929	0.995	5.51618e-06
HIST1H4C	3.73203e-10	-0.579873	0.082	0.53	5.58498e-06
MYL12A	3.74366e-10	0.84337	0.8	0.94	5.60238e-06
RBBP7	3.85865e-10	-0.387264	0.153	0.705	5.77447e-06
SRSF4	3.86975e-10	-0.36156	0.071	0.519	5.79108e-06
DBI	4.38624e-10	-0.294364	0.2	0.798	6.56401e-06
HIGD1A	4.57016e-10	-0.359013	0.047	0.464	6.83925e-06
DAD1	4.60478e-10	-0.343838	0.235	0.869	6.89106e-06
ACSL4	4.74603e-10	-0.296373	0.059	0.492	7.10243e-06
ATP5A1	4.79141e-10	-0.402412	0.271	0.951	7.17034e-06
AUP1	4.8122e-10	-0.373367	0.047	0.464	7.20146e-06
CBX1	4.86743e-10	-0.259391	0.059	0.492	7.28412e-06
RNF144A	4.91282e-10	-0.355012	0.082	0.541	7.35204e-06
TRAPPC6A	4.93781e-10	-0.414538	0.047	0.464	7.38943e-06
PRC1	4.95752e-10	-0.546484	0	0.355	7.41893e-06
CORO1C	4.95757e-10	-0.55324	0	0.355	7.41901e-06
MGLL	4.95757e-10	-0.605966	0	0.355	7.41901e-06
CNRIP1	4.95757e-10	-0.703051	0	0.355	7.41901e-06
SDPR	4.95757e-10	-0.70848	0	0.355	7.41901e-06
SMIM7	4.95902e-10	-0.380681	0.035	0.437	7.42118e-06
DMTN	5.16775e-10	-0.387729	0.071	0.514	7.73353e-06
SNHG6	5.17113e-10	-0.425285	0.282	0.945	7.7386e-06
C19orf10	5.22727e-10	-0.257303	0.035	0.437	7.82261e-06
RAD1	5.22727e-10	-0.261153	0.035	0.437	7.82261e-06
DDX39A	5.22727e-10	-0.300206	0.035	0.437	7.82261e-06
ABHD10	5.23393e-10	-0.453685	0.012	0.383	7.83258e-06
RAP1GDS1	5.23393e-10	-0.470919	0.012	0.383	7.83258e-06
DTD1	5.30251e-10	-0.443324	0.024	0.41	7.93521e-06
SMC2	5.30251e-10	-0.444846	0.024	0.41	7.93521e-06
MSI2	5.4971e-10	-0.3469	0.094	0.568	8.22641e-06
SET	6.22257e-10	-0.258827	0.259	0.923	9.31208e-06
APOA1BP	6.37922e-10	-0.270299	0.071	0.514	9.54651e-06
SEH1L	6.51191e-10	-0.39967	0.047	0.459	9.74508e-06
NT5C3A	6.9434e-10	-0.321112	0.047	0.459	1.03908e-05
RMND5A	6.94347e-10	-0.411013	0.047	0.459	1.03909e-05
DRG1	7.12373e-10	-0.253444	0.047	0.459	1.06607e-05
ZWINT	7.12373e-10	-0.349931	0.047	0.459	1.06607e-05
SDF2L1	7.21566e-10	-0.279038	0.047	0.459	1.07982e-05
MXD4	7.27518e-10	-0.489839	0	0.35	1.08873e-05
ASRGL1	7.27518e-10	-0.512388	0	0.35	1.08873e-05
DIS3	7.27518e-10	-0.530485	0	0.35	1.08873e-05
API5	7.35643e-10	-0.40939	0.035	0.432	1.10089e-05
HMGN1	7.40097e-10	-0.288054	0.224	0.863	1.10756e-05
MLH1	7.40281e-10	-0.281643	0.047	0.459	1.10783e-05
MRPS35	7.40287e-10	-0.302541	0.047	0.459	1.10784e-05
PLEK	7.56516e-10	-0.989611	0.047	0.448	1.13213e-05
SLC20A1	7.65122e-10	-0.350893	0.035	0.432	1.14501e-05
SKA2	7.67947e-10	-0.457946	0.012	0.377	1.14923e-05
TSG101	7.67955e-10	-0.364276	0.012	0.377	1.14924e-05
CHCHD3	7.67955e-10	-0.447877	0.012	0.377	1.14924e-05
LIMS1	9.52307e-10	-0.354254	0.094	0.552	1.42513e-05
EI24	9.69432e-10	-0.293484	0.059	0.481	1.45076e-05
MLLT3	1.05143e-09	-0.356724	0.047	0.454	1.57347e-05
MPV17L	1.06477e-09	-0.434336	0	0.344	1.59343e-05
CCDC167	1.06478e-09	-0.433999	0	0.344	1.59345e-05
PYGL	1.06478e-09	-0.498746	0	0.344	1.59345e-05
CMPK2	1.06478e-09	-0.515334	0	0.344	1.59345e-05
GSN	1.06478e-09	-0.610019	0	0.344	1.59345e-05
MYL4	1.06478e-09	-0.667376	0	0.344	1.59345e-05
SMARCA2	1.07855e-09	-0.270499	0.047	0.454	1.61405e-05
LAMTOR3	1.07856e-09	-0.25693	0.047	0.454	1.61406e-05
CDT1	1.08808e-09	-0.290291	0.035	0.426	1.62831e-05
ATPIF1	1.08969e-09	-0.28759	0.224	0.847	1.63073e-05
VPS25	1.10234e-09	-0.317914	0.035	0.426	1.64965e-05
NUSAP1	1.10235e-09	-0.466453	0.035	0.426	1.64966e-05
HINT2	1.1168e-09	-0.255303	0.035	0.426	1.67129e-05
MRPL12	1.1168e-09	-0.341291	0.035	0.426	1.67129e-05
MSRB3	1.12374e-09	-0.334446	0.012	0.372	1.68168e-05
HNRNPLL	1.12376e-09	-0.41751	0.012	0.372	1.6817e-05
NREP	1.12376e-09	-0.433261	0.012	0.372	1.6817e-05
FAM210B	1.12376e-09	-0.44786	0.012	0.372	1.6817e-05
MCM8	1.12376e-09	-0.484506	0.012	0.372	1.6817e-05
UBE2T	1.12376e-09	-0.48652	0.012	0.372	1.6817e-05
MIS18A	1.13624e-09	-0.345134	0.024	0.399	1.70038e-05
MCFD2	1.13625e-09	-0.371257	0.024	0.399	1.7004e-05
PSMD3	1.13625e-09	-0.424348	0.024	0.399	1.7004e-05
BUD31	1.18986e-09	-0.309051	0.082	0.53	1.78062e-05
TERF2IP	1.21486e-09	-0.325751	0.071	0.503	1.81804e-05
TUBA1A	1.25304e-09	-0.353308	0.141	0.645	1.87518e-05
PSMA1	1.26672e-09	-0.312661	0.212	0.814	1.89565e-05
CPOX	1.31297e-09	-0.26661	0.094	0.552	1.96487e-05
EMC3	1.35544e-09	-0.480179	0.035	0.421	2.02842e-05
CSNK2B	1.36158e-09	-0.282287	0.235	0.863	2.0376e-05
CBLL1	1.45935e-09	-0.280076	0.059	0.475	2.18391e-05
NDUFB3	1.51813e-09	-0.322878	0.047	0.448	2.27188e-05
DHFR	1.55426e-09	-0.507312	0	0.339	2.32596e-05
ACOT7	1.55428e-09	-0.468548	0	0.339	2.32598e-05
CDCA7L	1.55428e-09	-0.503194	0	0.339	2.32598e-05
DNAJC6	1.55428e-09	-0.544774	0	0.339	2.32598e-05
TFR2	1.55428e-09	-0.593837	0	0.339	2.32598e-05
MCTS1	1.56696e-09	-0.27278	0.047	0.448	2.34496e-05
CCDC85B	1.56698e-09	-0.272407	0.047	0.448	2.34498e-05
NUPL1	1.61768e-09	-0.441783	0.012	0.366	2.42086e-05
GNL3	1.61768e-09	-0.45023	0.012	0.366	2.42086e-05
YEATS4	1.6256e-09	-0.27465	0.035	0.421	2.43272e-05
MRPS27	1.6256e-09	-0.362158	0.035	0.421	2.43272e-05
INO80C	1.64001e-09	-0.306498	0.012	0.366	2.45428e-05
WDR41	1.65651e-09	-0.333103	0.024	0.393	2.47896e-05
ZMYND11	1.65651e-09	-0.343511	0.024	0.393	2.47896e-05
ALG5	1.65651e-09	-0.344543	0.024	0.393	2.47896e-05
DCUN1D5	1.65651e-09	-0.368651	0.024	0.393	2.47896e-05
CKAP2	1.65651e-09	-0.370244	0.024	0.393	2.47896e-05
TUBB6	1.65651e-09	-0.370694	0.024	0.393	2.47896e-05
NDUFB9	1.74639e-09	-0.341201	0.235	0.869	2.61347e-05
RP11-408P14.1	1.88797e-09	-0.289123	0.059	0.47	2.82534e-05
PLIN2	1.95085e-09	-0.353367	0.094	0.546	2.91944e-05
MRPL28	2.13162e-09	-0.305276	0.047	0.443	3.18996e-05
GTF2A1	2.156e-09	-0.346805	0.035	0.415	3.22646e-05
ZNF106	2.18603e-09	-0.336827	0.047	0.443	3.27139e-05
HPS1	2.21239e-09	-0.344446	0.035	0.415	3.31084e-05
TMEM173	2.21374e-09	-0.297162	0.047	0.443	3.31286e-05
PGP	2.24181e-09	-0.258281	0.047	0.443	3.35487e-05
ZMYM4	2.26285e-09	-0.466704	0	0.333	3.38635e-05
UBL4A	2.26287e-09	-0.450229	0	0.333	3.38639e-05
TRMT1	2.26287e-09	-0.494788	0	0.333	3.38639e-05
NPR3	2.26287e-09	-0.500969	0	0.333	3.38639e-05
HBQ1	2.26287e-09	-0.559324	0	0.333	3.38639e-05
P2RX1	2.26287e-09	-0.583351	0	0.333	3.38639e-05
LRR1	2.29128e-09	-0.446799	0.012	0.361	3.4289e-05
AKR7A2	2.32951e-09	-0.297834	0.035	0.415	3.48612e-05
SLC7A1	2.34552e-09	-0.403896	0.024	0.388	3.51006e-05
PCCB	2.35471e-09	-0.459118	0.012	0.361	3.52383e-05
FAM212A	2.35474e-09	-0.435297	0.012	0.361	3.52386e-05
VAMP7	2.35968e-09	-0.362207	0.035	0.415	3.53127e-05
CPSF3	2.3597e-09	-0.32756	0.035	0.415	3.5313e-05
CKS1B	2.3597e-09	-0.367556	0.035	0.415	3.5313e-05
GBAS	2.35973e-09	-0.2735	0.035	0.415	3.53133e-05
BRD3	2.35973e-09	-0.305951	0.035	0.415	3.53133e-05
ATP2A3	2.35973e-09	-0.349238	0.035	0.415	3.53133e-05
CISD3	2.3768e-09	-0.358054	0.024	0.388	3.55688e-05
TMEM141	2.3768e-09	-0.367082	0.024	0.388	3.55688e-05
TOMM40	2.38708e-09	-0.41716	0.012	0.361	3.57226e-05
GAB3	2.3871e-09	-0.340307	0.012	0.361	3.5723e-05
NME2P1	2.3871e-09	-0.375306	0.012	0.361	3.5723e-05
MRPL19	2.3871e-09	-0.391836	0.012	0.361	3.5723e-05
CCDC28B	2.40846e-09	-0.407503	0.024	0.388	3.60427e-05
PGLS	2.61062e-09	-0.28177	0.082	0.519	3.9068e-05
NDUFA7	2.65766e-09	-0.424082	0.059	0.464	3.97719e-05
IREB2	2.78093e-09	-0.282197	0.071	0.492	4.16166e-05
RARS	3.26965e-09	-0.488927	0.024	0.383	4.89303e-05
NUP62	3.27992e-09	-0.343886	0.047	0.437	4.9084e-05
RMI2	3.28594e-09	-0.523257	0	0.328	4.9174e-05
STON2	3.28594e-09	-0.549687	0	0.328	4.9174e-05
CTTNBP2	3.28597e-09	-0.449549	0	0.328	4.91746e-05
GINS1	3.28597e-09	-0.450841	0	0.328	4.91746e-05
VANGL1	3.28597e-09	-0.475047	0	0.328	4.91746e-05
DSCC1	3.28597e-09	-0.477084	0	0.328	4.91746e-05
IFRD2	3.28597e-09	-0.483331	0	0.328	4.91746e-05
RBBP8	3.28597e-09	-0.487089	0	0.328	4.91746e-05
BRD4	3.28711e-09	-0.329644	0.035	0.41	4.91916e-05
CPA3	3.32687e-09	-0.713106	0.012	0.355	4.97866e-05
NIFK	3.32957e-09	-0.28168	0.035	0.41	4.9827e-05
RHOC	3.40157e-09	-0.46598	0.024	0.383	5.09044e-05
RNF220	3.41604e-09	-0.261529	0.035	0.41	5.1121e-05
RTCB	3.41604e-09	-0.271007	0.035	0.41	5.1121e-05
TRIP6	3.46536e-09	-0.436653	0.012	0.355	5.18592e-05
SPC24	3.4654e-09	-0.353273	0.012	0.355	5.18597e-05
STAM	3.4654e-09	-0.367932	0.012	0.355	5.18597e-05
LAP3	3.4654e-09	-0.389181	0.012	0.355	5.18597e-05
ITGB3BP	3.4654e-09	-0.402369	0.012	0.355	5.18597e-05
SLC26A2	3.4654e-09	-0.412215	0.012	0.355	5.18597e-05
PRSS21	3.4654e-09	-0.415458	0.012	0.355	5.18597e-05
CCNA2	3.4654e-09	-0.514493	0.012	0.355	5.18597e-05
PIK3CB	3.49241e-09	-0.372065	0.024	0.383	5.22638e-05
HIPK2	4.20228e-09	-0.518881	0.024	0.377	6.28872e-05
CMTM7	4.26867e-09	-0.27793	0.059	0.459	6.38806e-05
MSMO1	4.52173e-09	-0.314389	0.153	0.661	6.76677e-05
RPP30	4.74666e-09	-0.317544	0.035	0.404	7.10338e-05
IMPA2	4.75937e-09	-0.46368	0	0.322	7.1224e-05
MARVELD1	4.75937e-09	-0.465321	0	0.322	7.1224e-05
TXNP6	4.75937e-09	-0.467654	0	0.322	7.1224e-05
KIT	4.75937e-09	-0.489492	0	0.322	7.1224e-05
CDC6	4.75937e-09	-0.52738	0	0.322	7.1224e-05
PFKP	4.77261e-09	-0.329194	0.071	0.481	7.14221e-05
ICMT	4.80764e-09	-0.264723	0.035	0.404	7.19464e-05
KIAA0100	4.80764e-09	-0.346784	0.035	0.404	7.19464e-05
RPL6	4.86634e-09	-0.383631	0.671	0.989	7.28248e-05
ATP6V1B2	4.92005e-09	-0.406822	0.024	0.377	7.36286e-05
TOPBP1	4.93181e-09	-0.265993	0.035	0.404	7.38046e-05
SAMSN1	4.97641e-09	-0.313572	0.071	0.481	7.4472e-05
ASUN	5.01764e-09	-0.344145	0.012	0.35	7.5089e-05
BRCA1	5.01764e-09	-0.351336	0.012	0.35	7.5089e-05
ICAM4	5.01764e-09	-0.420977	0.012	0.35	7.5089e-05
ARFGAP3	5.01764e-09	-0.422916	0.012	0.35	7.5089e-05
MKI67	5.01764e-09	-0.480469	0.012	0.35	7.5089e-05
LTBR	5.01769e-09	-0.321192	0.012	0.35	7.50897e-05
NRM	5.01769e-09	-0.353999	0.012	0.35	7.50897e-05
CMSS1	5.01769e-09	-0.373365	0.012	0.35	7.50897e-05
DCAF12	5.01769e-09	-0.377383	0.012	0.35	7.50897e-05
FUNDC1	5.01769e-09	-0.384241	0.012	0.35	7.50897e-05
KLHL6	5.01769e-09	-0.428745	0.012	0.35	7.50897e-05
LPCAT2	5.0507e-09	-0.295747	0.024	0.377	7.55838e-05
HSH2D	5.05075e-09	-0.415976	0.024	0.377	7.55845e-05
NIPSNAP1	5.05075e-09	-0.417211	0.024	0.377	7.55845e-05
CHMP2A	5.57332e-09	-0.252018	0.071	0.481	8.34047e-05
CBX3	5.77736e-09	-0.331378	0.259	0.907	8.64582e-05
YWHAH	6.42507e-09	-0.282357	0.059	0.454	9.61511e-05
GMPR2	6.58046e-09	-0.371958	0.035	0.399	9.84766e-05
GNB2	6.58046e-09	-0.385043	0.035	0.399	9.84766e-05
ENO1	6.81244e-09	-0.468417	0.494	0.978	0.000101948
CD302	6.87581e-09	-0.425656	0	0.317	0.000102897
SAMM50	6.87581e-09	-0.454846	0	0.317	0.000102897
RFC5	6.87588e-09	-0.40742	0	0.317	0.000102898
POLE2	6.87588e-09	-0.414451	0	0.317	0.000102898
CCDC6	6.87588e-09	-0.440374	0	0.317	0.000102898
SPARC	6.87588e-09	-0.444663	0	0.317	0.000102898
PSMG4	6.87588e-09	-0.47195	0	0.317	0.000102898
EEF1A1	6.93278e-09	0.417437	0.965	1	0.000103749
BMP2K	7.10099e-09	-0.309873	0.035	0.399	0.000106266
SLC30A9	7.10105e-09	-0.28768	0.035	0.399	0.000106267
XK	7.14956e-09	-0.486768	0.012	0.344	0.000106993
HMBS	7.14956e-09	-0.537351	0.012	0.344	0.000106993
UNC13D	7.19083e-09	-0.352939	0.024	0.372	0.000107611
DEK	7.22412e-09	-0.411645	0.235	0.809	0.000108109
AIFM1	7.2465e-09	-0.325272	0.012	0.344	0.000108444
POP7	7.24657e-09	-0.338061	0.012	0.344	0.000108445
SH2B3	7.24657e-09	-0.412897	0.012	0.344	0.000108445
GLYR1	7.28516e-09	-0.331221	0.024	0.372	0.000109022
ACSL5	7.28522e-09	-0.256364	0.024	0.372	0.000109023
MRPL4	7.28522e-09	-0.273987	0.024	0.372	0.000109023
ACOT13	7.28522e-09	-0.335586	0.024	0.372	0.000109023
EMG1	7.28522e-09	-0.342813	0.024	0.372	0.000109023
UBE2M	7.28522e-09	-0.375697	0.024	0.372	0.000109023
VCL	7.98745e-09	-0.448846	0.047	0.421	0.000119532
PGRMC1	8.2411e-09	-0.340366	0.059	0.448	0.000123328
ANP32B	8.77259e-09	-0.351111	0.294	0.934	0.000131282
SF3B4	9.26222e-09	-0.255134	0.047	0.421	0.000138609
PPCS	9.37688e-09	-0.315207	0.047	0.421	0.000140325
BID	9.6106e-09	-0.291047	0.047	0.421	0.000143823
TRAF3IP3	9.72885e-09	1.41411	0.341	0.087	0.000145592
CASC5	9.90846e-09	-0.412839	0	0.311	0.00014828
CBFA2T3	9.90846e-09	-0.462178	0	0.311	0.00014828
MAP3K7	9.90856e-09	-0.407095	0	0.311	0.000148282
FANCD2	9.90856e-09	-0.443248	0	0.311	0.000148282
SNRPA1	9.94317e-09	-0.294442	0.035	0.393	0.0001488
MGAT4B	1.00693e-08	-0.351185	0.035	0.393	0.000150687
CSTF3	1.01972e-08	-0.314045	0.035	0.393	0.000152601
SPN	1.02261e-08	-0.385539	0.306	0.94	0.000153034
PABPC3	1.02996e-08	-0.403208	0.012	0.339	0.000154134
ATP5S	1.02996e-08	-0.431053	0.012	0.339	0.000154134
CHST11	1.02996e-08	-0.453962	0.012	0.339	0.000154134
SSFA2	1.04388e-08	-0.339112	0.012	0.339	0.000156216
PGM2	1.04388e-08	-0.398421	0.012	0.339	0.000156216
C12orf75	1.04388e-08	-0.425598	0.012	0.339	0.000156216
MRPL55	1.04807e-08	-0.318749	0.024	0.366	0.000156844
PRDX1	1.12151e-08	-0.365818	0.294	0.94	0.000167834
RPS4XP11	1.21873e-08	-0.352441	0.059	0.443	0.000182382
MEA1	1.23341e-08	-0.281924	0.059	0.443	0.00018458
PTPN12	1.26068e-08	-0.318221	0.047	0.415	0.000188661
EIF4E	1.30947e-08	-0.260021	0.059	0.443	0.000195961
RASSF1	1.33758e-08	-0.377391	0.035	0.388	0.000200169
MATR3	1.36155e-08	-0.268779	0.235	0.831	0.000203756
GART	1.42425e-08	-0.323992	0.035	0.388	0.000213139
TPD52L2	1.42426e-08	-0.273951	0.035	0.388	0.000213141
ELP6	1.42431e-08	-0.4033	0	0.306	0.000213149
DERA	1.42431e-08	-0.411218	0	0.306	0.000213149
LDB1	1.42431e-08	-0.422202	0	0.306	0.000213149
MCM10	1.42431e-08	-0.445382	0	0.306	0.000213149
KIAA0125	1.42431e-08	-0.453175	0	0.306	0.000213149
MAD2L1BP	1.42431e-08	-0.460269	0	0.306	0.000213149
GLA	1.42431e-08	-0.497974	0	0.306	0.000213149
RHAG	1.42431e-08	-0.613322	0	0.306	0.000213149
C2orf88	1.46035e-08	-0.605109	0.012	0.333	0.000218541
COA3	1.46044e-08	-0.25076	0.035	0.388	0.000218556
SRPRB	1.48461e-08	-0.364284	0.024	0.361	0.000222172
PTPRC	1.49895e-08	1.71648	0.624	0.552	0.000224317
RCC1	1.49991e-08	-0.350219	0.012	0.333	0.000224461
CDKN3	1.49991e-08	-0.370017	0.012	0.333	0.000224461
PTRH2	1.49991e-08	-0.378074	0.012	0.333	0.000224461
CENPF	1.49991e-08	-0.471003	0.012	0.333	0.000224461
RFC2	1.5039e-08	-0.330804	0.024	0.361	0.000225058
VGLL4	1.5039e-08	-0.351553	0.024	0.361	0.000225058
RPS4XP2	1.50391e-08	-0.269976	0.024	0.361	0.00022506
CNOT6	1.50391e-08	-0.290948	0.024	0.361	0.00022506
IDH1	1.50391e-08	-0.346228	0.024	0.361	0.00022506
HERC2	1.73324e-08	-0.324877	0.047	0.41	0.000259379
TUBB4B	1.77629e-08	-0.258273	0.118	0.563	0.000265821
RPL18	1.96864e-08	0.336553	0.965	0.995	0.000294607
MTPAP	2.04232e-08	-0.406385	0	0.301	0.000305634
MEIS1	2.04232e-08	-0.51896	0	0.301	0.000305634
APOE	2.04232e-08	-0.844342	0	0.301	0.000305634
LINC00116	2.06031e-08	-0.277295	0.035	0.383	0.000308325
ORC4	2.08615e-08	-0.277741	0.035	0.383	0.000312192
OXSR1	2.08616e-08	-0.27082	0.035	0.383	0.000312194
EZH2	2.12134e-08	-0.409634	0.012	0.328	0.000317458
COX5B	2.13913e-08	-0.350564	0.282	0.907	0.000320121
C1orf21	2.14975e-08	-0.2862	0.012	0.328	0.00032171
HMGN5	2.14975e-08	-0.303073	0.012	0.328	0.00032171
MRPL30	2.14975e-08	-0.367581	0.012	0.328	0.00032171
BRE	2.14975e-08	-0.375664	0.012	0.328	0.00032171
FANCL	2.14975e-08	-0.37722	0.012	0.328	0.00032171
ZMYM3	2.14975e-08	-0.380165	0.012	0.328	0.00032171
WDR36	2.14975e-08	-0.386597	0.012	0.328	0.00032171
VPS37B	2.14975e-08	-0.390652	0.012	0.328	0.00032171
ALAD	2.14975e-08	-0.455684	0.012	0.328	0.00032171
DPM2	2.15244e-08	-0.305014	0.024	0.355	0.000322113
KLHL42	2.15244e-08	-0.316823	0.024	0.355	0.000322113
PAGR1	2.15244e-08	-0.326904	0.024	0.355	0.000322113
ACTB	2.28308e-08	-0.457357	0.576	0.995	0.000341662
ATP2A2	2.60872e-08	-0.250508	0.059	0.432	0.000390394
PPIL3	2.78291e-08	-0.258336	0.047	0.404	0.000416463
SLC25A6	2.79954e-08	-0.411013	0.341	0.962	0.000418951
CTSW	2.81674e-08	-0.265802	0.047	0.404	0.000421525
ENOPH1	2.97219e-08	-0.254099	0.035	0.377	0.000444789
CUL4A	3.03303e-08	-0.401855	0.012	0.322	0.000453892
NOL8	3.03377e-08	-0.334284	0.024	0.35	0.000454003
NBAS	3.0728e-08	-0.284393	0.024	0.35	0.000459845
KIAA0368	3.0728e-08	-0.284729	0.024	0.35	0.000459845
ARL3	3.0728e-08	-0.298723	0.024	0.35	0.000459845
NSMAF	3.0728e-08	-0.327076	0.024	0.35	0.000459845
RAB4A	3.0728e-08	-0.33229	0.024	0.35	0.000459845
XPO7	3.07348e-08	-0.300753	0.012	0.322	0.000459946
GSS	3.07348e-08	-0.305061	0.012	0.322	0.000459946
TIMELESS	3.07348e-08	-0.307164	0.012	0.322	0.000459946
KAT7	3.07348e-08	-0.311414	0.012	0.322	0.000459946
GLOD4	3.07348e-08	-0.329612	0.012	0.322	0.000459946
TSFM	3.07348e-08	-0.364957	0.012	0.322	0.000459946
SELL	3.24678e-08	1.43619	0.329	0.087	0.000485881
TMEM165	3.51986e-08	-0.299872	0.059	0.426	0.000526747
KDELR1	3.89839e-08	-0.260719	0.047	0.399	0.000583395
CPSF2	4.10578e-08	-0.384458	0.024	0.344	0.00061443
CD164	4.17011e-08	-0.318244	0.282	0.891	0.000624057
PIP5K1B	4.21314e-08	-0.414109	0.012	0.317	0.000630496
ENG	4.32031e-08	-0.366493	0.024	0.344	0.000646535
CAMK1D	4.37562e-08	-0.258024	0.024	0.344	0.000654812
PAWR	4.37562e-08	-0.270278	0.024	0.344	0.000654812
MPZL1	4.37562e-08	-0.353324	0.024	0.344	0.000654812
CETN2	4.38328e-08	-0.284619	0.012	0.317	0.000655958
CYFIP1	4.38328e-08	-0.29948	0.012	0.317	0.000655958
MAP4K5	4.38328e-08	-0.343281	0.012	0.317	0.000655958
C1orf35	4.38328e-08	-0.353851	0.012	0.317	0.000655958
SMYD3	4.38328e-08	-0.42834	0.012	0.317	0.000655958
HERC2P2	4.75835e-08	-0.348934	0.071	0.443	0.000712087
ATP5G2	4.78392e-08	-0.481622	0.494	0.995	0.000715913
UBR7	5.84134e-08	-0.264148	0.035	0.366	0.000874157
PQLC1	5.84134e-08	-0.332617	0.035	0.366	0.000874157
CCDC25	5.90822e-08	-0.334364	0.024	0.339	0.000884165
ARL1	5.98641e-08	-0.28809	0.035	0.366	0.000895866
PTOV1	5.98641e-08	-0.322893	0.035	0.366	0.000895866
SLC25A39	5.98641e-08	-0.357597	0.035	0.366	0.000895866
HES6	5.99498e-08	-0.439531	0.012	0.311	0.000897148
RPL7AP30	6.13699e-08	-0.345699	0.024	0.339	0.000918401
SDHC	6.21516e-08	-0.263422	0.024	0.339	0.000930098
REC8	6.21516e-08	-0.327562	0.024	0.339	0.000930098
C4orf27	6.21521e-08	-0.279424	0.024	0.339	0.000930106
PRPS2	6.21521e-08	-0.28557	0.024	0.339	0.000930106
PACSIN2	6.21521e-08	-0.287297	0.024	0.339	0.000930106
COLGALT1	6.21521e-08	-0.334818	0.024	0.339	0.000930106
SRD5A3	6.21521e-08	-0.3661	0.024	0.339	0.000930106
GPATCH4	6.23596e-08	-0.286234	0.012	0.311	0.000933212
PISD	6.23602e-08	-0.295994	0.012	0.311	0.00093322
PVT1	7.24052e-08	-0.337934	0.047	0.388	0.00108354
EIF3E	7.28291e-08	-0.317348	0.306	0.923	0.00108989
NEK9	7.59308e-08	-0.256304	0.047	0.388	0.00113631
FEM1B	7.68379e-08	-0.26171	0.047	0.388	0.00114988
GRN	7.77017e-08	-0.341601	0.035	0.361	0.00116281
REPIN1	8.69608e-08	-0.252842	0.024	0.333	0.00130137
BCAP29	8.80627e-08	-0.267702	0.024	0.333	0.00131786
ERLIN1	8.80627e-08	-0.2741	0.024	0.333	0.00131786
ADIPOR2	8.80627e-08	-0.295206	0.024	0.333	0.00131786
RAPGEF2	8.85033e-08	-0.343538	0.012	0.306	0.00132445
IFNGR2	8.85041e-08	-0.32345	0.012	0.306	0.00132446
ANO6	8.85041e-08	-0.32428	0.012	0.306	0.00132446
TIMM21	8.85041e-08	-0.359315	0.012	0.306	0.00132446
NPLOC4	8.85041e-08	-0.359981	0.012	0.306	0.00132446
OAZ1	9.03571e-08	-0.401256	0.682	0.995	0.00135219
LSM1	1.06833e-07	-0.278049	0.047	0.383	0.00159876
VIM	1.11097e-07	1.14219	0.682	0.689	0.00166257
LMO4	1.18381e-07	-0.374974	0.024	0.328	0.00177157
SMIM12	1.19348e-07	-0.264644	0.035	0.355	0.00178604
ZMAT5	1.19349e-07	-0.266563	0.035	0.355	0.00178606
DSCR3	1.21387e-07	-0.36543	0.024	0.328	0.00181656
LSM14B	1.22918e-07	-0.276696	0.024	0.328	0.00183947
NDUFA9	1.24468e-07	-0.258705	0.024	0.328	0.00186266
RP11-459A10.1	1.24468e-07	-0.271357	0.024	0.328	0.00186266
GLE1	1.25307e-07	-0.279105	0.012	0.301	0.00187521
CLK2	1.25307e-07	-0.34218	0.012	0.301	0.00187521
RPL7AP66	1.25308e-07	-0.27941	0.012	0.301	0.00187523
NUDT8	1.25308e-07	-0.317085	0.012	0.301	0.00187523
CACUL1	1.25308e-07	-0.337353	0.012	0.301	0.00187523
WDHD1	1.25308e-07	-0.339442	0.012	0.301	0.00187523
ACSS1	1.25308e-07	-0.361721	0.012	0.301	0.00187523
WRB	1.25308e-07	-0.363299	0.012	0.301	0.00187523
TSPAN32	1.25308e-07	-0.370328	0.012	0.301	0.00187523
ESAM	1.25308e-07	-0.398053	0.012	0.301	0.00187523
RUFY1	1.38091e-07	-0.324701	0.047	0.377	0.00206653
RPLP1	1.46102e-07	0.336168	0.965	1	0.00218641
COX8A	1.61377e-07	-0.42115	0.329	0.929	0.002415
C5orf15	1.61916e-07	-0.286331	0.035	0.35	0.00242307
LIG1	1.69051e-07	-0.366125	0.024	0.322	0.00252984
RPS19	1.73144e-07	0.359135	0.976	0.995	0.0025911
PCNXL4	1.7332e-07	-0.313139	0.024	0.322	0.00259373
CEBPZ	1.75494e-07	-0.283614	0.024	0.322	0.00262626
TAF9	1.86098e-07	0.336358	0.071	0.426	0.00278495
PSMB4	2.06045e-07	-0.272061	0.306	0.94	0.00308347
ACTG1	2.10486e-07	-0.422306	0.718	1	0.00314992
MIS18BP1	2.24527e-07	-0.263346	0.035	0.344	0.00336004
MRPL33	2.46838e-07	-0.26379	0.024	0.317	0.00369394
TMEM9	2.46838e-07	-0.271285	0.024	0.317	0.00369394
FAM216A	2.46838e-07	-0.295801	0.024	0.317	0.00369394
ARHGEF12	2.46838e-07	-0.301274	0.024	0.317	0.00369394
IVD	2.46838e-07	-0.309354	0.024	0.317	0.00369394
GTPBP4	2.46838e-07	-0.32504	0.024	0.317	0.00369394
CNOT7	2.92759e-07	0.27685	0.153	0.601	0.00438113
QDPR	3.297e-07	-0.256327	0.035	0.339	0.00493396
WARS	3.37913e-07	-0.358342	0.024	0.311	0.00505687
MT-ATP8	3.42106e-07	-0.293825	0.024	0.311	0.00511962
RAD51AP1	3.46354e-07	-0.278837	0.024	0.311	0.00518319
UBXN6	3.46354e-07	-0.294009	0.024	0.311	0.00518319
EVA1B	3.46354e-07	-0.335198	0.024	0.311	0.00518319
SNRPD2	4.00069e-07	-0.365547	0.388	0.967	0.00598704
RPL10A	4.36788e-07	-0.273304	0.824	0.995	0.00653654
GPX1P1	4.55962e-07	-0.344828	0.024	0.306	0.00682347
DCTN6	4.73077e-07	-0.288648	0.024	0.306	0.00707959
GLTSCR2	4.77197e-07	0.916756	0.718	0.907	0.00714126
CHCHD5	4.84835e-07	-0.269884	0.024	0.306	0.00725556
BCL11A	4.84835e-07	-0.281979	0.024	0.306	0.00725556
FDFT1	5.64121e-07	-0.34227	0.365	0.956	0.00844207
MRPS36	6.60748e-07	-0.271535	0.024	0.301	0.0098881
MAT2B	6.65314e-07	0.306161	0.176	0.639	0.00995642
PIP4K2B	6.77078e-07	-0.253075	0.024	0.301	0.0101325
FOXRED2	6.77078e-07	-0.27871	0.024	0.301	0.0101325
PFDN4	6.77084e-07	-0.253513	0.024	0.301	0.0101326
PDXDC1	9.32706e-07	0.276807	0.071	0.399	0.0139579
KLHL5	1.11186e-06	-0.299043	0.035	0.317	0.0166389
F2R	1.29852e-06	-0.454557	0.059	0.361	0.0194324
TIAL1	1.76069e-06	0.307997	0.188	0.65	0.0263487
WHSC1L1	1.88934e-06	0.329127	0.141	0.541	0.028274
PPIA	2.09093e-06	-0.382578	0.494	0.984	0.0312907
RPL23A	2.98833e-06	0.38585	0.882	0.995	0.0447203
PLA2G12A	3.24151e-06	-0.251274	0.035	0.301	0.0485091

## Sheet: carboplatinlow_2_0
Table S2e. Lists all differentially expressed genes (after adjusting for multiple testing) comparing cluster 2 and 0 in the Carboplatin Low sample.
Gene	p-value	avgerage log(Fold Change)	pct.1	pct.2	adjusted p-value
CLC	1.32975e-15	1.50156	0.418	0.033	1.98998e-11
MPO	8.82378e-14	2.11224	0.493	0.104	1.32048e-09
RSL24D1	2.39997e-10	-0.638578	0.284	0.765	3.59155e-06
TMEM59	2.53466e-10	-0.450218	0.209	0.727	3.79311e-06
CSNK2A1	7.61515e-10	-0.499251	0.149	0.667	1.13961e-05
CERS2	8.45926e-10	-0.44439	0.313	0.82	1.26593e-05
ETFA	9.6952e-10	-0.536387	0.239	0.765	1.45089e-05
SF3B6	1.01511e-09	-0.561801	0.194	0.71	1.51911e-05
PF4	1.08566e-09	1.00043	0.388	0.066	1.62469e-05
GCSAML	1.8474e-09	-0.74762	0.224	0.71	2.76463e-05
MGST2	2.26236e-09	-0.620398	0.06	0.497	3.38562e-05
NUCKS1	2.83016e-09	-0.535505	0.567	0.918	4.23533e-05
PPA2	4.09623e-09	-0.428568	0.149	0.645	6.13e-05
TRBC2	4.30992e-09	0.90123	0.358	0.077	6.4498e-05
CDV3	5.02027e-09	-0.465722	0.269	0.77	7.51283e-05
HSD17B11	5.5722e-09	-0.595964	0.224	0.689	8.3388e-05
SLC25A3	5.8479e-09	-0.399431	0.776	0.995	8.75139e-05
THOC7	6.28265e-09	-0.294716	0.254	0.776	9.40198e-05
LYN	6.74053e-09	-0.345151	0.194	0.721	0.000100872
PCMT1	7.57876e-09	-0.545481	0.209	0.694	0.000113416
PTPLAD1	1.61253e-08	-0.53094	0.104	0.541	0.000241314
NPM1	1.63823e-08	-0.430985	0.791	0.984	0.000245161
MYL12A	2.112e-08	-0.52825	0.507	0.94	0.000316061
YWHAZ	2.17844e-08	-0.416772	0.313	0.842	0.000326003
ACTR10	2.24505e-08	-0.452017	0.06	0.481	0.000335972
RPL5	2.68778e-08	-0.315726	0.925	1	0.000402227
NIPSNAP3A	2.79555e-08	-0.318338	0.149	0.612	0.000418354
CD34	3.47964e-08	-0.508898	0.224	0.683	0.000520728
BTF3	3.56979e-08	-0.36999	0.746	0.978	0.00053422
ABCE1	3.83672e-08	-0.477496	0.134	0.568	0.000574166
STAG2	3.97708e-08	-0.40334	0.254	0.77	0.00059517
NPM1P27	4.23771e-08	-0.469059	0.224	0.689	0.000634173
LDHB	4.45143e-08	-0.369972	0.881	0.989	0.000666156
ARF6	4.66505e-08	-0.519249	0.164	0.596	0.000698124
NAE1	4.76348e-08	-0.338266	0.104	0.525	0.000712855
CDK6	5.00121e-08	-0.476211	0.418	0.88	0.000748431
YY1	5.32876e-08	-0.458596	0.284	0.721	0.000797449
DCAF7	5.51483e-08	-0.436505	0.239	0.738	0.000825295
CCNG1	5.84115e-08	-0.417271	0.448	0.88	0.000874128
NMI	6.13445e-08	-0.465529	0.194	0.65	0.00091802
ZFP91	8.12668e-08	-0.282344	0.09	0.497	0.00121616
USP14	8.3262e-08	-0.384533	0.209	0.672	0.00124602
PDCD6IP	8.71686e-08	-0.425589	0.209	0.672	0.00130448
CLNS1A	8.98555e-08	-0.523508	0.388	0.842	0.00134469
DCAF13	1.05125e-07	-0.361309	0.119	0.53	0.0015732
THOC2	1.07973e-07	-0.548919	0.194	0.617	0.00161581
HBA2	1.0916e-07	1.24879	0.522	0.202	0.00163357
DCK	1.25376e-07	-0.374924	0.209	0.678	0.00187625
MRPL15	1.26059e-07	-0.480261	0.104	0.503	0.00188647
PWP1	1.30982e-07	-0.480898	0.104	0.486	0.00196014
PTBP3	1.44055e-07	-0.577366	0.343	0.727	0.00215578
SERPINE2	1.52074e-07	-0.368693	0.134	0.552	0.00227579
TPGS2	1.71904e-07	-0.26684	0.224	0.683	0.00257254
C1QBP	1.86313e-07	-0.475393	0.418	0.874	0.00278817
THUMPD1	1.91585e-07	-0.47051	0.045	0.399	0.00286706
NPC2	1.95247e-07	-0.473799	0.343	0.776	0.00292188
SEC11A	2.09123e-07	-0.333514	0.328	0.787	0.00312953
ITM2B	2.23981e-07	-0.503427	0.373	0.863	0.00335188
MRPL18	2.28382e-07	-0.375132	0.209	0.628	0.00341773
PSMD14	2.32201e-07	-0.461481	0.119	0.514	0.00347489
EIF5	2.47628e-07	-0.41465	0.313	0.787	0.00370575
WDR12	2.63667e-07	-0.397325	0.075	0.443	0.00394578
RPS15AP1	3.01995e-07	-0.359403	0.239	0.727	0.00451936
TOP2B	3.24185e-07	-0.44384	0.299	0.743	0.00485143
COPS3	3.26019e-07	-0.37926	0.239	0.705	0.00487888
RDH11	3.58331e-07	-0.43812	0.179	0.596	0.00536242
PRKACB	3.75114e-07	-0.430594	0.299	0.721	0.00561359
GLO1	3.8306e-07	-0.486288	0.448	0.863	0.00573249
DDX1	3.90454e-07	-0.326476	0.194	0.623	0.00584314
YWHAG	3.96652e-07	-0.266567	0.328	0.831	0.00593589
FCER1A	4.17439e-07	-0.669286	0.552	0.842	0.00624698
SMAD2	4.2953e-07	-0.383005	0.149	0.546	0.00642792
BCCIP	4.4446e-07	-0.423152	0.149	0.546	0.00665135
VBP1	4.54162e-07	-0.455177	0.164	0.568	0.00679653
TEX30	4.89451e-07	-0.392102	0.149	0.519	0.00732463
CALM2	5.0863e-07	-0.383354	0.731	0.984	0.00761165
CNN3	5.5042e-07	-0.352902	0.03	0.361	0.00823703
MORF4L1	5.75542e-07	-0.305125	0.373	0.831	0.00861298
MRPL21	6.25102e-07	-0.325198	0.179	0.59	0.00935466
FAM49B	6.46986e-07	-0.293354	0.209	0.612	0.00968214
BCLAF1	6.70545e-07	-0.397378	0.209	0.623	0.0100347
CREG1	6.8206e-07	-0.277478	0.358	0.82	0.010207
TCP1	7.09401e-07	-0.413188	0.388	0.842	0.0106162
UBXN4	7.23772e-07	-0.334161	0.239	0.65	0.0108312
GSTO1	7.26274e-07	-0.309042	0.448	0.874	0.0108687
HSP90B1	7.27443e-07	-0.505331	0.403	0.814	0.0108862
SDCBP	7.54009e-07	-0.41169	0.269	0.683	0.0112837
PRDX4	7.58976e-07	-0.338056	0.254	0.699	0.0113581
HLA-DRA	7.7387e-07	-0.463252	0.821	0.956	0.011581
ELOVL5	8.02322e-07	-0.321223	0.418	0.869	0.0120068
SYNCRIP	8.30276e-07	-0.365357	0.343	0.809	0.0124251
SREBF2	8.4262e-07	-0.476158	0.209	0.617	0.0126098
YWHAE	8.81369e-07	-0.343721	0.313	0.76	0.0131897
PPIG	9.07262e-07	-0.359351	0.194	0.596	0.0135772
TCEAL8	9.29774e-07	-0.409117	0.149	0.525	0.0139141
PSMD1	9.29853e-07	-0.414781	0.194	0.612	0.0139152
STARD3NL	9.65753e-07	-0.425184	0.119	0.481	0.0144525
CDKN2AIP	9.70062e-07	-0.303302	0.09	0.459	0.014517
CCDC6	9.72356e-07	-0.414126	0.015	0.317	0.0145513
PTPLA	9.86772e-07	-0.389141	0.194	0.59	0.014767
ABRACL	1.00307e-06	-0.347502	0.269	0.749	0.0150109
TMBIM6	1.05659e-06	-0.377888	0.493	0.929	0.0158119
HSD17B4	1.06581e-06	-0.358173	0.179	0.563	0.0159499
LAMP2	1.0749e-06	-0.449831	0.149	0.525	0.0160858
OLA1	1.09599e-06	-0.41548	0.239	0.667	0.0164015
HPRT1	1.12206e-06	-0.365227	0.358	0.776	0.0167917
TIMM17A	1.12829e-06	-0.491155	0.209	0.623	0.0168849
MAP7	1.14073e-06	-0.362308	0.179	0.579	0.0170711
PPP4R2	1.15752e-06	-0.266927	0.075	0.432	0.0173222
AMD1	1.17591e-06	-0.338092	0.284	0.71	0.0175975
TMX1	1.2565e-06	-0.296443	0.149	0.579	0.0188035
HNRNPU	1.28441e-06	-0.480949	0.433	0.858	0.0192212
SRP54	1.28894e-06	-0.383274	0.045	0.377	0.019289
DEK	1.32964e-06	-0.442871	0.433	0.809	0.019898
HDAC2	1.33497e-06	-0.335472	0.269	0.699	0.0199778
HLA-DRB6	1.34687e-06	-0.323877	0.149	0.541	0.0201559
DHRS7	1.34788e-06	-0.381252	0.164	0.574	0.0201711
TMEM126B	1.37642e-06	-0.419798	0.119	0.47	0.0205981
RP11-354E11.2	1.40903e-06	-0.438668	0.224	0.617	0.0210861
SLC12A6	1.42125e-06	-0.255905	0.239	0.634	0.021269
CPT1A	1.45373e-06	-0.347569	0.299	0.77	0.0217551
PPA1	1.51279e-06	-0.444983	0.373	0.77	0.0226389
CCT4	1.52714e-06	-0.30839	0.493	0.918	0.0228537
ALG5	1.5592e-06	-0.390402	0.06	0.393	0.0233334
TOP1	1.65803e-06	-0.391782	0.075	0.421	0.0248125
ARHGEF6	1.66216e-06	-0.541326	0.164	0.519	0.0248742
LAPTM4B	1.66888e-06	-0.514629	0.373	0.781	0.0249748
CHP1	1.67077e-06	-0.295024	0.254	0.645	0.0250031
PSMA5	1.68154e-06	-0.298566	0.284	0.694	0.0251642
MLLT11	1.7199e-06	-0.426873	0.104	0.454	0.0257383
BEX4	1.73418e-06	-0.405446	0.224	0.612	0.025952
C11orf73	1.7584e-06	-0.343793	0.164	0.563	0.0263144
FAM98B	1.797e-06	-0.332614	0.119	0.486	0.0268921
HLA-A	1.85893e-06	0.709127	0.791	0.923	0.0278188
YIPF4	1.88711e-06	-0.396243	0.075	0.421	0.0282406
DECR1	1.88995e-06	-0.364578	0.224	0.645	0.0282831
RHOA	1.95075e-06	-0.378207	0.597	0.967	0.029193
COX20	2.0963e-06	-0.361105	0.149	0.497	0.0313711
PDHB	2.12634e-06	-0.351804	0.194	0.607	0.0318206
RGS10	2.14462e-06	-0.322762	0.284	0.716	0.0320942
SPAG7	2.28748e-06	-0.422382	0.119	0.464	0.0342321
CYP1B1	2.51707e-06	-0.572522	0.164	0.525	0.037668
UQCRFS1	2.53968e-06	-0.38285	0.254	0.667	0.0380064
MAGT1	2.59439e-06	-0.398528	0.075	0.41	0.0388251
TTC37	2.60551e-06	-0.294339	0.09	0.421	0.0389915
RSU1	2.63088e-06	-0.378404	0.358	0.814	0.0393711
EPDR1	2.70258e-06	-0.48847	0.119	0.47	0.0404442
SET	2.72397e-06	-0.414401	0.522	0.923	0.0407643
EBNA1BP2	2.75691e-06	-0.254188	0.149	0.519	0.0412572
EIF2AK2	2.76363e-06	-0.339006	0.164	0.574	0.0413578
EEF1A1P4	2.7729e-06	-0.320491	0.09	0.443	0.0414965
MPLKIP	2.86269e-06	-0.410364	0.239	0.639	0.0428401
PPIA	2.88896e-06	-0.372484	0.716	0.984	0.0432332
ABHD2	2.90315e-06	-0.402534	0.104	0.443	0.0434457
PSMD6	3.05221e-06	-0.322396	0.164	0.563	0.0456764
C8orf59	3.10407e-06	-0.321311	0.149	0.536	0.0464525
NOL11	3.20242e-06	-0.398792	0.104	0.454	0.0479243
MINPP1	3.20578e-06	-0.347264	0.149	0.497	0.0479745

## Sheet: gemcitabine_1_0
Table S2f. Lists all differentially expressed genes (after adjusting for multiple testing) comparing cluster 1 and 0 in the Gemcitabine sample.
Gene	p-value	avgerage log(Fold Change)	pct.1	pct.2	adjusted p-value
B2M	1.06923e-52	1.68766	0.986	0.919	1.46923e-48
TMSB4X	5.9893e-44	1.7803	0.953	0.803	8.22989e-40
HLA-B	4.16037e-43	1.59835	0.959	0.884	5.71676e-39
LTB	6.91707e-43	3.05395	0.791	0.111	9.50475e-39
TRBC2	4.6425e-42	3.33157	0.757	0.076	6.37927e-38
TRAC	5.311e-39	2.9512	0.696	0.045	7.29785e-35
TPSB2	1.26468e-36	-1.98532	0.007	0.722	1.73779e-32
HLA-DRA	5.51356e-36	-1.99599	0.034	0.758	7.57619e-32
MT-CO3	8.39374e-34	-2.08407	0.176	0.879	1.15338e-29
FADS2	4.44761e-33	-1.54152	0.02	0.697	6.11147e-29
NCF4	1.18897e-32	-1.60286	0.02	0.697	1.63376e-28
IDH2	7.2234e-32	-1.59612	0.014	0.667	9.92568e-28
ITGA2B	1.02009e-31	-1.95187	0.007	0.652	1.40171e-27
TYMS	5.75124e-31	-1.89581	0.014	0.652	7.90278e-27
PCNA	9.78619e-31	-1.66211	0.081	0.758	1.34472e-26
NME4	1.23027e-30	-1.41125	0.02	0.667	1.69052e-26
CYTL1	2.38073e-30	-1.94981	0.027	0.667	3.27136e-26
STMN1	2.78539e-30	-1.47429	0.088	0.768	3.8274e-26
GAPDH	4.35847e-30	-1.20273	0.426	0.955	5.98897e-26
IL7R	6.45067e-30	2.72239	0.574	0.04	8.86387e-26
KIAA0101	6.80326e-30	-1.81628	0	0.606	9.34835e-26
TALDO1	6.17221e-29	-1.17156	0.068	0.732	8.48123e-25
TPT1	6.40028e-29	0.846755	0.966	0.98	8.79462e-25
TK1	1.32106e-28	-1.70088	0	0.586	1.81527e-24
IMPDH2	2.3625e-28	-1.35748	0.068	0.727	3.2463e-24
LMO2	4.06169e-28	-1.57609	0.007	0.596	5.58116e-24
FCER1A	4.50897e-28	-1.86827	0.02	0.621	6.19577e-24
TPSAB1	5.67841e-28	-1.72037	0	0.576	7.8027e-24
GPX1	4.81646e-27	-1.50246	0.176	0.818	6.61829e-23
HLA-DRB1	6.47188e-27	-1.62266	0.014	0.591	8.893e-23
HSP90AB1	7.55363e-27	-1.11499	0.236	0.904	1.03794e-22
FADS1	2.39886e-26	-1.15082	0.041	0.646	3.29627e-22
MT-CO2	4.4311e-26	-1.61872	0.216	0.848	6.08878e-22
CD74	5.67207e-26	-1.15093	0.27	0.864	7.79399e-22
ACAT2	7.00786e-26	-1.29407	0.074	0.697	9.6295e-22
H2AFY	1.15859e-25	-1.45463	0.101	0.717	1.59202e-21
RNF130	1.58055e-25	-1.37283	0.02	0.581	2.17184e-21
GATA2	1.91034e-25	-1.54834	0.02	0.581	2.625e-21
CD3D	3.21656e-25	2.22945	0.473	0.015	4.41987e-21
H2AFZ	3.75448e-25	-1.28979	0.209	0.803	5.15903e-21
BTG1	4.02292e-25	2.24574	0.682	0.263	5.52789e-21
DUT	5.45905e-25	-1.22575	0.115	0.747	7.50128e-21
HNRNPAB	6.93659e-25	-1.17285	0.041	0.621	9.53157e-21
TUBB	8.89895e-25	-1.26069	0.155	0.773	1.22281e-20
CAT	1.1459e-24	-1.21898	0.047	0.626	1.57458e-20
HMGB2	1.18361e-24	-1.3629	0.122	0.732	1.6264e-20
PDLIM1	1.31831e-24	-1.15439	0.014	0.556	1.81149e-20
HMGCS1	2.32123e-24	-1.02496	0.081	0.697	3.1896e-20
ARL4C	2.93151e-24	2.30145	0.466	0.02	4.02819e-20
MPP1	3.32371e-24	-1.08791	0.02	0.566	4.56711e-20
TUBA1B	3.80395e-24	-1.32168	0.182	0.778	5.227e-20
EIF4EBP1	5.10776e-24	-1.28586	0.027	0.571	7.01858e-20
MT-ATP6	6.78568e-24	-1.57979	0.155	0.758	9.3242e-20
NFE2	7.015e-24	-1.27884	0.007	0.525	9.63931e-20
TMEM14C	1.84677e-23	-1.14242	0.041	0.596	2.53764e-19
HMGA1	3.88038e-23	-1.11138	0.068	0.646	5.33202e-19
RRM2	4.17311e-23	-1.64303	0.014	0.525	5.73427e-19
MCM4	1.23271e-22	-1.17881	0.014	0.52	1.69386e-18
MT-CO1	1.32916e-22	-1.45812	0.088	0.652	1.8264e-18
ENO1	1.38322e-22	-1.09591	0.311	0.894	1.90069e-18
FEN1	1.39465e-22	-1.31451	0	0.485	1.9164e-18
GFI1B	1.39465e-22	-1.50734	0	0.485	1.9164e-18
CALR	1.60158e-22	-1.19472	0.162	0.768	2.20073e-18
LAPTM4B	2.34092e-22	-1.18174	0.014	0.515	3.21666e-18
MCM3	3.03854e-22	-1.3156	0.02	0.525	4.17526e-18
MCM5	3.14743e-22	-1.26785	0.014	0.51	4.32489e-18
MTHFD2	3.61384e-22	-1.18116	0.007	0.495	4.96577e-18
MCM7	5.36968e-22	-0.954065	0.047	0.591	7.37848e-18
LYL1	5.49033e-22	-0.994939	0.027	0.54	7.54427e-18
UQCRH	6.121e-22	-0.940693	0.128	0.753	8.41087e-18
ABCC4	8.02973e-22	-1.14345	0.014	0.505	1.10337e-17
HLA-DPB1	9.1686e-22	-1.20205	0.041	0.566	1.25986e-17
IFITM3	2.00884e-21	-1.10799	0.027	0.53	2.76035e-17
MT-ND4	2.09291e-21	-1.48139	0.196	0.747	2.87586e-17
MCM2	2.19224e-21	-1.18802	0.007	0.48	3.01236e-17
SPINT2	3.67451e-21	-0.935408	0.054	0.591	5.04914e-17
CCT7	3.8343e-21	-0.976164	0.054	0.586	5.26871e-17
HLA-DPA1	4.82413e-21	-1.14951	0.054	0.576	6.62884e-17
AHCY	6.6595e-21	-1.1388	0	0.455	9.15082e-17
EBP	6.95951e-21	-0.893792	0.101	0.692	9.56307e-17
NME1	8.64716e-21	-1.24008	0.027	0.515	1.18821e-16
C7orf73	1.06597e-20	-0.856402	0.034	0.535	1.46475e-16
LMNA	1.32336e-20	-1.1735	0.02	0.5	1.81842e-16
MCM6	1.46473e-20	-1.12126	0.027	0.515	2.01269e-16
TFRC	1.59872e-20	-1.06917	0.027	0.515	2.1968e-16
CLEC11A	1.74358e-20	-1.28183	0.007	0.465	2.39586e-16
SLC40A1	2.18352e-20	-1.19306	0.02	0.495	3.00037e-16
SLC39A3	2.44681e-20	-1.05264	0.02	0.495	3.36217e-16
MEST	2.94067e-20	-1.29508	0.007	0.46	4.04078e-16
FKBP4	3.40972e-20	-0.849584	0.034	0.525	4.6853e-16
FASN	4.2265e-20	-1.03693	0.034	0.52	5.80763e-16
SRM	4.27401e-20	-1.00073	0.014	0.475	5.87292e-16
MGST1	4.38526e-20	-1.1944	0	0.439	6.02578e-16
UROS	4.44104e-20	-0.884211	0.014	0.475	6.10243e-16
CD48	4.54876e-20	2.08678	0.466	0.066	6.25045e-16
CDK6	4.61452e-20	-0.831005	0.014	0.475	6.34081e-16
IL1B	6.24746e-20	-1.02204	0.007	0.455	8.58464e-16
MT-CYB	7.68716e-20	-1.12071	0.189	0.747	1.05629e-15
CST3	8.16231e-20	-1.09157	0	0.434	1.12158e-15
CKS2	9.62278e-20	-0.913837	0.02	0.485	1.32227e-15
PDIA6	1.0567e-19	-1.00424	0.047	0.545	1.45201e-15
MT-ND1	1.16923e-19	-1.08378	0.149	0.712	1.60663e-15
PAICS	1.29815e-19	-0.963323	0.041	0.53	1.78378e-15
GSTP1	1.32612e-19	-1.02921	0.284	0.818	1.82222e-15
RPL30	1.43993e-19	0.661913	0.926	0.944	1.9786e-15
SCD	1.54942e-19	-0.911701	0.047	0.54	2.12905e-15
RBM3	2.21271e-19	-0.82473	0.081	0.616	3.04048e-15
LSM4	2.29306e-19	-0.823212	0.027	0.495	3.15089e-15
ILF2	2.70079e-19	-0.842883	0.054	0.556	3.71116e-15
PIM1	2.88649e-19	-1.00816	0.027	0.49	3.96633e-15
TAGLN2	4.10085e-19	-0.833767	0.182	0.783	5.63498e-15
SLC43A3	4.81585e-19	-0.803604	0.041	0.52	6.61746e-15
ATP5G1	4.91542e-19	-0.809444	0.047	0.535	6.75427e-15
ZWINT	5.15541e-19	-1.13757	0	0.419	7.08405e-15
FHL2	5.15541e-19	-1.14132	0	0.419	7.08405e-15
ACTN1	5.15912e-19	-0.847678	0.014	0.455	7.08915e-15
GIMAP7	5.76617e-19	2.12767	0.365	0.01	7.92329e-15
DCTPP1	6.12269e-19	-0.927112	0.02	0.47	8.41319e-15
FTH1P11	7.01855e-19	-0.975696	0.034	0.495	9.64419e-15
C6orf25	7.64943e-19	-1.06941	0.014	0.449	1.05111e-14
RP11-354E11.2	9.46481e-19	-1.03834	0	0.414	1.30056e-14
HBD	1.39598e-18	-1.23606	0.047	0.515	1.91821e-14
PPP1R14B	1.39832e-18	-1.01615	0.02	0.46	1.92143e-14
MT-ND2	1.52163e-18	-0.982834	0.061	0.551	2.09088e-14
MRPS15	1.56963e-18	-0.838856	0.034	0.495	2.15683e-14
NASP	1.77058e-18	-0.94658	0.027	0.475	2.43295e-14
SNHG3	1.91015e-18	-0.953565	0.074	0.581	2.62474e-14
TMED3	1.92382e-18	-0.857756	0.034	0.49	2.64353e-14
SLC25A5	2.05272e-18	-0.856752	0.196	0.773	2.82064e-14
FTH1	2.08035e-18	-0.9284	0.473	0.904	2.8586e-14
C17orf89	2.66871e-18	-0.853695	0.068	0.561	3.66708e-14
APEX1	3.06235e-18	-0.717498	0.054	0.535	4.20797e-14
PTRF	3.15813e-18	-0.924007	0	0.404	4.33959e-14
GCSAML	3.15813e-18	-1.09345	0	0.404	4.33959e-14
LINC00152	3.16085e-18	-0.973015	0.014	0.439	4.34332e-14
FBXO7	3.16952e-18	-0.62084	0.054	0.535	4.35523e-14
CYC1	3.63639e-18	-0.742159	0.054	0.535	4.99676e-14
HLA-DMA	3.96435e-18	-0.821675	0.02	0.455	5.44742e-14
CYCS	5.46517e-18	-0.874003	0.074	0.566	7.5097e-14
MYBL2	5.74002e-18	-1.12737	0	0.399	7.88736e-14
ORAI2	5.74445e-18	-0.777883	0.014	0.434	7.89344e-14
TXN	6.42168e-18	-0.6717	0.108	0.641	8.82403e-14
GLO1	7.13923e-18	-0.884637	0.081	0.586	9.81002e-14
DNAJC9	7.27679e-18	-0.819427	0.02	0.449	9.99904e-14
MORF4L2	7.54783e-18	-0.766312	0.02	0.449	1.03715e-13
MTATP6P1	7.99246e-18	-1.14348	0.068	0.545	1.09824e-13
SFPQ	8.19814e-18	-0.605015	0.061	0.545	1.12651e-13
IDI1	9.33766e-18	-0.691782	0.135	0.702	1.28309e-13
SPTSSA	1.04052e-17	-0.792959	0.014	0.429	1.42978e-13
CCT6A	1.05647e-17	-0.785859	0.061	0.54	1.4517e-13
SNRPC	1.07236e-17	-0.702438	0.088	0.601	1.47352e-13
SH3BGRL	1.09721e-17	-0.63623	0.108	0.646	1.50767e-13
PLEK	1.1169e-17	-1.50352	0.014	0.424	1.53473e-13
RANBP1	1.1234e-17	-0.734665	0.041	0.495	1.54366e-13
LSS	1.59932e-17	-0.767305	0.047	0.505	2.19763e-13
TMEM97	1.87188e-17	-0.961436	0.027	0.455	2.57215e-13
HLA-A	1.98032e-17	1.11922	0.791	0.783	2.72115e-13
SNRPB	2.07841e-17	-0.733661	0.122	0.657	2.85594e-13
TM7SF2	2.10923e-17	-0.993762	0.027	0.455	2.89829e-13
LRRC75A-AS1	2.24009e-17	-0.888858	0.385	0.879	3.0781e-13
HDAC2	2.5159e-17	-0.673965	0.02	0.439	3.4571e-13
NHP2	2.53355e-17	-0.611976	0.088	0.596	3.48135e-13
IGFBP7	2.60194e-17	-0.924857	0.007	0.404	3.57533e-13
PRKAR2B	2.63482e-17	-0.946146	0.007	0.404	3.62051e-13
UROD	2.77876e-17	-0.841578	0.074	0.556	3.8183e-13
CENPM	2.83298e-17	-0.927453	0.034	0.47	3.8928e-13
ALYREF	2.95883e-17	-0.878806	0.02	0.434	4.06573e-13
CPXM1	3.37868e-17	-1.0395	0	0.384	4.64264e-13
GMPR	3.37868e-17	-1.06183	0	0.384	4.64264e-13
PRDX3	3.77465e-17	-0.720189	0.068	0.545	5.18675e-13
RAN	4.12425e-17	-0.76897	0.196	0.753	5.66713e-13
FDPS	4.73008e-17	-0.956986	0.189	0.707	6.4996e-13
GPI	4.74133e-17	-0.57072	0.054	0.515	6.51507e-13
ENY2	4.88711e-17	-0.789076	0.034	0.465	6.71537e-13
NAA38	5.04412e-17	-0.711846	0.047	0.495	6.93113e-13
HLA-C	5.22952e-17	1.3218	0.75	0.702	7.18588e-13
NGFRAP1	5.58087e-17	-0.694161	0.068	0.54	7.66868e-13
CCT8	5.84526e-17	-0.785943	0.047	0.495	8.03198e-13
CD34	6.06061e-17	-0.868654	0	0.379	8.32788e-13
DHCR24	6.13674e-17	-0.76335	0.054	0.51	8.4325e-13
CLU	6.43016e-17	-0.919669	0.034	0.46	8.83568e-13
TPI1	6.43674e-17	-0.828617	0.216	0.773	8.84473e-13
COMT	6.58295e-17	-0.609802	0.047	0.495	9.04563e-13
RSU1	7.26734e-17	-0.715161	0.061	0.525	9.98605e-13
SNHG8	7.69419e-17	-0.590482	0.041	0.48	1.05726e-12
EIF5A	8.558e-17	-0.736057	0.088	0.576	1.17595e-12
UQCR10	9.91847e-17	-0.641016	0.101	0.611	1.3629e-12
GLUL	1.21841e-16	-0.557416	0.068	0.535	1.67421e-12
CLIC1	1.31811e-16	-0.625558	0.108	0.626	1.81121e-12
DYNLL1	1.34017e-16	-0.708286	0.162	0.717	1.84153e-12
COPS3	1.3724e-16	-0.685989	0.02	0.424	1.88581e-12
HSPD1	1.43681e-16	-0.718272	0.088	0.576	1.97432e-12
FDFT1	1.4436e-16	-0.61253	0.162	0.722	1.98365e-12
TMEM106C	1.5137e-16	-0.823713	0.007	0.389	2.07997e-12
FERMT3	1.56128e-16	-0.805198	0.054	0.5	2.14535e-12
CCT5	1.65156e-16	-0.64586	0.054	0.505	2.26941e-12
IL32	1.82861e-16	1.8002	0.351	0.025	2.5127e-12
MANF	1.88868e-16	-0.927486	0.074	0.53	2.59523e-12
RAB13	1.93138e-16	-0.858824	0	0.369	2.6539e-12
YWHAG	1.96499e-16	-0.655777	0.041	0.47	2.70009e-12
CD9	1.96779e-16	-0.961335	0.02	0.419	2.70394e-12
H2AFX	2.21721e-16	-0.814272	0.02	0.419	3.04667e-12
SEC11A	2.29773e-16	-0.621194	0.047	0.485	3.15731e-12
REC8	2.62766e-16	-0.868463	0.007	0.384	3.61067e-12
CDK1	2.66043e-16	-0.934569	0.007	0.384	3.6557e-12
C1QBP	2.78284e-16	-0.586384	0.108	0.611	3.8239e-12
LRRC75A	3.09114e-16	-0.584611	0.068	0.525	4.24754e-12
RRM1	3.14898e-16	-0.898981	0.014	0.399	4.32701e-12
INPP5D	3.30237e-16	-0.681968	0.047	0.48	4.53779e-12
HHEX	3.43126e-16	-0.891535	0	0.364	4.71489e-12
GNA15	3.43129e-16	-0.839031	0	0.364	4.71494e-12
TKT	3.85635e-16	-0.590554	0.054	0.495	5.29901e-12
DNPH1	3.91811e-16	-0.823531	0.047	0.475	5.38388e-12
MVD	4.008e-16	-0.757656	0.034	0.444	5.50739e-12
CYP1B1	4.17032e-16	-1.52311	0.007	0.379	5.73044e-12
PGP	4.49155e-16	-0.849412	0.007	0.379	6.17184e-12
TIMM13	4.53712e-16	-0.807161	0.041	0.46	6.23445e-12
UBE2T	4.60397e-16	-0.85714	0.007	0.379	6.32631e-12
TM7SF3	4.66117e-16	-0.917254	0.007	0.379	6.40491e-12
C19orf48	4.7192e-16	-0.820472	0.007	0.379	6.48465e-12
RNASEH2C	4.95775e-16	-0.585282	0.068	0.525	6.81245e-12
ACLY	6.05216e-16	-0.659301	0.061	0.5	8.31628e-12
MTHFD1	6.07675e-16	-0.928916	0	0.359	8.35007e-12
TESC	6.07675e-16	-0.93834	0	0.359	8.35007e-12
AIF1	6.07675e-16	-1.00226	0	0.359	8.35007e-12
KPNB1	6.2171e-16	-0.594681	0.074	0.535	8.54292e-12
VDAC1	6.36788e-16	-0.772386	0.014	0.394	8.7501e-12
KLF2	7.01708e-16	1.99791	0.358	0.035	9.64216e-12
AK2	7.10378e-16	-0.515438	0.034	0.444	9.7613e-12
UQCRFS1	8.41429e-16	-0.728043	0.041	0.455	1.15621e-11
GAMT	8.44791e-16	-0.720119	0.007	0.374	1.16083e-11
LYN	8.44791e-16	-0.763741	0.007	0.374	1.16083e-11
RPL13A	8.51557e-16	0.55571	0.966	0.975	1.17012e-11
DHCR7	8.60563e-16	-0.676957	0.041	0.455	1.1825e-11
SIVA1	8.73653e-16	-0.783501	0.074	0.525	1.20049e-11
HNRNPF	8.78e-16	-0.644725	0.142	0.672	1.20646e-11
COMMD4	9.10295e-16	-0.634433	0.041	0.455	1.25084e-11
SQLE	9.15893e-16	-0.683551	0.074	0.53	1.25853e-11
DTYMK	9.21138e-16	-0.624769	0.027	0.424	1.26574e-11
TCF7	9.77219e-16	1.86486	0.338	0.025	1.3428e-11
POLR2E	1.02183e-15	-0.582082	0.047	0.47	1.4041e-11
ECH1	1.03926e-15	-0.681764	0.061	0.5	1.42805e-11
SERPINE2	1.0728e-15	-0.938459	0	0.354	1.47413e-11
YBX3	1.16115e-15	-0.486661	0.054	0.49	1.59554e-11
MMAB	1.18303e-15	-0.8273	0.027	0.419	1.6256e-11
BLVRB	1.19956e-15	-1.12222	0.061	0.485	1.64832e-11
MT-RNR2	1.2922e-15	-1.09609	0.176	0.662	1.77561e-11
RCC2	1.36854e-15	-0.68829	0.034	0.434	1.88051e-11
SNRPE	1.39112e-15	-0.675663	0.027	0.419	1.91153e-11
GSTO1	1.50885e-15	-0.640265	0.095	0.571	2.07331e-11
ZNRF1	1.61118e-15	-0.865649	0.014	0.384	2.21392e-11
SNCA	1.63515e-15	-0.741567	0.027	0.419	2.24686e-11
PGD	1.69494e-15	-0.441833	0.054	0.485	2.32902e-11
ALDOA	1.80167e-15	-0.771581	0.385	0.889	2.47567e-11
C1orf228	1.83787e-15	-0.747056	0.041	0.449	2.52542e-11
RPL22L1	1.85849e-15	-0.619807	0.041	0.449	2.55375e-11
DTL	1.88801e-15	-0.877147	0	0.348	2.59431e-11
BCAT1	1.88802e-15	-0.939536	0	0.348	2.59433e-11
ILF3	1.90039e-15	-0.683639	0.041	0.449	2.61132e-11
CD6	2.06068e-15	1.79149	0.304	0.01	2.83159e-11
CCT2	2.23637e-15	-0.568027	0.101	0.581	3.07299e-11
EGFL7	2.34331e-15	-0.949896	0.007	0.364	3.21995e-11
CDK4	2.45128e-15	-0.716664	0.061	0.49	3.36831e-11
UBE2E1	2.76827e-15	-0.632496	0.034	0.429	3.80388e-11
ANP32B	2.87672e-15	-0.389706	0.108	0.601	3.95289e-11
NUCKS1	3.19899e-15	-0.543793	0.115	0.611	4.39573e-11
MT2A	3.31243e-15	-0.806826	0	0.343	4.55162e-11
RAB34	3.31243e-15	-0.812415	0	0.343	4.55162e-11
CENPU	3.31243e-15	-0.823868	0	0.343	4.55162e-11
EPDR1	3.31243e-15	-0.921414	0	0.343	4.55162e-11
SCCPDH	3.38149e-15	-0.76257	0.014	0.379	4.64651e-11
ELOVL5	3.40205e-15	-0.459217	0.115	0.616	4.67476e-11
NMI	3.74393e-15	-0.720627	0.027	0.409	5.14454e-11
PRDX6	3.7796e-15	-0.596552	0.135	0.641	5.19355e-11
GPAA1	3.79445e-15	-0.671031	0.02	0.394	5.21396e-11
POLD2	3.97559e-15	-0.754948	0.034	0.424	5.46286e-11
HDGF	4.20959e-15	-0.375346	0.088	0.556	5.7844e-11
HNRNPA1P48	4.4721e-15	-0.719691	0.007	0.359	6.14511e-11
CHCHD2	4.49745e-15	-0.722614	0.27	0.813	6.17995e-11
TUFM	4.61844e-15	-0.740014	0.088	0.54	6.34619e-11
CKB	4.94292e-15	-0.938739	0.014	0.374	6.79207e-11
UBA2	5.01586e-15	-0.626033	0.041	0.439	6.8923e-11
EIF3B	5.01586e-15	-0.703948	0.041	0.439	6.8923e-11
NUDC	5.07164e-15	-0.599271	0.041	0.439	6.96894e-11
SFT2D1	5.56837e-15	-0.701166	0.014	0.374	7.65149e-11
NDUFAB1	5.7911e-15	-0.642925	0.041	0.439	7.95755e-11
QPRT	5.79353e-15	-0.802066	0	0.338	7.96088e-11
PHPT1	6.27861e-15	-0.586804	0.047	0.455	8.62744e-11
MRPL37	6.66467e-15	-0.817177	0.027	0.404	9.15793e-11
MPST	6.92798e-15	-0.762575	0.047	0.449	9.51974e-11
PTBP1	8.09963e-15	-0.680681	0.095	0.551	1.11297e-10
SERPINB1	8.57556e-15	-0.776242	0.074	0.505	1.17837e-10
HMGN3	8.96152e-15	-0.681807	0.041	0.434	1.2314e-10
HLA-DQB1	9.63899e-15	-0.659551	0.054	0.465	1.32449e-10
RBMX	1.01861e-14	-0.457404	0.081	0.53	1.39967e-10
VDAC3	1.03868e-14	-0.634964	0.054	0.465	1.42725e-10
LCK	1.09883e-14	1.74863	0.311	0.02	1.5099e-10
RRN3	1.29908e-14	-0.974983	0.014	0.364	1.78507e-10
GTF2A2	1.31208e-14	-0.505654	0.095	0.556	1.80293e-10
PPIF	1.31944e-14	-0.718956	0.054	0.46	1.81304e-10
ATP5O	1.37704e-14	-0.573949	0.074	0.505	1.8922e-10
BEX4	1.39291e-14	-0.678943	0.007	0.348	1.914e-10
GGCT	1.45059e-14	-0.647962	0.027	0.399	1.99326e-10
CPT1A	1.48388e-14	-0.590164	0.027	0.399	2.039e-10
ATP6V0B	1.48851e-14	-0.458862	0.088	0.54	2.04536e-10
POLR2I	1.55174e-14	-0.809348	0.014	0.364	2.13224e-10
YBX1	1.57853e-14	-0.527932	0.23	0.803	2.16906e-10
CD63	1.58296e-14	-0.606814	0.155	0.657	2.17514e-10
YWHAE	1.66581e-14	-0.831525	0.014	0.364	2.28899e-10
TPGS2	1.66582e-14	-0.767352	0.014	0.364	2.28901e-10
TRIM28	1.70186e-14	-0.587897	0.047	0.444	2.33853e-10
CTDSPL	1.75614e-14	-0.763963	0	0.328	2.41311e-10
CDT1	1.75614e-14	-0.85844	0	0.328	2.41311e-10
PSTPIP2	1.75616e-14	-0.706538	0	0.328	2.41313e-10
UBE2M	1.75616e-14	-0.795335	0	0.328	2.41313e-10
KLF1	1.75616e-14	-1.00388	0	0.328	2.41313e-10
PKIG	1.83086e-14	-0.524643	0.014	0.364	2.51578e-10
SLC48A1	1.83086e-14	-0.664279	0.014	0.364	2.51578e-10
HSD17B12	1.92465e-14	-0.58705	0.02	0.379	2.64466e-10
CSE1L	1.96964e-14	-0.668528	0.02	0.379	2.70648e-10
NDUFS6	2.04992e-14	-0.657017	0.074	0.5	2.81679e-10
UQCRHL	2.26209e-14	-0.536158	0.02	0.379	3.10834e-10
MINPP1	2.27568e-14	-0.844614	0.007	0.343	3.12702e-10
ATP5G3	2.40412e-14	-0.558251	0.189	0.717	3.30351e-10
GLRX5	2.41177e-14	-0.64684	0.061	0.47	3.31401e-10
SNRPD1	2.47919e-14	-0.712436	0.054	0.455	3.40666e-10
RPLP2	2.89754e-14	0.57178	0.946	0.985	3.98151e-10
RBBP7	2.98806e-14	-0.408628	0.041	0.424	4.10589e-10
UBE2C	3.04364e-14	-1.09932	0	0.323	4.18227e-10
RGS18	3.04367e-14	-0.84793	0	0.323	4.18231e-10
RAB32	3.04367e-14	-0.858559	0	0.323	4.18231e-10
HPRT1	3.06554e-14	-0.594533	0.074	0.5	4.21236e-10
PSMG1	3.25963e-14	-0.550823	0.041	0.424	4.47905e-10
HSPA9	3.25963e-14	-0.576912	0.041	0.424	4.47905e-10
SHMT2	3.55022e-14	-0.559142	0.054	0.455	4.87836e-10
C16orf13	3.80377e-14	-0.622155	0.061	0.465	5.22676e-10
NUDT1	3.86072e-14	-0.617403	0.02	0.374	5.30501e-10
ATP5B	4.09872e-14	-0.67143	0.216	0.768	5.63205e-10
TUBB6	4.13253e-14	-0.699915	0.007	0.338	5.67851e-10
SOD2	4.15481e-14	-0.479909	0.095	0.54	5.70913e-10
MAP7	4.18255e-14	-0.71931	0.007	0.338	5.74725e-10
ESYT1	4.39978e-14	-0.521441	0.061	0.465	6.04573e-10
AUP1	4.5365e-14	-0.643399	0.041	0.419	6.2336e-10
HDLBP	4.53653e-14	-0.622976	0.041	0.419	6.23365e-10
SPTLC2	4.58827e-14	-0.87835	0.014	0.354	6.30474e-10
ATP2C1	4.76527e-14	-1.01777	0.02	0.369	6.54796e-10
CMIP	4.92337e-14	-0.625649	0.034	0.404	6.7652e-10
NANS	5.03999e-14	-0.694065	0.014	0.354	6.92545e-10
SHFM1	5.11098e-14	-0.614376	0.041	0.419	7.023e-10
RTN4	5.1317e-14	-0.386241	0.155	0.672	7.05147e-10
PARP1	5.21044e-14	-0.541037	0.068	0.48	7.15967e-10
CSF2RB	5.25927e-14	-0.85381	0	0.318	7.22676e-10
LIG1	5.25931e-14	-0.763619	0	0.318	7.22682e-10
PHGDH	5.25931e-14	-0.815391	0	0.318	7.22682e-10
PTGS1	5.47088e-14	-0.635985	0.014	0.354	7.51754e-10
NOP56	5.72151e-14	-0.547575	0.054	0.449	7.86193e-10
PTPRC	5.95491e-14	1.75239	0.534	0.237	8.18264e-10
HELLS	6.04816e-14	-0.68514	0.027	0.384	8.31078e-10
RUNX1	6.18925e-14	-0.583951	0.034	0.399	8.50465e-10
POLR2L	6.26102e-14	-0.571918	0.068	0.48	8.60327e-10
COX5A	6.53344e-14	-0.534628	0.142	0.631	8.9776e-10
MLC1	6.71368e-14	-0.790825	0.007	0.333	9.22527e-10
CLN6	6.87687e-14	-0.793665	0.007	0.333	9.4495e-10
PSMC5	6.93196e-14	-0.477508	0.068	0.48	9.5252e-10
HSBP1	7.05357e-14	-0.431423	0.054	0.449	9.6923e-10
POLR1D	7.84092e-14	-0.426479	0.122	0.596	1.07742e-09
TRA2B	7.85986e-14	-0.367832	0.128	0.606	1.08002e-09
APLP2	8.35317e-14	-0.736066	0.047	0.429	1.14781e-09
MT-ND3	8.47469e-14	-1.04462	0.014	0.348	1.16451e-09
XBP1	8.56195e-14	-0.584573	0.101	0.54	1.1765e-09
PRKDC	8.57432e-14	-0.74545	0.014	0.348	1.1782e-09
HMGB1	8.68207e-14	-0.500071	0.162	0.667	1.193e-09
EBPL	8.90372e-14	-0.565355	0.041	0.414	1.22346e-09
GINS2	9.06079e-14	-0.732907	0	0.313	1.24504e-09
NIPSNAP3A	9.06079e-14	-0.806602	0	0.313	1.24504e-09
TOP2A	9.06079e-14	-0.914009	0	0.313	1.24504e-09
SYK	9.06079e-14	-0.921414	0	0.313	1.24504e-09
MYB	9.4138e-14	-0.706893	0.014	0.348	1.29355e-09
TSC22D1	9.42336e-14	-0.899218	0.041	0.409	1.29486e-09
CDKN1A	9.80773e-14	-2.04793	0.02	0.354	1.34768e-09
FBL	1.06003e-13	-0.39208	0.189	0.722	1.45659e-09
CREG1	1.14512e-13	-0.584889	0.027	0.379	1.57351e-09
HADH	1.1829e-13	-0.782701	0.007	0.328	1.62542e-09
HEBP1	1.24084e-13	-0.627652	0.007	0.328	1.70504e-09
CCDC14	1.2944e-13	-0.853307	0.014	0.343	1.77863e-09
ELAVL1	1.41847e-13	-0.7775	0.02	0.359	1.94912e-09
UQCRC1	1.50062e-13	-0.53244	0.068	0.47	2.06201e-09
EEF1B2	1.51128e-13	-0.649497	0.446	0.884	2.07665e-09
UQCRQ	1.53242e-13	-0.548927	0.088	0.515	2.1057e-09
SNX3	1.55238e-13	-0.393204	0.135	0.621	2.13312e-09
NT5DC2	1.55637e-13	-0.801833	0	0.308	2.13861e-09
TIMM50	1.55639e-13	-0.6583	0	0.308	2.13863e-09
ACOT7	1.55639e-13	-0.726239	0	0.308	2.13863e-09
PKMYT1	1.55639e-13	-0.754078	0	0.308	2.13863e-09
CMBL	1.55639e-13	-0.856418	0	0.308	2.13863e-09
ATAD2	1.61497e-13	-0.608906	0.014	0.343	2.21913e-09
PSMA1	1.62017e-13	-0.530466	0.095	0.53	2.22628e-09
ATP1B3	1.66001e-13	-0.388643	0.068	0.47	2.28102e-09
PFKP	1.84263e-13	-0.5163	0.02	0.359	2.53196e-09
MRPL17	1.95015e-13	-0.586416	0.02	0.359	2.67971e-09
SRSF9	1.97224e-13	-0.510623	0.101	0.54	2.71006e-09
HNRNPM	2.02495e-13	-0.506131	0.081	0.5	2.78249e-09
UQCRC2	2.27884e-13	-0.6737	0.041	0.404	3.13136e-09
LYPLA1	2.28577e-13	-0.588694	0.034	0.389	3.14088e-09
MAD2L1	2.30749e-13	-0.614218	0.027	0.374	3.17072e-09
IARS	2.52639e-13	-0.653617	0.061	0.449	3.47151e-09
ERGIC3	2.57285e-13	-0.640738	0.047	0.419	3.53535e-09
FKBP1A	2.62738e-13	-0.508304	0.047	0.419	3.61028e-09
EIF6	2.65505e-13	-0.489367	0.047	0.419	3.6483e-09
ZAK	2.66557e-13	-0.679491	0	0.303	3.66276e-09
TCF19	2.66557e-13	-0.696464	0	0.303	3.66276e-09
PRSS23	2.66557e-13	-0.86365	0	0.303	3.66276e-09
HES6	2.66557e-13	-1.10955	0	0.303	3.66276e-09
LAT2	2.6656e-13	-0.652749	0	0.303	3.6628e-09
RFC3	2.6656e-13	-0.716227	0	0.303	3.6628e-09
PTPLA	2.6656e-13	-0.723985	0	0.303	3.6628e-09
CHID1	2.6656e-13	-0.757029	0	0.303	3.6628e-09
ELOVL6	2.66783e-13	-0.549918	0.014	0.338	3.66586e-09
GMNN	2.69892e-13	-0.636988	0.014	0.338	3.70858e-09
BRI3BP	2.77521e-13	-0.757788	0.02	0.354	3.81342e-09
COX8A	2.81689e-13	-0.513535	0.203	0.717	3.87069e-09
ATP5A1	2.85229e-13	-0.587724	0.155	0.641	3.91933e-09
CCT4	2.8563e-13	-0.355272	0.108	0.561	3.92484e-09
RPL13	2.92083e-13	0.48392	0.966	0.995	4.01351e-09
SKP1	3.06872e-13	-0.403345	0.115	0.566	4.21673e-09
RNASEH2A	3.07272e-13	-0.64079	0.02	0.354	4.22223e-09
USP22	3.28616e-13	-0.570805	0.068	0.46	4.51551e-09
SMC1A	3.33369e-13	-0.586154	0.047	0.414	4.58082e-09
MRPL3	3.36338e-13	-0.562713	0.02	0.354	4.62162e-09
CBX5	3.46136e-13	-0.566914	0.041	0.399	4.75625e-09
PXMP2	3.55231e-13	-0.721514	0.007	0.318	4.88123e-09
GNG5	3.59302e-13	-0.441959	0.115	0.566	4.93717e-09
CDCA5	3.59475e-13	-0.703653	0.007	0.318	4.93955e-09
TMEM109	3.769e-13	-0.619725	0.041	0.399	5.17899e-09
RUVBL2	3.91513e-13	-0.653767	0.014	0.333	5.37978e-09
POLR3K	4.08901e-13	-0.537598	0.034	0.384	5.61871e-09
C14orf1	4.2184e-13	-0.419588	0.108	0.551	5.7965e-09
BZW2	4.39503e-13	-0.703914	0.014	0.333	6.03921e-09
TFDP1	4.5065e-13	-0.596675	0.034	0.384	6.19238e-09
GPR56	4.60279e-13	-0.540243	0.014	0.333	6.32469e-09
WARS	4.65621e-13	-0.464673	0.014	0.333	6.3981e-09
P4HB	4.90796e-13	-0.525708	0.135	0.596	6.74403e-09
CPOX	5.01899e-13	-0.463931	0.041	0.399	6.89659e-09
CTNNBL1	5.34478e-13	-0.670464	0.02	0.348	7.34426e-09
ATP5G2	5.44249e-13	-0.616868	0.297	0.859	7.47853e-09
CNP	5.84782e-13	-0.428499	0.02	0.348	8.03549e-09
ENSA	6.03405e-13	-0.419635	0.155	0.641	8.29139e-09
ODC1	6.79943e-13	-0.299026	0.054	0.429	9.3431e-09
CDCA7	6.89566e-13	-0.786259	0.014	0.328	9.47532e-09
CTSC	6.89601e-13	-0.313288	0.061	0.439	9.47581e-09
RBM8A	6.95722e-13	-0.536316	0.054	0.424	9.55992e-09
RHOG	7.11792e-13	-0.42279	0.115	0.556	9.78074e-09
YARS	7.13076e-13	-0.601927	0.041	0.394	9.79837e-09
GGH	7.13812e-13	-0.730029	0.014	0.328	9.80849e-09
GYPC	7.20639e-13	-0.549453	0.041	0.394	9.9023e-09
HMGCR	7.51714e-13	-0.30608	0.041	0.394	1.03293e-08
CYB5R3	7.67739e-13	-0.457023	0.041	0.394	1.05495e-08
MBOAT2	7.82634e-13	-0.583618	0.014	0.328	1.07542e-08
SMARCC1	8.19161e-13	-0.682888	0.02	0.343	1.12561e-08
ETS2	8.66435e-13	-0.644247	0.02	0.343	1.19057e-08
FAM19A2	9.03977e-13	-0.973029	0.007	0.308	1.24215e-08
LST1	9.36618e-13	-0.86322	0.007	0.308	1.28701e-08
MLF2	9.55565e-13	-0.565077	0.054	0.419	1.31304e-08
ACTR3	9.5567e-13	-0.493811	0.095	0.51	1.31319e-08
HN1L	1.01134e-12	-0.76485	0.007	0.308	1.38968e-08
MTURN	1.02942e-12	-0.708035	0.007	0.308	1.41453e-08
LMNB2	1.054e-12	-0.499673	0.007	0.308	1.4483e-08
SSRP1	1.06073e-12	-0.463474	0.074	0.465	1.45755e-08
RPS23P8	1.06636e-12	-0.343509	0.088	0.495	1.46529e-08
NT5C	1.12976e-12	-0.477182	0.047	0.404	1.5524e-08
RPL11	1.13649e-12	0.420675	0.932	0.995	1.56166e-08
RNASEH2B	1.17288e-12	-0.303122	0.061	0.439	1.61166e-08
MDH1	1.28773e-12	-0.506576	0.041	0.389	1.76947e-08
MCMBP	1.29678e-12	-0.657482	0.014	0.323	1.7819e-08
NCL	1.34499e-12	-0.414188	0.155	0.631	1.84816e-08
HSPA5	1.36879e-12	-0.586261	0.101	0.515	1.88085e-08
PTMA	1.37749e-12	-0.508486	0.5	0.904	1.89281e-08
HSP90AA1	1.3948e-12	-0.586967	0.412	0.854	1.9166e-08
STRA13	1.43483e-12	-0.376976	0.054	0.419	1.9716e-08
PHB	1.45328e-12	-0.473352	0.081	0.48	1.99695e-08
RPL12	1.45961e-12	-0.51722	0.743	0.975	2.00565e-08
FIBP	1.46485e-12	-0.628517	0.02	0.338	2.01285e-08
PRELID1	1.49063e-12	-0.44711	0.074	0.465	2.04828e-08
NENF	1.57866e-12	-0.465628	0.095	0.51	2.16923e-08
CMAS	1.61957e-12	-0.439396	0.02	0.338	2.22545e-08
PSMB2	1.62957e-12	-0.531311	0.074	0.46	2.2392e-08
TMPO	1.66036e-12	-0.365758	0.115	0.551	2.2815e-08
MAFG	1.67679e-12	-0.55902	0.027	0.354	2.30407e-08
POP7	1.7244e-12	-0.683508	0.007	0.303	2.3695e-08
MTCH2	1.75149e-12	-0.551353	0.027	0.354	2.40672e-08
KPNA2	1.76544e-12	-0.763357	0.007	0.303	2.42589e-08
ARL2	1.78485e-12	-0.403649	0.081	0.475	2.45256e-08
PRSS57	1.78632e-12	-0.740544	0.007	0.303	2.45458e-08
LGALS9	1.80965e-12	-0.433485	0.027	0.354	2.48663e-08
PRDX4	1.81136e-12	-0.542898	0.034	0.369	2.48899e-08
IFITM2	1.82261e-12	-0.42724	0.142	0.596	2.50445e-08
RPN1	1.83997e-12	-0.386071	0.068	0.449	2.52831e-08
RPL37A	1.87086e-12	-0.577114	0.689	0.944	2.57075e-08
TLN1	2.08865e-12	-0.476213	0.068	0.444	2.87002e-08
ACTN4	2.11987e-12	-0.590876	0.047	0.399	2.91292e-08
SRSF7	2.17509e-12	-0.568612	0.182	0.641	2.98879e-08
PLSCR1	2.19223e-12	-0.723865	0.014	0.318	3.01235e-08
GARS	2.2187e-12	-0.489793	0.054	0.414	3.04872e-08
RP11-620J15.3	2.24284e-12	-0.648434	0.014	0.318	3.08188e-08
MRPL11	2.29458e-12	-0.574881	0.014	0.318	3.15299e-08
MDH2	2.31236e-12	-0.381183	0.095	0.505	3.17742e-08
MT-ND5	2.31614e-12	-0.830749	0.027	0.348	3.1826e-08
HNRNPD	2.36091e-12	-0.398131	0.189	0.687	3.24413e-08
TIMM8B	2.38816e-12	-0.51839	0.02	0.333	3.28157e-08
ECHS1	2.47858e-12	-0.428575	0.054	0.414	3.40581e-08
DCXR	2.53198e-12	-0.625663	0.081	0.465	3.47919e-08
CXXC5	2.75928e-12	-0.427405	0.02	0.333	3.79153e-08
VDAC2	2.81477e-12	-0.563034	0.034	0.364	3.86777e-08
CCT3	2.84939e-12	-0.372233	0.115	0.545	3.91535e-08
NDUFS5	2.87202e-12	-0.385388	0.176	0.657	3.94645e-08
ANAPC5	2.885e-12	-0.65041	0.047	0.394	3.96428e-08
LAMTOR1	2.99933e-12	-0.491991	0.128	0.561	4.12137e-08
SLC1A5	3.07189e-12	-0.45633	0.027	0.348	4.22108e-08
TXNIP	3.41612e-12	1.29159	0.608	0.369	4.69409e-08
CLIC4	3.45138e-12	-0.667812	0.014	0.313	4.74254e-08
CLTC	3.49918e-12	-0.356181	0.068	0.439	4.80822e-08
SUPT16H	3.58881e-12	-0.384337	0.041	0.379	4.93139e-08
SMARCA4	3.79777e-12	-0.623929	0.02	0.328	5.21852e-08
TUBB4B	3.80513e-12	-0.496792	0.095	0.495	5.22863e-08
PSMB5	3.85704e-12	-0.486586	0.088	0.485	5.29996e-08
TXNL4A	3.92974e-12	-0.512895	0.088	0.485	5.39985e-08
ATOX1	3.95893e-12	-0.430885	0.047	0.394	5.43997e-08
FAM136A	4.01421e-12	-0.62472	0.02	0.328	5.51592e-08
PTP4A1	4.05773e-12	-0.456775	0.054	0.409	5.57573e-08
SRSF1	4.09805e-12	-0.364321	0.081	0.47	5.63114e-08
SF1	4.29079e-12	-0.385939	0.101	0.51	5.89597e-08
RPA2	4.33245e-12	-0.402415	0.061	0.424	5.95322e-08
NUCB2	4.33827e-12	-0.445921	0.047	0.394	5.96121e-08
TPM3	4.37609e-12	-0.34331	0.095	0.5	6.01319e-08
QARS	4.54467e-12	-0.560097	0.047	0.389	6.24483e-08
ANAPC11	4.54833e-12	-0.492401	0.088	0.48	6.24986e-08
ROMO1	4.79848e-12	-0.568574	0.041	0.374	6.59359e-08
ETF1	4.92544e-12	-0.526655	0.027	0.343	6.76805e-08
DMTN	4.97887e-12	-0.600525	0.027	0.343	6.84146e-08
RPA1	5.18775e-12	-0.507477	0.047	0.389	7.12849e-08
CERS2	5.23533e-12	-0.343124	0.081	0.47	7.19386e-08
NUDT8	5.23894e-12	-0.792646	0.014	0.308	7.19883e-08
COX7A2	5.46645e-12	-0.268862	0.135	0.586	7.51145e-08
CHP1	5.48599e-12	-0.420066	0.027	0.343	7.5383e-08
CCNG1	5.53648e-12	-0.321812	0.122	0.551	7.60767e-08
NDUFS8	5.54278e-12	-0.480181	0.095	0.49	7.61633e-08
USP14	5.57013e-12	-0.516066	0.047	0.389	7.65391e-08
ATIC	5.62286e-12	-0.347733	0.034	0.359	7.72638e-08
DEK	5.66492e-12	-0.396885	0.169	0.636	7.78416e-08
FARSA	5.68436e-12	-0.507222	0.047	0.389	7.81088e-08
MRPL12	5.80244e-12	-0.711128	0.014	0.308	7.97313e-08
CDC45	5.80248e-12	-0.685412	0.014	0.308	7.97319e-08
TFG	5.93555e-12	-0.622813	0.014	0.308	8.15604e-08
PMAIP1	6.0032e-12	-0.779995	0.014	0.308	8.24899e-08
PTTG1	6.14077e-12	-0.592948	0.014	0.308	8.43804e-08
HSPB11	6.14077e-12	-0.632789	0.014	0.308	8.43804e-08
RPL36A	6.22299e-12	-0.367427	0.149	0.606	8.55101e-08
VCP	6.60818e-12	-0.537372	0.068	0.429	9.08029e-08
DCTD	6.74857e-12	-0.380896	0.041	0.374	9.27321e-08
LAPTM4A	7.39558e-12	-0.377372	0.047	0.389	1.01623e-07
SNHG1	7.83983e-12	-0.391367	0.108	0.515	1.07727e-07
MDM2	8.00813e-12	-0.917695	0.047	0.379	1.1004e-07
XPO1	8.03443e-12	-0.297305	0.108	0.525	1.10401e-07
SLC25A1	8.13024e-12	-0.54798	0.095	0.485	1.11718e-07
CLTA	8.17276e-12	-0.393623	0.115	0.535	1.12302e-07
PFDN2	8.57771e-12	-0.485157	0.054	0.399	1.17866e-07
AHNAK	8.82412e-12	1.71281	0.405	0.131	1.21252e-07
C11orf31	8.89867e-12	-0.299857	0.149	0.606	1.22277e-07
RNF181	9.37944e-12	-0.484177	0.054	0.399	1.28883e-07
FAM101B	9.52356e-12	-0.410408	0.088	0.475	1.30863e-07
SLBP	1.00654e-11	-0.402499	0.088	0.475	1.38309e-07
TSPAN3	1.03789e-11	-0.404189	0.047	0.384	1.42616e-07
CCNA2	1.06459e-11	-0.467433	0.014	0.303	1.46285e-07
RBM10	1.0646e-11	-0.56323	0.014	0.303	1.46287e-07
SLC44A1	1.11926e-11	-0.306946	0.061	0.414	1.53798e-07
SOCS2	1.22733e-11	-0.569503	0.02	0.318	1.68647e-07
SRP9	1.23796e-11	-0.289301	0.101	0.5	1.70108e-07
EIF4H	1.29761e-11	-0.477576	0.034	0.348	1.78305e-07
MAN2A2	1.32536e-11	-0.547314	0.027	0.333	1.82118e-07
MYO1G	1.35509e-11	-0.56603	0.047	0.379	1.86202e-07
MARCKSL1	1.42796e-11	-0.49457	0.041	0.364	1.96216e-07
DKC1	1.44363e-11	-0.385954	0.027	0.333	1.98369e-07
UQCC2	1.44821e-11	-0.481381	0.034	0.348	1.98998e-07
EIF3I	1.50993e-11	-0.314849	0.108	0.515	2.07479e-07
DUSP23	1.51789e-11	-0.506373	0.034	0.348	2.08573e-07
PA2G4	1.58374e-11	-0.471277	0.054	0.394	2.17622e-07
NONO	1.5963e-11	-0.282641	0.176	0.657	2.19347e-07
DHX9	1.65782e-11	-0.448476	0.081	0.455	2.27802e-07
ARL6IP6	1.68173e-11	-0.360791	0.041	0.364	2.31087e-07
GPX4	1.86008e-11	-0.2632	0.142	0.581	2.55593e-07
MYC	1.89934e-11	-0.69613	0.068	0.414	2.60988e-07
ATP5C1	1.97144e-11	-0.29631	0.101	0.5	2.70896e-07
SUB1	1.97551e-11	-0.282477	0.142	0.591	2.71455e-07
PPIA	1.99511e-11	-0.494729	0.27	0.773	2.74148e-07
SMC4	2.01865e-11	-0.531848	0.061	0.404	2.77383e-07
SC5D	2.02196e-11	-0.545906	0.02	0.313	2.77837e-07
SLIRP	2.13532e-11	-0.483161	0.02	0.313	2.93415e-07
EIF2AK1	2.15126e-11	-0.346532	0.061	0.409	2.95605e-07
TUBA1C	2.20078e-11	-0.554745	0.081	0.444	3.02409e-07
OAT	2.26461e-11	-0.381978	0.068	0.419	3.11181e-07
PSMG2	2.27107e-11	-0.555391	0.027	0.328	3.12068e-07
H3F3A	2.40676e-11	-0.523991	0.034	0.343	3.30713e-07
POLR2G	2.59178e-11	-0.317639	0.088	0.465	3.56137e-07
LSM2	2.6388e-11	-0.463596	0.054	0.389	3.62597e-07
VAPA	2.68049e-11	-0.328394	0.101	0.495	3.68326e-07
IRAK1	2.7259e-11	-0.327727	0.034	0.343	3.74566e-07
OSTC	2.74208e-11	-0.414817	0.074	0.434	3.76789e-07
NDUFB6	2.77081e-11	-0.329289	0.047	0.374	3.80737e-07
CSRP1	2.77113e-11	-0.426752	0.054	0.389	3.80781e-07
LAGE3	2.81195e-11	-0.288415	0.034	0.343	3.8639e-07
POMP	2.8548e-11	-0.416272	0.047	0.374	3.92279e-07
FYB	2.86806e-11	1.66641	0.351	0.086	3.941e-07
CTNNA1	2.90068e-11	-0.362328	0.034	0.343	3.98582e-07
TCP1	2.95876e-11	-0.416233	0.081	0.444	4.06563e-07
CYB5B	2.97068e-11	-0.358688	0.047	0.374	4.08201e-07
PYCR2	3.10413e-11	-0.578722	0.047	0.369	4.26538e-07
FKBP3	3.11484e-11	-0.378487	0.061	0.404	4.28011e-07
ACP1	3.12694e-11	-0.456771	0.081	0.444	4.29673e-07
CD82	3.13783e-11	-0.683978	0.027	0.323	4.31169e-07
NDUFA6	3.36316e-11	-0.273216	0.061	0.404	4.62132e-07
DNAJA1	3.43256e-11	-0.383276	0.115	0.515	4.71669e-07
SPN	3.43373e-11	-0.326455	0.189	0.672	4.71829e-07
TMEM219	3.52738e-11	-0.275541	0.088	0.465	4.84697e-07
DNAJB11	3.58412e-11	-0.388053	0.02	0.308	4.92494e-07
PSMB1	3.63115e-11	-0.368634	0.142	0.571	4.98956e-07
NUTF2	3.66272e-11	-0.333863	0.02	0.308	5.03294e-07
FAM213A	3.72818e-11	-0.490842	0.034	0.338	5.12289e-07
LSM7	3.77762e-11	-0.327951	0.142	0.576	5.19082e-07
KDELR2	3.83915e-11	-0.414404	0.068	0.414	5.27538e-07
UNG	3.92607e-11	-0.379807	0.034	0.338	5.39482e-07
LRPPRC	3.98243e-11	-0.435568	0.041	0.354	5.47226e-07
RNF24	3.98305e-11	-0.382997	0.074	0.429	5.47311e-07
EWSR1	3.98682e-11	-0.383835	0.068	0.414	5.47829e-07
GADD45A	4.09467e-11	-0.913774	0.034	0.333	5.62649e-07
CAPNS1	4.2976e-11	-0.394949	0.196	0.677	5.90533e-07
ATP6V0A2	4.35321e-11	-0.333908	0.034	0.338	5.98174e-07
SDF2L1	4.45089e-11	-0.462956	0.041	0.354	6.11597e-07
PSMC3	4.72307e-11	-0.394969	0.068	0.414	6.48997e-07
UCP2	4.92629e-11	-0.351167	0.155	0.591	6.76922e-07
MAPKAPK3	5.15501e-11	-0.522546	0.02	0.303	7.0835e-07
TRIM24	5.62138e-11	-0.366198	0.02	0.303	7.72433e-07
ATPIF1	5.62274e-11	-0.334898	0.115	0.51	7.72621e-07
DAZAP1	5.6357e-11	-0.52111	0.054	0.379	7.74402e-07
U2SURP	5.99799e-11	-0.426353	0.02	0.303	8.24184e-07
HLA-E	6.00082e-11	1.47345	0.615	0.51	8.24572e-07
CPPED1	6.06307e-11	-0.362883	0.02	0.303	8.33127e-07
NDUFB9	6.23771e-11	-0.477382	0.142	0.571	8.57124e-07
SLC25A11	6.46534e-11	-0.477256	0.027	0.318	8.88403e-07
LSM3	6.60278e-11	-0.520447	0.027	0.318	9.07289e-07
TMEM14B	6.67405e-11	-0.302781	0.101	0.485	9.17082e-07
NAA20	6.95901e-11	-0.353335	0.027	0.318	9.56238e-07
FH	7.22362e-11	-0.434453	0.034	0.333	9.92597e-07
DPP7	7.27436e-11	-0.418777	0.061	0.394	9.99569e-07
COPS6	7.39826e-11	-0.268035	0.095	0.47	1.01659e-06
PIEZO1	7.44933e-11	-0.290184	0.034	0.333	1.02361e-06
SLC39A4	7.50406e-11	-0.468784	0.041	0.348	1.03113e-06
CAPRIN1	7.60944e-11	-0.36213	0.054	0.379	1.04561e-06
MAT2A	7.98551e-11	-0.327761	0.054	0.379	1.09729e-06
SVIP	8.81199e-11	-0.377642	0.095	0.465	1.21085e-06
EEF1B2P3	9.5649e-11	-0.524979	0.047	0.359	1.31431e-06
TUBA1A	9.65991e-11	-0.40786	0.108	0.49	1.32737e-06
HNRNPC	1.01145e-10	-0.320656	0.162	0.606	1.38983e-06
PKM	1.05671e-10	-0.529583	0.284	0.763	1.45202e-06
NDUFB7	1.06547e-10	-0.362769	0.054	0.374	1.46406e-06
TXN2	1.0867e-10	-0.468768	0.047	0.359	1.49323e-06
MRPS12	1.14107e-10	-0.413653	0.041	0.343	1.56794e-06
SDHD	1.14107e-10	-0.429701	0.041	0.343	1.56794e-06
EXOSC8	1.14398e-10	-0.330281	0.027	0.313	1.57194e-06
CHPT1	1.15249e-10	-0.418527	0.047	0.359	1.58364e-06
FUS	1.19357e-10	-0.307617	0.155	0.581	1.64009e-06
AURKAIP1	1.19415e-10	-0.257217	0.074	0.419	1.64088e-06
APOA1BP	1.21704e-10	-0.334136	0.061	0.389	1.67233e-06
ICMT	1.23207e-10	-0.335943	0.034	0.328	1.69299e-06
LDHA	1.23717e-10	-0.40138	0.182	0.631	1.7e-06
MRPL14	1.2483e-10	-0.271956	0.041	0.343	1.7153e-06
IPO5	1.37411e-10	-0.405211	0.047	0.359	1.88816e-06
COMMD7	1.38062e-10	-0.381625	0.054	0.374	1.89711e-06
NOP10	1.42436e-10	-0.375947	0.155	0.586	1.95721e-06
NDUFA2	1.46677e-10	-0.387945	0.081	0.429	2.01549e-06
PSMD1	1.72683e-10	-0.505	0.034	0.323	2.37284e-06
STOML2	1.73348e-10	-0.319963	0.088	0.444	2.38198e-06
GSTM3	1.83543e-10	-0.401695	0.034	0.323	2.52206e-06
CUEDC2	1.8471e-10	-0.250101	0.061	0.384	2.5381e-06
SLC39A8	1.85418e-10	-0.465077	0.034	0.323	2.54782e-06
AP1B1	1.87429e-10	-0.42545	0.041	0.338	2.57546e-06
GTF3C6	1.91151e-10	-0.367513	0.034	0.323	2.62661e-06
RPN2	1.94347e-10	-0.332252	0.122	0.51	2.67053e-06
NDUFA4	1.94699e-10	-0.257744	0.149	0.571	2.67536e-06
PARK7	1.97772e-10	-0.363064	0.189	0.646	2.71758e-06
SURF4	1.98308e-10	-0.376706	0.095	0.455	2.72496e-06
METAP2	2.04713e-10	-0.400518	0.047	0.354	2.81297e-06
IPO7	2.05212e-10	-0.273376	0.034	0.323	2.81982e-06
ANK1	2.08647e-10	-0.672981	0.027	0.303	2.86702e-06
ETFA	2.18616e-10	-0.327695	0.061	0.384	3.004e-06
GRHPR	2.24476e-10	-0.300099	0.047	0.354	3.08453e-06
PPIAP22	2.36435e-10	-0.432672	0.081	0.424	3.24886e-06
NDUFA11	2.4078e-10	-0.333538	0.074	0.409	3.30856e-06
PLIN2	2.45852e-10	-0.519261	0.047	0.348	3.37825e-06
NHP2L1	2.47943e-10	-0.365647	0.155	0.576	3.40699e-06
UBE2V2	2.62006e-10	-0.367652	0.034	0.318	3.60023e-06
SEPT2	2.74235e-10	-0.263458	0.088	0.439	3.76827e-06
RAD21	2.90195e-10	-0.260647	0.081	0.424	3.98757e-06
RBM14	2.94016e-10	-0.434672	0.027	0.303	4.04007e-06
NAA10	2.97075e-10	-0.39068	0.027	0.303	4.08211e-06
CAPN1	3.30557e-10	-0.298324	0.034	0.318	4.54218e-06
CDC123	3.35378e-10	-0.294754	0.041	0.333	4.60842e-06
SNX5	3.40346e-10	-0.305036	0.068	0.394	4.67669e-06
PPM1G	3.42419e-10	-0.480842	0.074	0.404	4.70518e-06
TXNL1	3.44992e-10	-0.363054	0.047	0.348	4.74054e-06
SRSF10	3.62076e-10	-0.340968	0.101	0.465	4.97529e-06
EEF1A1	3.77771e-10	0.524335	0.892	0.949	5.19095e-06
PSMB7	3.88942e-10	-0.302639	0.115	0.49	5.34445e-06
ITPA	3.9938e-10	-0.315327	0.061	0.374	5.48787e-06
COA4	3.9938e-10	-0.462711	0.061	0.374	5.48787e-06
NUP210	4.13118e-10	-0.480198	0.054	0.359	5.67665e-06
DAP	4.14499e-10	-0.428701	0.061	0.374	5.69563e-06
SREBF2	4.27627e-10	-0.266022	0.095	0.449	5.87602e-06
GNAQ	4.623e-10	-0.43919	0.047	0.343	6.35247e-06
SNRPD2	4.63561e-10	-0.383587	0.284	0.818	6.36979e-06
SDHA	4.67654e-10	-0.551767	0.041	0.328	6.42603e-06
PSMD13	4.89745e-10	-0.445287	0.081	0.414	6.72959e-06
COX6C	4.90833e-10	-0.300595	0.115	0.49	6.74453e-06
NOLC1	5.00922e-10	-0.418392	0.041	0.328	6.88317e-06
RTN3	5.08937e-10	-0.313871	0.047	0.343	6.9933e-06
PABPN1	5.13352e-10	-0.454091	0.041	0.328	7.05397e-06
TARS	5.20534e-10	-0.312229	0.054	0.359	7.15265e-06
SMARCE1	5.2247e-10	-0.260488	0.061	0.374	7.17926e-06
AK3	5.49532e-10	-0.259483	0.047	0.343	7.55111e-06
LAMP1	5.52214e-10	-0.27855	0.061	0.374	7.58797e-06
AMD1	5.6016e-10	-0.379757	0.047	0.343	7.69715e-06
PGK1	5.64485e-10	-0.319854	0.162	0.581	7.7566e-06
SRSF3	5.66877e-10	-0.333179	0.196	0.652	7.78945e-06
TRAF3IP3	5.95801e-10	1.64774	0.311	0.076	8.18691e-06
PSMB3	6.03775e-10	-0.29193	0.128	0.51	8.29647e-06
MRPL51	6.81096e-10	-0.29044	0.122	0.495	9.35894e-06
LMAN2	7.24498e-10	-0.254629	0.081	0.414	9.95533e-06
RPS5	7.43795e-10	-0.424516	0.757	0.975	1.02205e-05
EIF5B	7.43907e-10	-0.36084	0.061	0.369	1.0222e-05
BUD31	7.53521e-10	-0.355891	0.068	0.384	1.03541e-05
STOM	7.66593e-10	-0.309847	0.101	0.449	1.05338e-05
SYNGR2	7.67259e-10	-0.361741	0.068	0.384	1.05429e-05
GHITM	7.76487e-10	-0.340081	0.128	0.505	1.06697e-05
NDUFA8	7.9155e-10	-0.324795	0.041	0.323	1.08767e-05
SPG20	7.93006e-10	-0.320253	0.034	0.308	1.08967e-05
NDUFB2	7.95542e-10	-0.384363	0.128	0.505	1.09315e-05
PNP	8.07758e-10	-0.272845	0.128	0.51	1.10994e-05
SIGMAR1	8.15795e-10	-0.402084	0.054	0.354	1.12098e-05
VPS25	8.31088e-10	-0.280002	0.041	0.323	1.142e-05
TESPA1	8.33575e-10	-0.402413	0.034	0.308	1.14542e-05
ANAPC7	8.50363e-10	-0.315473	0.034	0.308	1.16848e-05
PAFAH1B3	8.5888e-10	-0.372921	0.034	0.308	1.18019e-05
OLA1	8.89513e-10	-0.309809	0.047	0.338	1.22228e-05
DBI	8.94849e-10	-0.30041	0.135	0.52	1.22961e-05
VKORC1	9.59826e-10	-0.26864	0.047	0.338	1.3189e-05
DNMT1	9.86552e-10	-0.333172	0.081	0.409	1.35562e-05
XRCC6	1.00493e-09	-0.277532	0.128	0.505	1.38088e-05
DCTN2	1.06682e-09	-0.329771	0.061	0.364	1.46592e-05
HNRNPA1	1.08476e-09	-0.434232	0.345	0.813	1.49057e-05
XRN2	1.23525e-09	-0.415004	0.041	0.318	1.69735e-05
SLC25A39	1.28069e-09	-0.370563	0.061	0.364	1.75979e-05
YDJC	1.28411e-09	-0.382383	0.041	0.318	1.7645e-05
C6orf48	1.28413e-09	-0.350781	0.196	0.636	1.76452e-05
MZT2B	1.28875e-09	-0.268218	0.209	0.672	1.77087e-05
UBE2E3	1.29661e-09	-0.391938	0.041	0.318	1.78168e-05
ATP5J	1.29844e-09	-0.279701	0.128	0.505	1.78419e-05
RNF144A	1.30527e-09	-0.334607	0.034	0.303	1.79357e-05
EIF4EBP2	1.34468e-09	-0.356077	0.034	0.303	1.84773e-05
DFFA	1.35809e-09	-0.387676	0.034	0.303	1.86615e-05
TPM4	1.36095e-09	-0.34795	0.041	0.318	1.87008e-05
TIMM23	1.44226e-09	-0.327072	0.041	0.318	1.98181e-05
TIAL1	1.49488e-09	-0.275375	0.061	0.364	2.05411e-05
PSMD8	1.59608e-09	-0.258868	0.122	0.49	2.19317e-05
LIMS1	1.66857e-09	-0.386929	0.074	0.389	2.29278e-05
RPL24P4	1.70044e-09	-0.268285	0.108	0.46	2.33657e-05
NDUFB8	1.7196e-09	-0.28795	0.155	0.561	2.3629e-05
DCK	1.73293e-09	-0.303837	0.088	0.419	2.38122e-05
EIF3M	1.78426e-09	-0.302701	0.135	0.515	2.45175e-05
SRSF2	1.8284e-09	-0.415708	0.23	0.687	2.5124e-05
HADHA	2.06031e-09	-0.28718	0.061	0.359	2.83107e-05
ITGB1BP1	2.06111e-09	-0.321882	0.054	0.343	2.83217e-05
C1orf43	2.06605e-09	-0.253331	0.081	0.404	2.83895e-05
CACYBP	2.15329e-09	-0.322041	0.088	0.414	2.95883e-05
PPIB	2.1874e-09	-0.253039	0.189	0.621	3.0057e-05
C7orf55-LUC7L2	2.22135e-09	-0.365447	0.041	0.313	3.05235e-05
CD52	2.27265e-09	1.3285	0.595	0.49	3.12285e-05
SORL1	2.28304e-09	1.56728	0.358	0.126	3.13712e-05
PSME2	2.37796e-09	-0.349248	0.081	0.399	3.26756e-05
TMEM261	2.39654e-09	-0.305423	0.047	0.328	3.29308e-05
CCND2	2.80921e-09	-0.438178	0.061	0.354	3.86013e-05
PGLS	2.87175e-09	-0.281494	0.081	0.399	3.94607e-05
DECR1	2.87176e-09	-0.482713	0.041	0.308	3.94609e-05
STAT5A	3.03009e-09	-0.460369	0.054	0.338	4.16364e-05
ESD	3.09663e-09	-0.251472	0.088	0.414	4.25509e-05
RP11-372E1.1	3.29257e-09	-0.329728	0.047	0.323	4.52433e-05
HN1	3.29303e-09	-0.299055	0.068	0.369	4.52496e-05
SLC25A3	3.31533e-09	-0.324426	0.27	0.753	4.5556e-05
PNN	3.33909e-09	-0.382486	0.047	0.323	4.58825e-05
H2AFV	3.51245e-09	-0.445384	0.203	0.616	4.82645e-05
VMA21	3.54065e-09	-0.266525	0.054	0.338	4.86521e-05
CAND1	3.54065e-09	-0.278046	0.054	0.338	4.86521e-05
STK24	3.67831e-09	-0.267965	0.061	0.354	5.05437e-05
RPS24	3.78926e-09	-0.455238	0.514	0.919	5.20683e-05
VAMP8	3.88923e-09	-0.29646	0.169	0.571	5.34419e-05
AKR1B1	4.54423e-09	-0.309597	0.074	0.379	6.24423e-05
RP11-12M9.3	4.82484e-09	-0.297921	0.054	0.333	6.62981e-05
NMRAL1	5.32931e-09	-0.264795	0.041	0.303	7.323e-05
CMC2	5.3802e-09	-0.435352	0.041	0.303	7.39293e-05
PYURF	5.57256e-09	-0.301077	0.115	0.46	7.65725e-05
NDUFV1	6.39898e-09	-0.384574	0.088	0.399	8.79284e-05
SND1	6.58827e-09	-0.316572	0.081	0.389	9.05294e-05
TCEB2	7.459e-09	-0.304301	0.142	0.51	0.000102494
RPS27	7.72139e-09	0.68287	0.791	0.894	0.0001061
NFATC2IP	7.90568e-09	-0.471697	0.047	0.313	0.000108632
RPAIN	8.30643e-09	-0.342003	0.054	0.328	0.000114139
ARL5A	8.43339e-09	-0.292663	0.047	0.313	0.000115883
STRAP	8.61164e-09	-0.317497	0.054	0.328	0.000118333
SERBP1	8.95203e-09	-0.345318	0.189	0.591	0.00012301
NPM1	9.05692e-09	-0.483858	0.318	0.763	0.000124451
ERCC1	1.15711e-08	-0.529312	0.047	0.308	0.000158998
HNRNPA2B1	1.30579e-08	-0.446733	0.453	0.889	0.000179429
UQCR11	1.4352e-08	-0.262903	0.209	0.631	0.000197211
HAT1	1.72468e-08	-0.266607	0.061	0.333	0.000236988
ARPC1B	1.96609e-08	-0.338531	0.236	0.672	0.00027016
SNRNP25	2.22117e-08	-0.268294	0.047	0.303	0.000305211
EIF2S1	2.76114e-08	-0.295935	0.081	0.374	0.000379408
DANCR	2.86295e-08	-0.346524	0.081	0.369	0.000393398
VAT1	2.87213e-08	-0.303375	0.054	0.313	0.00039466
POLR2F	3.13365e-08	-0.254028	0.081	0.369	0.000430595
DSTN	4.00242e-08	-0.296983	0.108	0.419	0.000549972
MRPS21	4.05538e-08	-0.270509	0.101	0.404	0.000557249
APEH	4.62086e-08	-0.254201	0.054	0.308	0.000634952
RBM5	5.27882e-08	-0.27366	0.108	0.414	0.000725362
SARAF	5.9532e-08	1.11673	0.608	0.591	0.000818029
RBBP4	6.1086e-08	-0.327772	0.068	0.333	0.000839382
RYBP	6.21311e-08	-0.285374	0.061	0.318	0.000853744
ZNF22	8.00909e-08	-0.26272	0.054	0.303	0.00110053
ATM	1.19687e-07	1.62325	0.351	0.157	0.00164462
G3BP2	1.2867e-07	-0.274259	0.095	0.379	0.00176805
RP3-486I3.4	1.33508e-07	-0.347753	0.074	0.338	0.00183453
IQGAP2	1.56964e-07	-0.304793	0.081	0.348	0.00215685
RPS19	4.75864e-07	0.394963	0.926	0.995	0.00653885
GLTSCR2	4.99924e-07	0.894643	0.655	0.712	0.00686945
FAM65B	5.43435e-07	1.48585	0.311	0.126	0.00746734
ALKBH7	6.93928e-07	-0.252713	0.074	0.318	0.00953527
OAZ1	2.23459e-06	-0.325724	0.52	0.889	0.0307055
SAMSN1	2.41287e-06	-0.260505	0.081	0.313	0.0331553
SLC25A6	2.68026e-06	-0.273904	0.358	0.818	0.0368294
SAT1	3.13623e-06	-0.284883	0.115	0.369	0.0430949
TIMP1	3.29015e-06	-0.258712	0.257	0.616	0.04521
RPL19	3.4468e-06	0.325422	0.919	0.97	0.0473625

## Sheet: gemcitabine_2_0
Table S2g. Lists all differentially expressed genes (after adjusting for multiple testing) comparing cluster 2 and 0 in the Gemcitabine sample.
Gene	p-value	avgerage log(Fold Change)	pct.1	pct.2	adjusted p-value
F13A1	6.14542e-41	3.05101	0.9	0.015	8.44442e-37
F2RL2	1.99604e-37	1.89129	0.833	0.015	2.74276e-33
PF4	6.80002e-36	4.2027	0.967	0.066	9.34391e-32
PPBP	1.68313e-35	4.34872	0.933	0.051	2.31279e-31
TUBB1	1.93561e-35	2.0906	0.9	0.035	2.65972e-31
MMRN1	3.98181e-35	2.19122	1	0.081	5.47141e-31
SELP	2.08657e-32	1.69368	0.833	0.035	2.86715e-28
LTBP1	1.74255e-31	2.15684	0.967	0.086	2.39444e-27
THBS1	4.80884e-31	3.36512	1	0.126	6.60782e-27
HPSE	4.8833e-31	2.44727	0.967	0.096	6.71014e-27
ITGB3	7.95824e-31	1.67879	0.8	0.035	1.09354e-26
HERC2P3	1.01676e-29	1.91599	1	0.116	1.39713e-25
DAPP1	6.60311e-29	1.75971	0.7	0.02	9.07333e-25
LGALSL	3.24611e-28	2.18827	0.933	0.096	4.46048e-24
HGD	4.06156e-28	2.47542	0.967	0.126	5.58099e-24
GP9	1.66515e-27	2.56857	1	0.157	2.28808e-23
GP1BA	1.61339e-26	1.70445	0.9	0.091	2.21697e-22
CLEC1B	2.3844e-26	1.77166	0.533	0	3.2764e-22
CXCL3	6.66537e-25	1.98154	0.9	0.116	9.15888e-21
ME1	1.04881e-24	1.33797	0.533	0.005	1.44118e-20
FYB	2.0534e-24	1.74218	0.833	0.086	2.82158e-20
MYLK	4.97244e-24	1.53024	0.7	0.04	6.83264e-20
LRP12	5.06911e-24	1.21459	0.6	0.02	6.96546e-20
NEXN	6.42101e-24	1.07185	0.6	0.02	8.82311e-20
ALOX12	1.26696e-23	1.20039	0.567	0.015	1.74093e-19
SLC2A3	1.97369e-23	1.73001	0.9	0.136	2.71205e-19
TMEM40	5.45227e-23	0.942697	0.5	0.005	7.49196e-19
F2R	6.36072e-23	2.23769	1	0.278	8.74026e-19
VWF	1.15604e-22	2.10501	1	0.237	1.58852e-18
GP6	1.76903e-22	1.18899	0.833	0.096	2.43083e-18
ISCA1	2.3736e-22	1.62482	0.8	0.096	3.26157e-18
RAB27B	8.6193e-22	1.79106	0.967	0.207	1.18438e-17
GRAP2	9.38796e-22	1.21974	0.5	0.01	1.29e-17
CCL5	9.49731e-22	1.34151	0.8	0.081	1.30502e-17
C2orf88	1.20084e-21	1.53327	1	0.232	1.65007e-17
TNFRSF11A	1.2714e-21	1.15589	0.533	0.015	1.74703e-17
DPP4	1.37037e-21	1.05478	0.5	0.01	1.88302e-17
FCER1G	1.77811e-21	1.51955	0.767	0.086	2.4433e-17
LGMN	1.9308e-21	0.974505	0.433	0	2.65311e-17
BDNF	2.24204e-21	0.948586	0.467	0.005	3.08078e-17
PCSK6	2.92212e-21	0.866085	0.467	0.005	4.01529e-17
CXCL1	3.50445e-21	1.6775	0.5	0.01	4.81546e-17
CTTN	4.73977e-21	1.42882	0.667	0.056	6.51292e-17
SLC37A1	7.16066e-21	1.30423	0.733	0.076	9.83947e-17
TMSB4XP2	7.7111e-21	1.89572	0.967	0.232	1.05958e-16
PECAM1	2.53603e-20	1.57121	0.767	0.101	3.48475e-16
ENDOD1	3.10694e-20	1.64195	0.833	0.136	4.26925e-16
MAPRE2	5.05603e-20	1.69269	0.967	0.283	6.94749e-16
SDPR	8.10828e-20	1.58017	0.867	0.152	1.11416e-15
ABCC3	1.59609e-19	1.09974	0.633	0.051	2.19319e-15
STOM	1.91791e-19	1.94151	1	0.449	2.6354e-15
SLC44A1	2.85338e-19	1.80643	1	0.414	3.92083e-15
GNG11	4.20112e-19	1.09674	0.533	0.025	5.77276e-15
ELOVL7	4.48952e-19	1.32016	0.833	0.136	6.16905e-15
ACTN1	7.25809e-19	1.76632	1	0.455	9.97334e-15
RGCC	2.14218e-18	1.72294	0.733	0.106	2.94357e-14
PTPRJ	2.516e-18	0.960093	0.567	0.04	3.45723e-14
TPST2	2.78921e-18	1.39842	0.9	0.197	3.83265e-14
TSPAN9	3.11588e-18	0.649654	0.367	0	4.28153e-14
VCL	3.51569e-18	1.83808	0.933	0.328	4.8309e-14
HIST1H2AC	3.92709e-18	1.02349	0.4	0.005	5.39621e-14
UBASH3B	4.34887e-18	1.26784	0.767	0.116	5.97579e-14
TMSB4X	4.70136e-18	2.63754	1	0.803	6.46014e-14
TMSB4XP4	9.68904e-18	0.937217	0.5	0.025	1.33137e-13
CXCL2	1.08876e-17	1.59433	0.867	0.182	1.49607e-13
CDKN2D	1.15234e-17	1.24296	0.733	0.111	1.58342e-13
MFAP3L	1.41347e-17	0.873042	0.467	0.02	1.94224e-13
HEXIM1	1.41368e-17	1.29432	0.967	0.258	1.94253e-13
PLEK	1.6752e-17	1.92285	1	0.424	2.30189e-13
SH3BP5	2.10486e-17	1.68598	0.533	0.035	2.89229e-13
PDZK1IP1	2.30563e-17	1.17581	0.667	0.081	3.16816e-13
LIMS1	2.48597e-17	1.71467	1	0.389	3.41597e-13
ANO6	2.98193e-17	1.50794	0.8	0.162	4.09747e-13
RGS18	6.21913e-17	1.5494	0.933	0.323	8.5457e-13
ADCY6	6.36018e-17	1.471	0.767	0.146	8.73953e-13
HERC2P2	8.72531e-17	1.64436	0.933	0.288	1.19894e-12
CNST	4.50224e-16	1.36549	0.833	0.192	6.18652e-12
ESAM	5.39576e-16	1.22425	0.9	0.237	7.41432e-12
CD226	5.65584e-16	0.885126	0.433	0.02	7.77169e-12
RABGAP1L	6.7695e-16	1.09958	0.667	0.096	9.30196e-12
C6orf25	7.38975e-16	1.59978	0.967	0.449	1.01543e-11
KIAA0513	8.12144e-16	0.99872	0.533	0.045	1.11597e-11
PRKAR2B	1.01395e-15	1.4983	0.967	0.404	1.39326e-11
CITED2	1.02776e-15	1.23291	0.933	0.263	1.41225e-11
CXCL8	1.05606e-15	1.33828	1	0.237	1.45113e-11
FLNA	1.60375e-15	1.46782	0.967	0.49	2.20372e-11
DUSP22	1.95448e-15	1.14676	0.733	0.136	2.68565e-11
PROS1	2.45951e-15	1.11191	0.6	0.071	3.37961e-11
GNB5	2.94732e-15	1.37103	0.7	0.136	4.04991e-11
CD9	3.1757e-15	1.83761	0.933	0.419	4.36373e-11
DOK6	3.40063e-15	0.657023	0.367	0.01	4.67281e-11
GUCY1B3	3.54659e-15	1.3217	0.867	0.212	4.87337e-11
GPX1	5.05892e-15	1.7492	1	0.818	6.95146e-11
SNCA	5.93982e-15	1.23603	1	0.419	8.1619e-11
TLN1	6.42348e-15	1.3054	0.967	0.444	8.8265e-11
RTN4	9.28826e-15	1.58492	0.967	0.672	1.2763e-10
SH3BGRL3	9.38689e-15	1.29302	1	0.899	1.28985e-10
MTURN	1.03323e-14	1.2836	0.9	0.308	1.41976e-10
ITGA6	1.20899e-14	1.17474	0.633	0.096	1.66127e-10
ABHD4	1.44617e-14	1.06435	0.633	0.096	1.98718e-10
PIM2	1.50658e-14	1.30689	0.7	0.131	2.0702e-10
FAM63A	1.55208e-14	0.799537	0.533	0.056	2.13272e-10
VEGFC	1.55309e-14	0.706396	0.4	0.02	2.1341e-10
GSN	1.85661e-14	1.37921	0.867	0.253	2.55116e-10
DAB2	2.04789e-14	1.19134	0.6	0.081	2.81401e-10
ITGB5	3.41327e-14	1.00575	0.467	0.035	4.69017e-10
DIAPH1	4.05014e-14	1.05731	0.967	0.359	5.5653e-10
TBXAS1	4.83646e-14	1.40234	0.867	0.242	6.64578e-10
FAXDC2	4.86386e-14	0.739076	0.4	0.02	6.68343e-10
CAP1	5.21481e-14	1.29776	1	0.571	7.16568e-10
RPS12	6.04573e-14	-0.971104	0.967	0.99	8.30743e-10
STX11	6.24539e-14	0.926821	0.6	0.086	8.58179e-10
FLI1	6.49902e-14	0.968287	0.867	0.202	8.93031e-10
MPP7	7.97009e-14	1.15406	0.767	0.172	1.09517e-09
PBX1	9.03099e-14	1.12779	0.633	0.101	1.24095e-09
RP11-81H14.2	1.30928e-13	1.18079	0.4	0.025	1.79908e-09
CAV2	1.51698e-13	0.911753	0.4	0.025	2.08449e-09
RPS18	1.60814e-13	-1.03233	0.967	0.985	2.20975e-09
ATP13A4	2.10675e-13	0.914974	0.6	0.086	2.89489e-09
TC2N	2.62281e-13	0.929854	0.667	0.111	3.60401e-09
ARHGAP18	2.81344e-13	0.962841	0.567	0.081	3.86594e-09
CD36	3.52212e-13	2.10089	0.767	0.242	4.83974e-09
TMBIM1	3.9339e-13	1.14424	0.833	0.227	5.40558e-09
SNAP23	5.19511e-13	1.23116	0.867	0.293	7.1386e-09
FRMD4B	5.40059e-13	0.973826	0.467	0.045	7.42095e-09
RHOC	5.88884e-13	1.18486	0.833	0.268	8.09186e-09
INSIG1	6.0524e-13	1.42378	1	0.576	8.31661e-09
CD84	9.20181e-13	1.234	0.933	0.328	1.26442e-08
DNM3	9.97074e-13	0.844738	0.5	0.056	1.37008e-08
MYL12A	1.17126e-12	1.38173	0.933	0.657	1.60942e-08
CERS2	1.19822e-12	1.00982	1	0.47	1.64647e-08
P2RX1	1.20762e-12	0.996237	0.8	0.207	1.65939e-08
RPS23	1.83162e-12	-0.916517	0.967	0.98	2.51682e-08
MAP1A	2.29282e-12	0.79052	0.533	0.071	3.15057e-08
DMTN	2.35339e-12	0.969317	0.9	0.343	3.23379e-08
PSTPIP2	2.81852e-12	1.01561	0.867	0.328	3.87293e-08
SALL2	2.8666e-12	0.758607	0.4	0.03	3.939e-08
RPS14	2.92333e-12	-0.819364	1	0.99	4.01694e-08
FYN	3.07071e-12	0.898235	0.6	0.106	4.21947e-08
ARHGAP21	3.17165e-12	0.849724	0.533	0.071	4.35816e-08
RPS5	3.21343e-12	-1.01046	0.967	0.975	4.41557e-08
MPP1	3.69414e-12	1.11153	0.967	0.566	5.07612e-08
ADAM10	4.37223e-12	1.04891	0.8	0.278	6.00788e-08
WBP2	4.57172e-12	1.09393	0.833	0.308	6.28201e-08
RPS19	4.69384e-12	-0.847623	0.933	0.995	6.4498e-08
MTSS1	4.74651e-12	0.819494	0.667	0.131	6.52217e-08
MAX	4.82237e-12	1.07927	0.9	0.364	6.62642e-08
ARHGAP6	5.3947e-12	0.668988	0.433	0.04	7.41286e-08
BTK	5.8663e-12	1.07941	0.8	0.242	8.06088e-08
ZYX	6.82646e-12	1.07106	0.833	0.298	9.38024e-08
ATP6V1A	6.94114e-12	1.13113	0.833	0.268	9.53783e-08
KCNE3	7.33017e-12	0.985669	0.567	0.096	1.00724e-07
ITGA2B	7.3996e-12	1.04073	1	0.652	1.01678e-07
RPS3	7.58244e-12	-0.816582	0.967	0.995	1.0419e-07
MYH9	7.6217e-12	1.26369	0.933	0.455	1.0473e-07
SPINT2	7.78454e-12	0.986373	1	0.591	1.06967e-07
HIPK2	7.92222e-12	1.12987	0.8	0.253	1.08859e-07
HLA-E	8.84955e-12	1.37433	0.933	0.51	1.21602e-07
PTGS1	8.87437e-12	1.20984	0.867	0.354	1.21943e-07
RAP1B	9.5559e-12	1.27751	0.733	0.202	1.31308e-07
EGLN3	9.91078e-12	0.639684	0.367	0.025	1.36184e-07
PAM	1.02382e-11	1.00891	0.667	0.146	1.40684e-07
SORT1	1.02564e-11	0.997441	0.6	0.121	1.40934e-07
IL21R	1.0581e-11	0.846627	0.467	0.056	1.45394e-07
RPS6	1.11124e-11	-0.887083	0.967	0.98	1.52696e-07
HERC2	1.13864e-11	1.10683	0.8	0.237	1.56461e-07
UBE2F	1.23831e-11	1.0909	0.8	0.253	1.70156e-07
SEPT5	1.37791e-11	0.689923	0.433	0.045	1.89339e-07
RPL8	1.37901e-11	-0.910472	0.933	0.995	1.8949e-07
SAT1	1.3825e-11	1.75935	0.867	0.369	1.89969e-07
RPL18	1.72698e-11	-0.782142	1	0.985	2.37304e-07
CTA-445C9.15	1.83188e-11	0.917674	0.5	0.071	2.51719e-07
RPS16	1.89224e-11	-0.890402	0.933	0.98	2.60013e-07
CLCN3	2.11801e-11	1.04368	0.433	0.051	2.91036e-07
DGKD	2.32145e-11	0.910247	0.5	0.076	3.1899e-07
S100A16	2.42553e-11	0.878033	0.333	0.02	3.33293e-07
SLC9A9	2.58802e-11	0.985941	0.367	0.03	3.5562e-07
SLC24A3	2.60293e-11	0.705018	0.433	0.045	3.57669e-07
TJP2	2.85096e-11	1.04988	0.733	0.197	3.9175e-07
ITM2B	2.85379e-11	0.977492	0.967	0.485	3.9214e-07
RPS17	3.23458e-11	-0.952954	0.833	0.985	4.44463e-07
KALRN	3.24564e-11	0.682303	0.333	0.02	4.45983e-07
MFSD1	3.2947e-11	0.926359	0.767	0.222	4.52725e-07
RPL13	3.72692e-11	-0.796885	0.967	0.995	5.12116e-07
CAPN1	3.91637e-11	0.911033	0.933	0.318	5.38149e-07
STON1	4.02719e-11	0.658633	0.367	0.03	5.53376e-07
TPM4	4.71244e-11	1.21822	0.833	0.318	6.47536e-07
BANK1	4.75855e-11	0.886914	0.433	0.051	6.53873e-07
FAM150B	4.80192e-11	0.946536	0.4	0.04	6.59831e-07
TSPAN33	5.02929e-11	0.869733	0.667	0.152	6.91075e-07
PITPNC1	5.26683e-11	0.972621	0.5	0.081	7.23715e-07
TAGLN2	6.66284e-11	0.930771	1	0.783	9.15541e-07
NCK2	6.82478e-11	1.06752	0.7	0.202	9.37793e-07
PIP4K2A	7.12684e-11	0.928679	0.867	0.308	9.79299e-07
TAL1	8.88287e-11	0.921741	0.8	0.273	1.2206e-06
YWHAZ	9.20552e-11	1.04868	0.9	0.414	1.26493e-06
LAPTM5	9.50474e-11	0.882304	1	0.773	1.30605e-06
SACM1L	9.8259e-11	1.02127	0.733	0.207	1.35018e-06
RPLP1	1.03614e-10	-0.588616	1	0.995	1.42376e-06
PKM	1.06628e-10	1.01922	1	0.763	1.46518e-06
RPLP2	1.0667e-10	-0.819882	0.9	0.985	1.46576e-06
GCSAML	1.07766e-10	1.19873	0.9	0.404	1.48082e-06
PEAR1	1.18273e-10	0.751458	0.5	0.076	1.62518e-06
CAPZA2	1.24422e-10	0.826084	0.967	0.414	1.70969e-06
ACTB	1.29915e-10	1.13882	1	0.914	1.78516e-06
SCFD2	1.30113e-10	0.812664	0.4	0.045	1.78789e-06
RPS8	1.38959e-10	-0.724414	1	0.99	1.90943e-06
GUCY1A3	1.46237e-10	0.970094	0.367	0.035	2.00944e-06
ACTG1	1.53335e-10	0.95474	1	0.914	2.10698e-06
RPL37	1.5431e-10	-0.951885	0.833	0.97	2.12038e-06
PLXDC2	1.75521e-10	0.787204	0.567	0.111	2.41184e-06
RNF11	2.72513e-10	0.798802	0.633	0.146	3.7446e-06
OAZ1	3.00577e-10	0.714425	0.967	0.889	4.13023e-06
COL24A1	3.03889e-10	0.690307	0.4	0.045	4.17574e-06
RPL11	3.18861e-10	-0.708049	0.967	0.995	4.38148e-06
FKBP1B	3.19297e-10	0.707788	0.433	0.061	4.38746e-06
RUFY1	3.44456e-10	0.881212	0.8	0.258	4.73317e-06
RPL35	3.57173e-10	-1.15309	0.7	0.914	4.90791e-06
ZFP36	3.67748e-10	0.929447	0.7	0.177	5.05322e-06
PPP1R18	3.98659e-10	0.881821	0.8	0.263	5.47798e-06
RSU1	4.28125e-10	0.972819	0.9	0.525	5.88287e-06
B2M	4.29633e-10	0.732351	1	0.919	5.90358e-06
CCND3	4.36674e-10	1.08165	0.933	0.52	6.00033e-06
CCDC71L	4.82484e-10	0.837322	0.6	0.131	6.62981e-06
RPL7A	4.84635e-10	-0.803168	0.967	0.98	6.65937e-06
ARL6IP5	5.39456e-10	1.10731	0.833	0.308	7.41266e-06
RPS2	5.42968e-10	-0.76895	1	0.99	7.46092e-06
RTN1	5.82388e-10	0.763329	0.433	0.056	8.00259e-06
FCGR2A	5.94536e-10	0.748627	0.5	0.086	8.16952e-06
RGS6	6.14806e-10	0.889002	0.5	0.091	8.44805e-06
GPX1P1	6.57456e-10	1.39923	0.733	0.278	9.0341e-06
RPL32	6.60723e-10	-0.780113	0.967	0.955	9.07899e-06
EMILIN1	7.03732e-10	0.875293	0.8	0.273	9.66999e-06
HLA-B	7.19303e-10	0.892534	1	0.884	9.88394e-06
MED12L	7.62188e-10	0.877699	0.5	0.091	1.04732e-05
RPL23	8.20033e-10	-0.739292	0.967	0.96	1.12681e-05
MTPN	9.45847e-10	0.819699	0.933	0.424	1.29969e-05
ILK	1.05649e-09	1.1533	0.533	0.121	1.45172e-05
STMN1	1.1294e-09	-1.68406	0.2	0.768	1.5519e-05
MAN1A1	1.14215e-09	0.516742	0.367	0.04	1.56942e-05
RPL37A	1.18206e-09	-0.946104	0.8	0.944	1.62427e-05
CTDSPL	1.1989e-09	0.885696	0.833	0.328	1.6474e-05
ACRBP	1.21555e-09	1.08887	0.4	0.056	1.67028e-05
PTPLAD2	1.34827e-09	0.90232	0.667	0.177	1.85265e-05
RPL36	1.45053e-09	-0.894031	0.933	0.929	1.99317e-05
RPS11	1.51464e-09	-0.603836	1	0.985	2.08126e-05
LRRFIP2	1.61584e-09	0.964285	0.6	0.152	2.22033e-05
RAB4A	1.72955e-09	1.07246	0.7	0.237	2.37658e-05
RPL27A	1.81403e-09	-0.766898	0.9	0.949	2.49265e-05
MEST	1.84659e-09	1.50646	0.833	0.46	2.5374e-05
MGLL	1.93309e-09	1.59661	0.7	0.247	2.65627e-05
MAF	2.22578e-09	0.586482	0.4	0.051	3.05844e-05
YPEL5	2.38627e-09	0.713886	0.633	0.157	3.27898e-05
HPCAL1	2.41782e-09	0.767091	0.633	0.162	3.32233e-05
FERMT3	2.43373e-09	0.817042	0.967	0.5	3.34419e-05
RPS4X	2.48242e-09	-0.633349	1	0.98	3.4111e-05
CMIP	2.62911e-09	0.879771	0.9	0.404	3.61267e-05
RPL18A	2.862e-09	-1.03682	0.8	0.909	3.93267e-05
SRGN	2.91177e-09	0.432658	1	0.742	4.00106e-05
RPL27	2.92352e-09	-0.769321	0.9	0.924	4.0172e-05
ATP2C1	3.15422e-09	1.31038	0.833	0.369	4.33421e-05
RPL30	3.27897e-09	-0.7148	0.967	0.944	4.50564e-05
RPL10A	3.61213e-09	-0.875739	0.767	0.929	4.96343e-05
MYL9	3.89131e-09	0.681108	0.433	0.071	5.34705e-05
HSP90AB1	4.50028e-09	-1.07063	0.667	0.904	6.18383e-05
PIK3CB	5.38159e-09	0.958579	0.667	0.197	7.39485e-05
SNN	5.73491e-09	1.04299	0.4	0.061	7.88035e-05
ATP6V0A1	5.78269e-09	0.604275	0.533	0.111	7.946e-05
TM6SF1	6.03416e-09	1.00627	0.433	0.081	8.29154e-05
CD63	6.3132e-09	1.1787	0.867	0.657	8.67497e-05
HIST1H1C	7.70279e-09	0.850764	0.333	0.035	0.000105844
PCNA	7.79379e-09	-1.80871	0.3	0.758	0.000107095
RPSA	8.33951e-09	-0.989568	0.733	0.914	0.000114593
PHKB	9.59782e-09	0.750665	0.533	0.121	0.000131884
LPAR5	1.06923e-08	0.5481	0.433	0.071	0.000146923
RPS21	1.15028e-08	-0.942767	0.633	0.924	0.00015806
WRNIP1	1.16163e-08	0.856282	0.8	0.298	0.00015962
LMNA	1.16269e-08	0.904674	0.967	0.5	0.000159766
RAB10	1.21866e-08	0.939262	0.767	0.308	0.000167456
ASAP2	1.29584e-08	0.703168	0.467	0.096	0.000178062
NT5C3A	1.33409e-08	0.849253	0.8	0.303	0.000183318
ARHGEF12	1.42402e-08	0.678225	0.533	0.121	0.000195675
CD74	1.44213e-08	-1.38272	0.633	0.864	0.000198163
MYCT1	1.46314e-08	0.645135	0.467	0.086	0.00020105
CMTM6	1.47686e-08	0.898454	0.867	0.439	0.000202935
RPL31	1.51586e-08	-0.709536	1	0.96	0.000208294
RP11-354E11.2	1.5743e-08	1.14801	0.8	0.414	0.000216324
ADD3	1.6351e-08	1.02925	0.5	0.116	0.00022468
ATP1B1	1.75723e-08	0.713197	0.5	0.106	0.000241461
MYL6	1.82676e-08	1.02491	0.967	0.823	0.000251015
ICAM2	1.87794e-08	0.967789	0.833	0.389	0.000258047
LAPTM4B	1.96364e-08	0.913306	0.9	0.515	0.000269824
EMC3	2.20244e-08	1.07002	0.733	0.288	0.000302638
RPL5	2.25489e-08	-0.845119	0.9	0.924	0.000309844
C9orf89	2.28483e-08	1.08275	0.733	0.313	0.000313959
RPS15	2.36324e-08	-0.787652	0.933	0.939	0.000324733
LXN	2.74127e-08	1.28916	0.667	0.227	0.000376677
TGFB1	2.78357e-08	0.630074	0.6	0.157	0.00038249
MARCH2	3.34254e-08	0.484687	0.4	0.066	0.000459298
TUBA4A	3.35026e-08	1.01055	0.667	0.237	0.000460359
UBR1	3.4017e-08	0.769932	0.467	0.101	0.000467428
RPL14	3.434e-08	-0.896029	0.833	0.899	0.000471865
CYP1B1	3.98965e-08	0.95296	0.867	0.379	0.000548218
BIN2	4.12589e-08	0.837366	0.867	0.374	0.000566939
MAGED2	4.17628e-08	0.790058	0.7	0.258	0.000573863
CAMK1	4.3285e-08	0.752522	0.533	0.136	0.00059478
DUT	4.85389e-08	-1.52062	0.367	0.747	0.000666972
RPL12	4.85859e-08	-0.772173	0.833	0.975	0.000667619
MALAT1	4.87012e-08	1.30005	0.833	0.455	0.000669203
ARF1	5.1108e-08	0.749325	0.9	0.616	0.000702276
RPL19	5.24217e-08	-0.622704	0.967	0.97	0.000720327
RPL23A	5.24982e-08	-0.825168	0.867	0.904	0.000721378
WWC2	6.22011e-08	0.882255	0.4	0.076	0.000854705
LRRC75A-AS1	6.39495e-08	-1.0241	0.8	0.879	0.00087873
EEF1B2	6.78394e-08	-0.883043	0.867	0.884	0.000932181
F11R	6.83846e-08	0.596599	0.467	0.096	0.000939673
FBL	7.15706e-08	-1.2907	0.267	0.722	0.000983451
RRAS	7.19881e-08	0.72293	0.367	0.056	0.000989189
PPFIBP1	7.77858e-08	0.93215	0.5	0.116	0.00106886
TPSB2	8.48082e-08	-1.54758	0.233	0.722	0.00116535
TK1	8.59068e-08	-1.65192	0.033	0.586	0.00118045
UBE2J1	8.8868e-08	0.953211	0.667	0.263	0.00122114
SYNE3	9.93016e-08	0.665974	0.367	0.061	0.0013645
SARAF	1.00348e-07	0.61507	0.967	0.591	0.00137888
RPS20	1.22677e-07	-0.728907	0.933	0.924	0.0016857
GNB2L1	1.25355e-07	-0.631658	1	0.96	0.0017225
SELT	1.25721e-07	0.776417	0.667	0.247	0.00172753
LAMTOR1	1.39625e-07	0.78747	0.9	0.561	0.00191859
CTSA	1.55268e-07	0.778396	0.733	0.293	0.00213354
NCOA4	1.55824e-07	0.719078	0.8	0.364	0.00214118
RTN2	1.58011e-07	0.587449	0.4	0.076	0.00217123
SLC6A6	1.62609e-07	0.426981	0.4	0.076	0.00223442
OSTM1	1.63126e-07	0.496848	0.433	0.091	0.00224151
MAP3K5	1.64156e-07	0.796105	0.5	0.121	0.00225567
FTH1	1.6638e-07	0.759228	1	0.904	0.00228622
SLC18A2	2.07917e-07	0.835757	0.467	0.111	0.00285699
TRAM1	2.36295e-07	0.673732	0.767	0.308	0.00324693
TYMS	2.38179e-07	-1.57842	0.2	0.652	0.00327282
H3F3A	2.55183e-07	0.83714	0.767	0.343	0.00350647
RAB8A	2.6557e-07	0.793041	0.7	0.283	0.0036492
HLA-DRA	2.92117e-07	-1.26874	0.267	0.758	0.00401398
DAAM1	3.02439e-07	0.659198	0.467	0.111	0.00415582
FTL	3.09464e-07	0.505116	1	0.985	0.00425235
RCHY1	3.1952e-07	0.560047	0.633	0.207	0.00439052
DPY19L4	3.21858e-07	0.619903	0.467	0.116	0.00442265
ABCC4	3.26289e-07	0.688616	0.933	0.505	0.00448354
YIPF3	3.28448e-07	0.716523	0.633	0.212	0.0045132
KIAA0101	3.45489e-07	-1.48464	0.067	0.606	0.00474737
CYTL1	3.50497e-07	-1.72548	0.2	0.667	0.00481618
YPEL3	3.55337e-07	0.705146	0.7	0.278	0.00488268
AP2B1	3.83912e-07	0.506719	0.5	0.126	0.00527534
AC026806.2	3.86024e-07	0.457932	0.333	0.051	0.00530436
DENND4A	3.87513e-07	0.611154	0.433	0.101	0.00532481
RPL29	3.8852e-07	-0.748821	0.9	0.919	0.00533865
JARID2	4.51139e-07	0.73284	0.667	0.232	0.0061991
NRGN	4.76233e-07	0.65884	0.333	0.056	0.00654392
TSC22D3	4.87153e-07	0.649919	0.433	0.101	0.00669397
PTTG1IP	4.97038e-07	0.779941	0.7	0.318	0.00682979
LEPROT	5.03226e-07	0.68995	0.733	0.298	0.00691483
SUSD1	5.18929e-07	0.816327	0.633	0.227	0.00713061
MXD1	5.20722e-07	0.588162	0.5	0.126	0.00715524
RASGRP3	5.2555e-07	0.691847	0.433	0.101	0.00722158
DNM1L	5.2915e-07	0.880086	0.633	0.227	0.00727105
RPS28	5.40477e-07	-0.833989	0.767	0.889	0.00742669
TMED7	5.45563e-07	0.539885	0.5	0.126	0.00749658
TPP1	5.52255e-07	0.575424	0.633	0.222	0.00758853
TGFB1I1	5.68294e-07	0.59854	0.433	0.096	0.00780892
ABI1	5.79921e-07	0.670956	0.633	0.222	0.0079687
RPL3	5.81196e-07	-0.631583	0.967	0.97	0.00798622
RPL4	5.91687e-07	-0.674227	0.933	0.894	0.00813037
RPL13A	5.94848e-07	-0.592164	0.967	0.975	0.00817381
KCNK6	5.94924e-07	0.691057	0.5	0.131	0.00817486
FAM110A	6.56044e-07	0.480627	0.367	0.066	0.00901469
RGS10	6.67152e-07	0.833295	0.8	0.374	0.00916734
C18orf8	6.67736e-07	0.467834	0.333	0.056	0.00917536
RPS7	6.72985e-07	-0.714968	0.867	0.899	0.00924749
CTD-2336O2.1	6.9541e-07	0.637648	0.467	0.121	0.00955563
MEIS1	7.00128e-07	0.86563	0.533	0.162	0.00962046
OST4	7.17673e-07	0.647953	0.933	0.596	0.00986154
AHCTF1	7.51711e-07	0.614659	0.367	0.071	0.0103293
H2AFZ	7.86448e-07	-1.15447	0.7	0.803	0.0108066
RPL10	8.38959e-07	-0.57348	0.967	0.97	0.0115281
RAB1A	8.48924e-07	0.719729	0.7	0.288	0.0116651
MBNL1	8.52416e-07	0.718327	0.9	0.48	0.0117131
RAC1	8.73363e-07	0.761223	0.833	0.439	0.0120009
RASA1	8.78337e-07	0.758758	0.4	0.091	0.0120692
BNIP2	9.32001e-07	0.68467	0.767	0.343	0.0128066
STK4	9.60777e-07	0.498673	0.6	0.182	0.013202
PNP	9.67791e-07	0.699188	0.9	0.51	0.0132984
H1F0	9.68603e-07	0.842448	0.6	0.187	0.0133096
CAB39	1.09196e-06	0.68313	0.667	0.253	0.0150046
ATP6V0E1	1.10551e-06	0.660509	0.867	0.495	0.0151908
SBDS	1.11419e-06	0.550822	0.567	0.177	0.0153101
UBA52	1.14147e-06	-0.657767	0.833	0.919	0.015685
RRM2	1.19027e-06	-1.74343	0.033	0.525	0.0163555
LYZ	1.22941e-06	1.00368	0.533	0.157	0.0168933
CORO1C	1.24207e-06	0.719586	0.633	0.232	0.0170673
INAFM2	1.35463e-06	0.724197	0.433	0.106	0.0186139
SLC25A5	1.41326e-06	-1.00843	0.5	0.773	0.0194195
HINT1	1.47164e-06	-0.947541	0.533	0.808	0.0202218
CLEC2B	1.50474e-06	0.634303	0.367	0.071	0.0206766
TPM1	1.63306e-06	0.902576	0.667	0.298	0.0224399
SNRPD2	1.70969e-06	-0.965078	0.6	0.818	0.0234929
WIPF1	1.76855e-06	0.651777	0.8	0.384	0.0243017
HMGB2	1.80324e-06	-1.32319	0.433	0.732	0.0247783
NHP2	1.83239e-06	-1.15429	0.133	0.596	0.0251789
KIF3C	1.9046e-06	0.402345	0.333	0.056	0.0261712
ATP6V1E1	1.90768e-06	0.542596	0.767	0.354	0.0262134
GABARAPL2	1.90899e-06	0.793967	0.733	0.379	0.0262314
COLQ	1.94698e-06	0.377528	0.4	0.086	0.0267534
BAZ2A	1.98821e-06	0.518654	0.433	0.101	0.02732
PPP1R15A	2.06012e-06	0.661	0.7	0.268	0.0283081
MICU1	2.28438e-06	0.5893	0.433	0.116	0.0313896
TACC1	2.29011e-06	0.726169	0.733	0.364	0.0314685
RPS9	2.32677e-06	-0.624665	0.967	0.955	0.0319722
PIM1	2.5407e-06	0.641604	0.9	0.49	0.0349118
ATP6V1B2	2.69211e-06	0.887245	0.567	0.212	0.0369922
TTC27	2.74938e-06	0.63187	0.4	0.096	0.0377793
ACTR3	2.77232e-06	0.642483	0.9	0.51	0.0380944
LRBA	2.87452e-06	0.798541	0.667	0.273	0.0394987
IFITM3	2.90461e-06	0.933037	0.833	0.53	0.0399123
MCUR1	2.98451e-06	0.680389	0.667	0.283	0.0410102
RPL9	2.99036e-06	-0.700164	0.833	0.889	0.0410905
WBP5	3.08935e-06	0.70456	0.7	0.293	0.0424508
LRRC8B	3.24632e-06	1.10492	0.467	0.141	0.0446076
DUSP6	3.29215e-06	0.547903	0.333	0.066	0.0452374
TIMP1	3.37691e-06	0.791665	0.9	0.616	0.0464021
SCAMP2	3.39927e-06	0.620846	0.7	0.298	0.0467093
RPS27	3.53958e-06	-0.783572	0.733	0.894	0.0486374
MCM7	3.57186e-06	-1.29335	0.167	0.591	0.0490809
NEAT1	3.57256e-06	0.848307	0.933	0.581	0.0490906

## Sheet: gemcitabine_3_0
Table S2h. Lists all differentially expressed genes (after adjusting for multiple testing) comparing cluster 3 and 0 in the Gemcitabine sample.
Gene	p-value	avgerage log(Fold Change)	pct.1	pct.2	adjusted p-value
MS4A1	2.30532e-31	3.47237	0.857	0.02	3.16775e-27
IGKC	1.1698e-29	3.77791	0.786	0.015	1.60742e-25
IGHM	8.45487e-18	3.22207	0.643	0.035	1.16178e-13
FCRLA	1.29235e-15	1.89803	0.429	0.01	1.77581e-11
TLR10	1.47602e-14	2.14543	0.357	0.005	2.0282e-10
CTA-250D10.23	1.47602e-14	1.75784	0.357	0.005	2.0282e-10
CD79A	1.73409e-11	2.19503	0.429	0.025	2.38281e-07
FAM129C	7.77697e-10	1.72683	0.357	0.02	1.06863e-05
TRBC2	8.14822e-10	2.31787	0.571	0.076	1.11965e-05
CTSH	1.0015e-09	1.99467	0.429	0.035	1.37616e-05
CD79B	1.2277e-09	2.27458	0.571	0.081	1.68698e-05
CD74	4.15226e-09	2.01319	1	0.864	5.70562e-05
SMIM14	6.93044e-09	1.8419	0.357	0.025	9.52312e-05
FAIM3	1.56791e-08	2.17316	0.429	0.045	0.000215447
HLA-DMB	1.56791e-08	2.1015	0.429	0.045	0.000215447
HLA-DRB1	1.45892e-07	1.89592	0.929	0.591	0.0020047
B2M	6.96459e-07	1.02766	1	0.919	0.00957004
HLA-DRA	1.37301e-06	2.01327	0.929	0.758	0.0188665
TMSB4X	1.38961e-06	1.37921	0.929	0.803	0.0190946
BTG1	1.54824e-06	1.85157	0.714	0.263	0.0212743
HLA-B	2.53277e-06	1.15155	0.929	0.884	0.0348027
