# Supplementary material for: Single-Cell RNA Sequencing of Hematopoietic Stem and Progenitor Cells Treated with Gemcitabine and Carboplatin
Source: Genes (Basel). 2020 May 14;11(5):549. doi: 10.3390/genes11050549 (PMC7288450; doi:10.3390/genes11050549)
Supplement: Supplementary file 1 [file genes-11-00549-s001.zip › Table S3. Enriched KEGG and GOs comparing sample clusters.xlsx]

## Sheet: control_1_0_go
Table S3a. Lists all enriched GOs (after adjusting for multiple testing) using all differentially expressed genes from the comparison of cluster 1 and 0 in the control sample.
ID	Description	GeneRatio	BgRatio	pvalue	p.adjust	qvalue	geneID	Count
GO:0070972	protein localization to endoplasmic reticulum	29/648	111/8373	3.07512e-09	5.90404e-06	5.13767e-06	RPS25/INSIG1/RPS3A/RPS15A/RPS10/RTN4/RPL22/RPL36A/RPL21/RPL38/OS9/RPS7/RPS13/RPL29/SEC63/RPL4/RPL3/RPS27/UBAC2/RPS20/TRAM1/RPL37/RPL5/RPL37A/RPS6/RPS23/RPL31/RPL26/RPS27A	29
GO:0006413	translational initiation	37/648	167/8373	3.11939e-09	5.90404e-06	5.13767e-06	EIF3M/RPS25/EIF2AK1/RPS3A/RPS15A/RPS10/RPL22/RPL36A/EIF4EBP1/RPL21/RPL38/PPP1CA/EIF3B/NPM1/DENR/RPS7/RPS13/RPL29/EIF2AK2/EIF1/RPL4/RPL3/EIF4EBP2/RPS27/CDC123/EIF6/EIF4G1/RPS20/EIF2AK4/RPL37/RPL5/RPL37A/RPS6/RPS23/RPL31/RPL26/RPS27A	37
GO:0006613	cotranslational protein targeting to membrane	26/648	93/8373	4.28139e-09	5.90404e-06	5.13767e-06	RPS25/RPS3A/RPS15A/RPS10/RPL22/RPL36A/RPL21/RPL38/RPS7/RPS13/SSR2/RPL29/SEC63/RPL4/RPL3/RPS27/RPS20/TRAM1/RPL37/RPL5/RPL37A/RPS6/RPS23/RPL31/RPL26/RPS27A	26
GO:0006614	SRP-dependent cotranslational protein targeting to membrane	25/648	90/8373	9.84635e-09	1.01836e-05	8.86171e-06	RPS25/RPS3A/RPS15A/RPS10/RPL22/RPL36A/RPL21/RPL38/RPS7/RPS13/RPL29/SEC63/RPL4/RPL3/RPS27/RPS20/TRAM1/RPL37/RPL5/RPL37A/RPS6/RPS23/RPL31/RPL26/RPS27A	25
GO:0006402	mRNA catabolic process	51/648	292/8373	2.11989e-08	1.33929e-05	1.16544e-05	RPS25/PSMD3/CIRBP/RPS3A/YBX3/RPS15A/RPS10/HNRNPU/ANP32A/YWHAZ/RPL22/RPL36A/SET/YBX1/KHSRP/RPL21/VIM/RPL38/NPM1/PSMB7/CNOT2/RPS7/RNPS1/RPS13/RPL29/PABPC4/DDX6/RPL4/RPL3/PSMA5/PPP2R1A/RPS27/CNOT8/PSME3/YWHAB/EIF4G1/RPS20/MAPK14/RPL37/PSMB1/PSMA1/HNRNPC/RPL5/RPL37A/PSMA2/RPS6/RPS23/RPL31/RPL26/XPO1/RPS27A	51
GO:0042119	neutrophil activation	58/648	355/8373	2.71413e-08	1.33929e-05	1.16544e-05	RHOA/EEF1A1/PSAP/PSMD3/PRDX6/LAMTOR1/CAP1/NPC2/RAB7A/GDI2/RAC1/CREG1/CCT8/CTSD/DYNC1H1/CSNK2B/BIN2/RHOG/DIAPH1/ILF2/MAPK1/CTSA/PSMB7/DDOST/PAFAH1B2/EEF2/RAP1A/HUWE1/CAPN1/ALDOC/SNAP23/TUBB4B/APEH/CYB5R3/KCNAB2/HSP90AB1/NCKAP1L/PSMA5/CPPED1/TMEM173/LAMTOR3/CSTB/IL18/ACTR2/PLAC8/KMT2E/CD55/PPIA/MAPK14/IQGAP2/PSMB1/GPI/PYGL/FTH1/PSMA2/CD44/GMFG/ARPC5	58
GO:0045055	regulated exocytosis	73/648	493/8373	2.9651e-08	1.33929e-05	1.16544e-05	RHOA/EEF1A1/PSAP/PSMD3/PRDX6/LAMTOR1/LYN/CALM3/ACTN4/CAP1/NPC2/RAB7A/GDI2/RAC1/RAC2/CREG1/CCT8/WDR1/GNAI2/ABCC4/CTSD/TLN1/DYNC1H1/CSNK2B/BIN2/RHOG/DIAPH1/ILF2/MAPK1/CTSA/PSMB7/DDOST/APLP2/TGFB1/PAFAH1B2/EEF2/RAP1A/HUWE1/TAGLN2/CAPN1/ALDOC/SNAP23/TUBB4B/APEH/CYB5R3/OLA1/KCNAB2/HSP90AB1/NCKAP1L/PSMA5/CPPED1/TMEM173/LAMTOR3/CSTB/ARF1/ACTR2/PLAC8/CD55/PPIA/MAPK14/IQGAP2/PSMB1/SNCA/GPI/PYGL/FTH1/PSMA2…	73
GO:0002446	neutrophil mediated immunity	58/648	356/8373	3.01053e-08	1.33929e-05	1.16544e-05	RHOA/EEF1A1/PSAP/PSMD3/PRDX6/LAMTOR1/CAP1/NPC2/RAB7A/GDI2/RAC1/CREG1/CCT8/WDR1/CTSD/DYNC1H1/CSNK2B/BIN2/RHOG/DIAPH1/ILF2/MAPK1/CTSA/PSMB7/DDOST/PAFAH1B2/EEF2/RAP1A/HUWE1/CAPN1/ALDOC/SNAP23/TUBB4B/APEH/CYB5R3/KCNAB2/HSP90AB1/NCKAP1L/PSMA5/CPPED1/TMEM173/LAMTOR3/CSTB/ACTR2/PLAC8/KMT2E/CD55/PPIA/MAPK14/IQGAP2/PSMB1/GPI/PYGL/FTH1/PSMA2/CD44/GMFG/ARPC5	58
GO:0045047	protein targeting to ER	25/648	95/8373	3.25056e-08	1.33929e-05	1.16544e-05	RPS25/RPS3A/RPS15A/RPS10/RPL22/RPL36A/RPL21/RPL38/RPS7/RPS13/RPL29/SEC63/RPL4/RPL3/RPS27/RPS20/TRAM1/RPL37/RPL5/RPL37A/RPS6/RPS23/RPL31/RPL26/RPS27A	25
GO:0006412	translation	72/648	485/8373	3.34349e-08	1.33929e-05	1.16544e-05	RHOA/EEF1A1/EIF3M/RPS25/EIF2AK1/CIRBP/RPS3A/YBX3/SERP1/RPS15A/RPS10/RPL22/RPL36A/DARS/EIF4EBP1/CDK4/QARS/KHSRP/RPL21/VIM/RPL38/PPP1CA/MAPK1/EIF3B/NPM1/DENR/PPA1/RPS7/LRPPRC/MRPS15/EEF2/RPS13/MTPN/RPL29/MRPL57/PABPC4/MRPL30/STAT3/EIF2AK2/APEH/MRPL37/EIF1/RPL4/RPL3/EPRS/EIF4EBP2/IREB2/TNIP1/RPS27/EEF1B2/FARSB/MRPL18/CDC123/EIF6/IARS2/EIF4G1/RPS20/EIF2AK4/SARS/MRPL11/RPL22L1/MRPS16/RPL37/OXA1L/RPL5/…	72
GO:0002274	myeloid leukocyte activation	66/648	431/8373	3.91242e-08	1.33929e-05	1.16544e-05	RHOA/EEF1A1/PSAP/PSMD3/PRDX6/LAMTOR1/LYN/CAP1/NPC2/RAB7A/GDI2/RAC1/RAC2/CREG1/CCT8/LCP2/CTSD/DYNC1H1/CSNK2B/BIN2/RHOG/DIAPH1/ILF2/MAPK1/CTSA/CD74/PSMB7/DDOST/TGFB1/PAFAH1B2/EEF2/RAP1A/HUWE1/CAPN1/ALDOC/SNAP23/TUBB4B/APEH/CYB5R3/KCNAB2/HSP90AB1/NCKAP1L/PSMA5/CPPED1/PJA2/TMEM173/LAMTOR3/CSTB/IL18/ACTR2/PLAC8/KMT2E/CD55/PPIA/MAPK14/IQGAP2/PSMB1/SNCA/GPI/PYGL/FTH1/PSMA2/CD44/GMFG/CLU/ARPC5	66
GO:0006401	RNA catabolic process	53/648	315/8373	4.09548e-08	1.33929e-05	1.16544e-05	RPS25/PSMD3/CIRBP/RPS3A/YBX3/RPS15A/RPS10/HNRNPU/ANP32A/YWHAZ/RPL22/RPL36A/SET/YBX1/KHSRP/RPL21/VIM/RPL38/NPM1/PSMB7/CNOT2/RPS7/RNPS1/LRPPRC/RPS13/RPL29/PABPC4/DDX6/RPL4/RPL3/PSMA5/PPP2R1A/FEN1/RPS27/CNOT8/PSME3/YWHAB/EIF4G1/RPS20/MAPK14/RPL37/PSMB1/PSMA1/HNRNPC/RPL5/RPL37A/PSMA2/RPS6/RPS23/RPL31/RPL26/XPO1/RPS27A	53
GO:0002443	leukocyte mediated immunity	72/648	488/8373	4.32919e-08	1.33929e-05	1.16544e-05	RHOA/EEF1A1/PSAP/PSMD3/PRDX6/LAMTOR1/CD81/LYN/CAP1/HPRT1/NPC2/RAB7A/GDI2/RAC1/RAC2/CREG1/CCT8/WDR1/PRDX1/CTSD/DYNC1H1/CSNK2B/BIN2/RHOG/DIAPH1/ILF2/MAPK1/CTSA/CD74/PSMB7/DDOST/TGFB1/PAFAH1B2/EEF2/RAP1A/HUWE1/HLA-DQB1/CAPN1/ALDOC/SNAP23/TUBB4B/APEH/CYB5R3/KCNAB2/HSP90AB1/NCKAP1L/PSMA5/CPPED1/TMEM173/LAMTOR3/STX7/CSTB/KDELR1/IL18/ACTR2/PLAC8/KMT2E/CD55/PPIA/DDX21/ARRB2/MAPK14/IQGAP2/PSMB1/GPI/PYGL/F…	72
GO:0036230	granulocyte activation	58/648	360/8373	4.53227e-08	1.33929e-05	1.16544e-05	RHOA/EEF1A1/PSAP/PSMD3/PRDX6/LAMTOR1/CAP1/NPC2/RAB7A/GDI2/RAC1/CREG1/CCT8/CTSD/DYNC1H1/CSNK2B/BIN2/RHOG/DIAPH1/ILF2/MAPK1/CTSA/PSMB7/DDOST/PAFAH1B2/EEF2/RAP1A/HUWE1/CAPN1/ALDOC/SNAP23/TUBB4B/APEH/CYB5R3/KCNAB2/HSP90AB1/NCKAP1L/PSMA5/CPPED1/TMEM173/LAMTOR3/CSTB/IL18/ACTR2/PLAC8/KMT2E/CD55/PPIA/MAPK14/IQGAP2/PSMB1/GPI/PYGL/FTH1/PSMA2/CD44/GMFG/ARPC5	58
GO:0002444	myeloid leukocyte mediated immunity	61/648	389/8373	5.52934e-08	1.52499e-05	1.32704e-05	RHOA/EEF1A1/PSAP/PSMD3/PRDX6/LAMTOR1/LYN/CAP1/NPC2/RAB7A/GDI2/RAC1/RAC2/CREG1/CCT8/WDR1/CTSD/DYNC1H1/CSNK2B/BIN2/RHOG/DIAPH1/ILF2/MAPK1/CTSA/PSMB7/DDOST/PAFAH1B2/EEF2/RAP1A/HUWE1/CAPN1/ALDOC/SNAP23/TUBB4B/APEH/CYB5R3/KCNAB2/HSP90AB1/NCKAP1L/PSMA5/CPPED1/TMEM173/LAMTOR3/CSTB/ACTR2/PLAC8/KMT2E/CD55/PPIA/DDX21/MAPK14/IQGAP2/PSMB1/GPI/PYGL/FTH1/PSMA2/CD44/GMFG/ARPC5	61
GO:0072599	establishment of protein localization to endoplasmic reticulum	25/648	98/8373	6.36054e-08	1.6446e-05	1.43112e-05	RPS25/RPS3A/RPS15A/RPS10/RPL22/RPL36A/RPL21/RPL38/RPS7/RPS13/RPL29/SEC63/RPL4/RPL3/RPS27/RPS20/TRAM1/RPL37/RPL5/RPL37A/RPS6/RPS23/RPL31/RPL26/RPS27A	25
GO:0043312	neutrophil degranulation	56/648	348/8373	8.17856e-08	1.99028e-05	1.73193e-05	RHOA/EEF1A1/PSAP/PSMD3/PRDX6/LAMTOR1/CAP1/NPC2/RAB7A/GDI2/RAC1/CREG1/CCT8/CTSD/DYNC1H1/CSNK2B/BIN2/RHOG/DIAPH1/ILF2/MAPK1/CTSA/PSMB7/DDOST/PAFAH1B2/EEF2/RAP1A/HUWE1/CAPN1/ALDOC/SNAP23/TUBB4B/APEH/CYB5R3/KCNAB2/HSP90AB1/NCKAP1L/PSMA5/CPPED1/TMEM173/LAMTOR3/CSTB/ACTR2/PLAC8/CD55/PPIA/MAPK14/IQGAP2/PSMB1/GPI/PYGL/FTH1/PSMA2/CD44/GMFG/ARPC5	56
GO:0002283	neutrophil activation involved in immune response	56/648	349/8373	9.04426e-08	2.07867e-05	1.80885e-05	RHOA/EEF1A1/PSAP/PSMD3/PRDX6/LAMTOR1/CAP1/NPC2/RAB7A/GDI2/RAC1/CREG1/CCT8/CTSD/DYNC1H1/CSNK2B/BIN2/RHOG/DIAPH1/ILF2/MAPK1/CTSA/PSMB7/DDOST/PAFAH1B2/EEF2/RAP1A/HUWE1/CAPN1/ALDOC/SNAP23/TUBB4B/APEH/CYB5R3/KCNAB2/HSP90AB1/NCKAP1L/PSMA5/CPPED1/TMEM173/LAMTOR3/CSTB/ACTR2/PLAC8/CD55/PPIA/MAPK14/IQGAP2/PSMB1/GPI/PYGL/FTH1/PSMA2/CD44/GMFG/ARPC5	56
GO:0043043	peptide biosynthetic process	72/648	498/8373	1.00087e-07	2.17925e-05	1.89638e-05	RHOA/EEF1A1/EIF3M/RPS25/EIF2AK1/CIRBP/RPS3A/YBX3/SERP1/RPS15A/RPS10/RPL22/RPL36A/DARS/EIF4EBP1/CDK4/QARS/KHSRP/RPL21/VIM/RPL38/PPP1CA/MAPK1/EIF3B/NPM1/DENR/PPA1/RPS7/LRPPRC/MRPS15/EEF2/RPS13/MTPN/RPL29/MRPL57/PABPC4/MRPL30/STAT3/EIF2AK2/APEH/MRPL37/EIF1/RPL4/RPL3/EPRS/EIF4EBP2/IREB2/TNIP1/RPS27/EEF1B2/FARSB/MRPL18/CDC123/EIF6/IARS2/EIF4G1/RPS20/EIF2AK4/SARS/MRPL11/RPL22L1/MRPS16/RPL37/OXA1L/RPL5/…	72
GO:0019080	viral gene expression	35/648	175/8373	1.30009e-07	2.68924e-05	2.34016e-05	PCBP2/RPS25/RPS3A/RPS15A/SMARCA4/RPS10/RPL22/RPL36A/RPL21/RPL38/EIF3B/DENR/RPS7/RPS13/RPL29/RPL4/RPL3/POLR2A/RPS27/RPS20/USF2/EIF2AK4/POLR2J/POLR2G/RPL37/HDAC1/MON1B/NUP98/RPL5/RPL37A/RPS6/RPS23/RPL31/RPL26/RPS27A	35
GO:0043299	leukocyte degranulation	58/648	377/8373	2.34901e-07	4.62755e-05	4.02687e-05	RHOA/EEF1A1/PSAP/PSMD3/PRDX6/LAMTOR1/LYN/CAP1/NPC2/RAB7A/GDI2/RAC1/RAC2/CREG1/CCT8/CTSD/DYNC1H1/CSNK2B/BIN2/RHOG/DIAPH1/ILF2/MAPK1/CTSA/PSMB7/DDOST/PAFAH1B2/EEF2/RAP1A/HUWE1/CAPN1/ALDOC/SNAP23/TUBB4B/APEH/CYB5R3/KCNAB2/HSP90AB1/NCKAP1L/PSMA5/CPPED1/TMEM173/LAMTOR3/CSTB/ACTR2/PLAC8/CD55/PPIA/MAPK14/IQGAP2/PSMB1/GPI/PYGL/FTH1/PSMA2/CD44/GMFG/ARPC5	58
GO:0002275	myeloid cell activation involved in immune response	58/648	381/8373	3.38795e-07	6.37089e-05	5.54392e-05	RHOA/EEF1A1/PSAP/PSMD3/PRDX6/LAMTOR1/LYN/CAP1/NPC2/RAB7A/GDI2/RAC1/RAC2/CREG1/CCT8/CTSD/DYNC1H1/CSNK2B/BIN2/RHOG/DIAPH1/ILF2/MAPK1/CTSA/PSMB7/DDOST/PAFAH1B2/EEF2/RAP1A/HUWE1/CAPN1/ALDOC/SNAP23/TUBB4B/APEH/CYB5R3/KCNAB2/HSP90AB1/NCKAP1L/PSMA5/CPPED1/TMEM173/LAMTOR3/CSTB/ACTR2/PLAC8/CD55/PPIA/MAPK14/IQGAP2/PSMB1/GPI/PYGL/FTH1/PSMA2/CD44/GMFG/ARPC5	58
GO:0000184	nuclear-transcribed mRNA catabolic process, nonsense-mediated decay	26/648	114/8373	3.88455e-07	6.98712e-05	6.08016e-05	RPS25/RPS3A/RPS15A/RPS10/RPL22/RPL36A/RPL21/RPL38/RPS7/RNPS1/RPS13/RPL29/RPL4/RPL3/PPP2R1A/RPS27/EIF4G1/RPS20/RPL37/RPL5/RPL37A/RPS6/RPS23/RPL31/RPL26/RPS27A	26
GO:0002366	leukocyte activation involved in immune response	66/648	462/8373	5.58054e-07	9.61945e-05	8.37081e-05	RHOA/EEF1A1/PSAP/PSMD3/PRDX6/LAMTOR1/LCP1/CD81/LYN/CAP1/NPC2/RAB7A/GDI2/RAC1/RAC2/CREG1/CCT8/CTSD/DYNC1H1/CSNK2B/BIN2/RHOG/DIAPH1/ILF2/MAPK1/CTSA/PSMB7/DDOST/TGFB1/PAFAH1B2/EEF2/RAP1A/HUWE1/STAT3/CAPN1/ALDOC/SNAP23/TUBB4B/APEH/CYB5R3/KCNAB2/HSP90AB1/NCKAP1L/PSMA5/CPPED1/TMEM173/LAMTOR3/CSTB/IL18/ACTR2/EIF2AK4/PLAC8/CD55/PPIA/MAPK14/IQGAP2/PSMB1/GPI/PYGL/FTH1/PSMA2/RPS6/CD44/ITM2A/GMFG/ARPC5	66
GO:0002263	cell activation involved in immune response	66/648	464/8373	6.5413e-07	0.000104082	9.05718e-05	RHOA/EEF1A1/PSAP/PSMD3/PRDX6/LAMTOR1/LCP1/CD81/LYN/CAP1/NPC2/RAB7A/GDI2/RAC1/RAC2/CREG1/CCT8/CTSD/DYNC1H1/CSNK2B/BIN2/RHOG/DIAPH1/ILF2/MAPK1/CTSA/PSMB7/DDOST/TGFB1/PAFAH1B2/EEF2/RAP1A/HUWE1/STAT3/CAPN1/ALDOC/SNAP23/TUBB4B/APEH/CYB5R3/KCNAB2/HSP90AB1/NCKAP1L/PSMA5/CPPED1/TMEM173/LAMTOR3/CSTB/IL18/ACTR2/EIF2AK4/PLAC8/CD55/PPIA/MAPK14/IQGAP2/PSMB1/GPI/PYGL/FTH1/PSMA2/RPS6/CD44/ITM2A/GMFG/ARPC5	66
GO:0034655	nucleobase-containing compound catabolic process	66/648	464/8373	6.5413e-07	0.000104082	9.05718e-05	RPS25/PSMD3/CIRBP/RPS3A/YBX3/RPS15A/RPS10/HNRNPU/ANP32A/YWHAZ/HPRT1/RPL22/RPL36A/SET/YBX1/HINT1/KHSRP/RPL21/VIM/RPL38/LDHA/NPM1/PSMB7/CNOT2/RPS7/RNPS1/LRPPRC/RPS13/RPL29/PABPC4/STAT3/DDX6/ALDOC/H1F0/RPL4/RPL3/PSMA5/PPP2R1A/FEN1/RPS27/CNP/CNOT8/PSME3/EIF6/YWHAB/EIF4G1/RPS20/HMGB2/DCTPP1/MAPK14/RPL37/PSMB1/PFKP/GPI/PSMA1/HNRNPC/NUP98/RPL5/RPL37A/PSMA2/RPS6/RPS23/RPL31/RPL26/XPO1/RPS27A	66
GO:0002478	antigen processing and presentation of exogenous peptide antigen	29/648	140/8373	7.31199e-07	0.000112036	9.74932e-05	PSMD3/AP2M1/HLA-DPB1/RAB7A/HLA-DPA1/CTSD/HLA-DRB1/DYNC1H1/CAPZB/CD74/PSMB7/AP1B1/HLA-DQB1/SNAP23/PSMA5/ARF1/SEC31A/PSME3/CAPZA1/HLA-DRA/PDIA3/CANX/PSMB1/PSMA1/PSMA2/HLA-C/TAPBP/HLA-A/CAPZA2	29
GO:0006612	protein targeting to membrane	28/648	133/8373	8.04125e-07	0.000118809	0.000103387	RPS25/RPS3A/RPS15A/RPS10/RPL22/RPL36A/RPL21/RPL38/RPS7/MIEF1/RPS13/SSR2/RPL29/SEC63/RPL4/RPL3/FIS1/RPS27/RPS20/TRAM1/RPL37/RPL5/RPL37A/RPS6/RPS23/RPL31/RPL26/RPS27A	28
GO:0044270	cellular nitrogen compound catabolic process	67/648	477/8373	8.51649e-07	0.000121492	0.000105722	RPS25/PSMD3/CIRBP/RPS3A/YBX3/RPS15A/RPS10/HNRNPU/ANP32A/YWHAZ/HPRT1/RPL22/RPL36A/SET/YBX1/HINT1/KHSRP/RPL21/VIM/RPL38/LDHA/MPST/NPM1/PSMB7/CNOT2/RPS7/RNPS1/LRPPRC/RPS13/RPL29/PABPC4/STAT3/DDX6/ALDOC/H1F0/RPL4/RPL3/PSMA5/PPP2R1A/FEN1/RPS27/CNP/CNOT8/PSME3/EIF6/YWHAB/EIF4G1/RPS20/HMGB2/DCTPP1/MAPK14/RPL37/PSMB1/PFKP/GPI/PSMA1/HNRNPC/NUP98/RPL5/RPL37A/PSMA2/RPS6/RPS23/RPL31/RPL26/XPO1/RPS27A	67
GO:0019884	antigen processing and presentation of exogenous antigen	29/648	142/8373	9.96851e-07	0.000137466	0.000119622	PSMD3/AP2M1/HLA-DPB1/RAB7A/HLA-DPA1/CTSD/HLA-DRB1/DYNC1H1/CAPZB/CD74/PSMB7/AP1B1/HLA-DQB1/SNAP23/PSMA5/ARF1/SEC31A/PSME3/CAPZA1/HLA-DRA/PDIA3/CANX/PSMB1/PSMA1/PSMA2/HLA-C/TAPBP/HLA-A/CAPZA2	29
GO:0072594	establishment of protein localization to organelle	55/648	366/8373	1.05572e-06	0.000140888	0.0001226	RPS25/RPS3A/RAN/RPS15A/RPS10/CCT6A/CALM3/YWHAZ/TOMM20/RPL22/RPL36A/RAB7A/RAC2/CCT8/H2AFY/RAB11A/SCP2/UBE2D2/RPL21/RPL38/TFDP1/MAPK1/SLC25A6/PKIG/RPS7/TGFB1/RPS13/TIMM13/RPL29/HUWE1/STAT3/SEC63/RPL4/RPL3/FIS1/RPS27/NPEPPS/TOMM22/YWHAB/RPS20/PTTG1IP/TRAM1/MAPK14/USP9X/RPL37/RPL5/RPL37A/RPS6/PPP3CA/PHB2/RPS23/RPL31/CLU/RPL26/RPS27A	55
GO:1901361	organic cyclic compound catabolic process	68/648	492/8373	1.27229e-06	0.000164483	0.000143132	RPS25/PSMD3/CIRBP/RPS3A/YBX3/RPS15A/RPS10/HNRNPU/ANP32A/YWHAZ/HPRT1/RPL22/RPL36A/SET/YBX1/HINT1/KHSRP/RPL21/VIM/RPL38/HSD17B11/LDHA/NPM1/PSMB7/CNOT2/RPS7/RNPS1/LRPPRC/RPS13/RPL29/PABPC4/STAT3/DDX6/ALDOC/H1F0/SNX17/RPL4/RPL3/PSMA5/PPP2R1A/FEN1/RPS27/CNP/CNOT8/PSME3/EIF6/YWHAB/EIF4G1/RPS20/HMGB2/DCTPP1/MAPK14/RPL37/PSMB1/PFKP/GPI/PSMA1/HNRNPC/NUP98/RPL5/RPL37A/PSMA2/RPS6/RPS23/RPL31/RPL26/XPO1/RPS2…	68
GO:0046700	heterocycle catabolic process	66/648	476/8373	1.64665e-06	0.000202291	0.000176033	RPS25/PSMD3/CIRBP/RPS3A/YBX3/RPS15A/RPS10/HNRNPU/ANP32A/YWHAZ/HPRT1/RPL22/RPL36A/SET/YBX1/HINT1/KHSRP/RPL21/VIM/RPL38/LDHA/NPM1/PSMB7/CNOT2/RPS7/RNPS1/LRPPRC/RPS13/RPL29/PABPC4/STAT3/DDX6/ALDOC/H1F0/RPL4/RPL3/PSMA5/PPP2R1A/FEN1/RPS27/CNP/CNOT8/PSME3/EIF6/YWHAB/EIF4G1/RPS20/HMGB2/DCTPP1/MAPK14/RPL37/PSMB1/PFKP/GPI/PSMA1/HNRNPC/NUP98/RPL5/RPL37A/PSMA2/RPS6/RPS23/RPL31/RPL26/XPO1/RPS27A	66
GO:0090150	establishment of protein localization to membrane	38/648	219/8373	1.66253e-06	0.000202291	0.000176033	RPS25/RPS3A/RPS15A/RPS10/CALM3/YWHAZ/RPL22/RPL36A/RAB11A/RPL21/RPL38/TFDP1/RPS7/MIEF1/RPS13/SSR2/LYPLA1/RPL29/SEC63/RPL4/RPL3/BAG6/FIS1/RPS27/TOMM22/RILPL2/YWHAB/RPS20/VPS35/TRAM1/RPL37/RPL5/RPL37A/RPS6/RPS23/RPL31/RPL26/RPS27A	38
GO:0019083	viral transcription	31/648	162/8373	1.85358e-06	0.000219093	0.000190654	RPS25/RPS3A/RPS15A/SMARCA4/RPS10/RPL22/RPL36A/RPL21/RPL38/RPS7/RPS13/RPL29/RPL4/RPL3/POLR2A/RPS27/RPS20/USF2/POLR2J/POLR2G/RPL37/HDAC1/MON1B/NUP98/RPL5/RPL37A/RPS6/RPS23/RPL31/RPL26/RPS27A	31
GO:0048002	antigen processing and presentation of peptide antigen	29/648	147/8373	2.09761e-06	0.000241051	0.000209761	PSMD3/AP2M1/HLA-DPB1/RAB7A/HLA-DPA1/CTSD/HLA-DRB1/DYNC1H1/CAPZB/CD74/PSMB7/AP1B1/HLA-DQB1/SNAP23/PSMA5/ARF1/SEC31A/PSME3/CAPZA1/HLA-DRA/PDIA3/CANX/PSMB1/PSMA1/PSMA2/HLA-C/TAPBP/HLA-A/CAPZA2	29
GO:0019439	aromatic compound catabolic process	66/648	482/8373	2.56432e-06	0.000286719	0.000249502	RPS25/PSMD3/CIRBP/RPS3A/YBX3/RPS15A/RPS10/HNRNPU/ANP32A/YWHAZ/HPRT1/RPL22/RPL36A/SET/YBX1/HINT1/KHSRP/RPL21/VIM/RPL38/LDHA/NPM1/PSMB7/CNOT2/RPS7/RNPS1/LRPPRC/RPS13/RPL29/PABPC4/STAT3/DDX6/ALDOC/H1F0/RPL4/RPL3/PSMA5/PPP2R1A/FEN1/RPS27/CNP/CNOT8/PSME3/EIF6/YWHAB/EIF4G1/RPS20/HMGB2/DCTPP1/MAPK14/RPL37/PSMB1/PFKP/GPI/PSMA1/HNRNPC/NUP98/RPL5/RPL37A/PSMA2/RPS6/RPS23/RPL31/RPL26/XPO1/RPS27A	66
GO:0002253	activation of immune response	53/648	365/8373	4.76885e-06	0.000519177	0.000451786	PSMD3/ARPC2/CD81/LYN/BRK1/RTN4/SFPQ/MATR3/NONO/HLA-DPB1/RAC1/PAK2/HLA-DPA1/LCP2/UBE2N/HLA-DRB1/UBE2D2/GCSAML/RUNX1/ANKRD17/MAPK1/PSMB7/RAP1A/HLA-DQB1/HSP90AB1/PRKDC/NCKAP1L/BAG6/PSMA5/CRKL/PJA2/TMEM173/TNIP1/EZR/ARPC3/ACTG1/CYFIP2/SPG21/PSME3/PIK3CB/HLA-DRA/ACTR2/CD55/ARRB2/HSP90B1/PSMB1/PSMA1/ACTB/PSMA2/LSM14A/CLU/RPS27A/ARPC5	53
GO:0050878	regulation of body fluid levels	40/648	247/8373	5.27294e-06	0.000559338	0.000486733	CLIC1/LYN/NFE2/YWHAZ/ANXA7/RAC1/GNAI2/LCP2/PRKAR2B/TLN1/GNA15/RAB11A/CAPZB/GNA12/PRKAR1A/MAPK1/GNAQ/PABPC4/CREB1/GNB1/GNAS/STAT5A/GATA1/CBX5/FLI1/ACTG1/NPR3/KDM1A/PIK3CB/CAPZA1/USF2/SH2B3/ARRB2/HDAC1/MYL12A/GPI/MLLT6/ACTB/CD34/CAPZA2	40
GO:0006605	protein targeting	44/648	288/8373	8.51233e-06	0.000880387	0.000766109	RPS25/RPS3A/RPS15A/RPS10/YWHAZ/TOMM20/RPL22/RPL36A/RAB7A/RAC2/NUCB1/SCP2/UBE2D2/RPL21/RPL38/SLC25A6/OS9/RPS7/MIEF1/RPS13/SSR2/TIMM13/RPL29/HUWE1/SEC63/RPL4/RPL3/FIS1/RPS27/NPEPPS/TOMM22/YWHAB/RPS20/TRAM1/USP9X/RPL37/RPL5/RPL37A/RPS6/RPS23/RPL31/CLU/RPL26/RPS27A	44
GO:0007599	hemostasis	33/648	192/8373	9.92095e-06	0.00100105	0.000871108	CLIC1/LYN/NFE2/YWHAZ/ANXA7/RAC1/LCP2/PRKAR2B/TLN1/GNA15/CAPZB/GNA12/PRKAR1A/MAPK1/GNAQ/PABPC4/GNB1/GNAS/GATA1/CBX5/FLI1/ACTG1/KDM1A/PIK3CB/CAPZA1/SH2B3/ARRB2/HDAC1/MYL12A/GPI/ACTB/CD34/CAPZA2	33
GO:0014070	response to organic cyclic compound	62/648	465/8373	1.24737e-05	0.00122866	0.00106918	RHOA/INSIG1/RAN/SMARCA4/LYN/CALM3/HNRNPU/MSN/TOMM20/PARP1/CPT1A/ANXA7/FKBP4/PAK2/ABCC4/EIF4EBP1/RBBP7/PRKAR2B/CDK4/RUNX1/CSNK2B/RALB/DIAPH1/MAPK1/G6PD/MLC1/NPM1/TXN2/CNOT2/NRIP1/TGFB1/EFTUD2/EEF2/RAP1A/STAT3/IGFBP7/GNB1/WBP2/HSP90AB1/FIS1/UBE3A/TMEM173/SRSF2/PIM1/FHL2/EZR/TAF7/KDM1A/IL18/ATP1A1/ACTR2/HMGB2/AKR1C3/DDX21/ARRB2/HSP90B1/HDAC1/SNCA/ACTB/AKAP13/PHB2/CLU	62
GO:0050778	positive regulation of immune response	60/648	446/8373	1.3157e-05	0.00126582	0.00110151	PSMD3/ARPC2/CD81/LYN/BRK1/RTN4/SFPQ/MATR3/NONO/HLA-DPB1/RAC1/PAK2/HLA-DPA1/LCP2/UBE2N/HLA-DRB1/UBE2D2/GCSAML/RUNX1/ANKRD17/MAPK1/CD74/PSMB7/TGFB1/RAP1A/HLA-DQB1/HSP90AB1/PRKDC/NCKAP1L/BAG6/PSMA5/CRKL/PJA2/TMEM173/TNIP1/EZR/STX7/ARPC3/ACTG1/CYFIP2/SPG21/PSME3/PIK3CB/IL18/HLA-DRA/ACTR2/EIF2AK4/CD55/DDX21/ARRB2/HSP90B1/MAPK14/PSMB1/PSMA1/ACTB/PSMA2/LSM14A/CLU/RPS27A/ARPC5	60
GO:0010608	posttranscriptional regulation of gene expression	59/648	437/8373	1.3963e-05	0.00130347	0.00113427	RHOA/PSMD3/EIF2AK1/CIRBP/RAN/YBX3/SERP1/HNRNPU/ANP32A/YWHAZ/MATR3/RPL22/SET/YBX1/EIF4EBP1/CDK4/KHSRP/VIM/RPL38/PPP1CA/MAPK1/EIF3B/NPM1/PSMB7/LRPPRC/TGFB1/EEF2/MTPN/PABPC4/STAT3/EIF2AK2/PRKRA/EIF1/PSMA5/POLR2A/EPRS/EIF4EBP2/IREB2/CNOT8/CDC123/PSME3/EIF6/YWHAB/EIF4G1/EIF2AK4/POLR2J/MAPK14/POLR2G/PSMB1/PSMA1/HNRNPC/NUP98/RPL5/PSMA2/PPP3CA/LSM14A/RPL26/XPO1/RPS27A	59
GO:0071407	cellular response to organic cyclic compound	45/648	303/8373	1.41784e-05	0.00130347	0.00113427	RHOA/INSIG1/RAN/SMARCA4/HNRNPU/MSN/PARP1/FKBP4/PAK2/EIF4EBP1/CDK4/RUNX1/RALB/DIAPH1/MAPK1/MLC1/NPM1/CNOT2/NRIP1/TGFB1/RAP1A/STAT3/GNB1/WBP2/HSP90AB1/FIS1/UBE3A/TMEM173/PIM1/FHL2/EZR/TAF7/KDM1A/IL18/ATP1A1/ACTR2/AKR1C3/ARRB2/HSP90B1/HDAC1/SNCA/ACTB/AKAP13/PHB2/CLU	45
GO:0072657	protein localization to membrane	52/648	374/8373	2.04642e-05	0.00184044	0.00160154	RPS25/RPS3A/RPS15A/CD81/RPS10/CALM3/AP2M1/YWHAZ/RPL22/RPL36A/RAB11A/RPL21/RPL38/RHOG/TFDP1/MAP7/RPS7/TGFB1/MIEF1/RPS13/SSR2/LYPLA1/RPL29/RAP1A/SEC63/RPL4/RPL3/BAG6/CRKL/FIS1/RPS27/EZR/TOMM22/RILPL2/STX7/S100A10/YWHAB/RPS20/VPS35/TRAM1/RPL37/ARF6/ANK1/ACTB/RPL5/RPL37A/RPS6/TMED2/RPS23/RPL31/RPL26/RPS27A	52
GO:0032535	regulation of cellular component size	31/648	182/8373	2.21227e-05	0.00194727	0.0016945	RHOA/ARPC2/TMEM123/BRK1/RTN4/AP2M1/MSN/ANXA7/RAC1/WDR1/CDK4/RAB11A/SEMA4D/DSTN/CLNS1A/PPP1CA/DPYSL2/MTPN/CREB1/HSP90AB1/NCKAP1L/LAMTOR5/EZR/ARPC3/ARF1/KDM1A/ACTR2/ADD1/IQGAP2/ARF6/ARPC5	31
GO:0019882	antigen processing and presentation	29/648	166/8373	2.4892e-05	0.00214538	0.0018669	PSMD3/AP2M1/HLA-DPB1/RAB7A/HLA-DPA1/CTSD/HLA-DRB1/DYNC1H1/CAPZB/CD74/PSMB7/AP1B1/HLA-DQB1/SNAP23/PSMA5/ARF1/SEC31A/PSME3/CAPZA1/HLA-DRA/PDIA3/CANX/PSMB1/PSMA1/PSMA2/HLA-C/TAPBP/HLA-A/CAPZA2	29
GO:0002429	immune response-activating cell surface receptor signaling pathway	37/648	240/8373	3.64593e-05	0.0030782	0.00267864	PSMD3/ARPC2/CD81/LYN/BRK1/HLA-DPB1/RAC1/PAK2/HLA-DPA1/LCP2/UBE2N/HLA-DRB1/GCSAML/RUNX1/MAPK1/PSMB7/RAP1A/HLA-DQB1/HSP90AB1/NCKAP1L/BAG6/PSMA5/CRKL/EZR/ARPC3/ACTG1/CYFIP2/SPG21/PSME3/PIK3CB/HLA-DRA/ACTR2/PSMB1/PSMA1/ACTB/PSMA2/ARPC5	37
GO:0002768	immune response-regulating cell surface receptor signaling pathway	39/648	261/8373	4.62428e-05	0.00376561	0.00327682	PSMD3/ARPC2/CD81/LYN/BRK1/HLA-DPB1/RAC1/PAK2/HLA-DPA1/LCP2/UBE2N/HLA-DRB1/GCSAML/RUNX1/MAPK1/PSMB7/RAP1A/HLA-DQB1/HSP90AB1/NCKAP1L/BAG6/PSMA5/CRKL/EZR/ARPC3/ACTG1/CYFIP2/SPG21/PSME3/PIK3CB/HLA-DRA/ACTR2/PSMB1/PSMA1/ACTB/PSMA2/PPP3CA/CALM1/ARPC5	39
GO:0010638	positive regulation of organelle organization	54/648	405/8373	4.64216e-05	0.00376561	0.00327682	RHOA/ARPC2/LCP1/CCT6A/BRK1/HNRNPU/YWHAZ/MSN/SFPQ/RAC1/RAC2/CCT8/H2AFY/UBE2N/ATRX/DYNC1H1/FSCN1/RALB/DSTN/TAL1/TFDP1/MAPK1/PPIF/CNOT2/TGFB1/MIEF1/HUWE1/WBP2/NCKAP1L/MPHOSPH8/PFDN2/FIS1/MAPRE1/FEN1/NPEPPS/ARPC3/ARF1/S100A10/PHF19/KDM1A/YWHAB/ACTR2/VPS35/KMT2E/HNRNPA1/CDT1/IQGAP2/PDCD6IP/ARF6/ANK1/PHIP/PHB2/TMED9/ARPC5	54
GO:1901699	cellular response to nitrogen compound	47/648	339/8373	5.53521e-05	0.00440369	0.00383207	LAMTOR1/LYN/UCP2/PARP1/GNAI2/EIF4EBP1/ATRX/PRKAR2B/CDK4/GNA15/VIM/RALB/PRKAR1A/DIAPH1/MAPK1/ATP6V0B/GNAQ/NPM1/KLF1/TGFB1/RAP1A/CREB1/ATP6V1G1/STAT3/SNX6/GNB1/ATP6V1E1/PRKDC/SMARCC1/SRSF5/CRKL/LAMTOR5/FIS1/STAT5A/TMEM173/EPRS/EIF4EBP2/LAMTOR3/EZR/KDM1A/ACTR2/UROS/HSP90B1/ARID1B/SNCA/PHIP/ACTB	47
GO:0019886	antigen processing and presentation of exogenous peptide antigen via MHC class II	17/648	77/8373	6.2431e-05	0.00487315	0.00424059	AP2M1/HLA-DPB1/RAB7A/HLA-DPA1/CTSD/HLA-DRB1/DYNC1H1/CAPZB/CD74/AP1B1/HLA-DQB1/ARF1/SEC31A/CAPZA1/HLA-DRA/CANX/CAPZA2	17
GO:0043488	regulation of mRNA stability	24/648	132/8373	6.38918e-05	0.00489482	0.00425945	PSMD3/CIRBP/YBX3/HNRNPU/ANP32A/YWHAZ/SET/YBX1/KHSRP/VIM/NPM1/PSMB7/PABPC4/PSMA5/PSME3/YWHAB/EIF4G1/MAPK14/PSMB1/PSMA1/HNRNPC/PSMA2/XPO1/RPS27A	24
GO:0002495	antigen processing and presentation of peptide antigen via MHC class II	17/648	78/8373	7.42019e-05	0.00550663	0.00479185	AP2M1/HLA-DPB1/RAB7A/HLA-DPA1/CTSD/HLA-DRB1/DYNC1H1/CAPZB/CD74/AP1B1/HLA-DQB1/ARF1/SEC31A/CAPZA1/HLA-DRA/CANX/CAPZA2	17
GO:0000956	nuclear-transcribed mRNA catabolic process	29/648	176/8373	7.55743e-05	0.00550663	0.00479185	RPS25/RPS3A/RPS15A/RPS10/RPL22/RPL36A/RPL21/RPL38/CNOT2/RPS7/RNPS1/RPS13/RPL29/DDX6/RPL4/RPL3/PPP2R1A/RPS27/CNOT8/EIF4G1/RPS20/RPL37/RPL5/RPL37A/RPS6/RPS23/RPL31/RPL26/RPS27A	29
GO:0042493	response to drug	61/648	483/8373	7.58709e-05	0.00550663	0.00479185	RHOA/PSAP/LYN/CALM3/HPRT1/CPT1A/DAD1/SLC25A5/HMGCR/GNAI2/ABCC4/NUCB1/EIF4EBP1/ATRX/UQCRC2/MYC/PRKAR2B/CDK4/GNA15/VIM/GNA12/STK24/MAPK1/G6PD/SLC25A6/GNAQ/PPIF/TXN2/TGFB1/EFTUD2/EEF2/HADHA/RAP1A/CREB1/BLMH/STAT3/IGFBP7/GNB1/WBP2/HSP90AB1/NCKAP1L/GNAS/RALBP1/CRKL/UBE3A/NET1/TAF7/S100A10/EIF4G1/ATP1A1/ACTR2/HMGB2/HNRNPA1/HSP90B1/MAPK14/SNCA/ACTB/PPP1R12A/KCNH2/PPP3CA/XPO1	61
GO:0032870	cellular response to hormone stimulus	49/648	364/8373	8.23121e-05	0.00587112	0.00510903	RHOA/RAN/SMARCA4/LYN/UCP2/HNRNPU/MSN/PARP1/FKBP4/GNAI2/EIF4EBP1/LMO2/PRKAR2B/CDK4/GNA15/RUNX1/CSNK2B/PRKAR1A/ATP6V0B/GNAQ/CNOT2/NRIP1/TGFB1/CREB1/ATP6V1G1/STAT3/IGFBP7/GNB1/WBP2/ATP6V1E1/PRKDC/SMARCC1/SRSF5/CRKL/STAT5A/UBE3A/EPRS/GATA1/EIF4EBP2/FHL2/TAF7/ATP1A1/AKR1C3/ARRB2/ARID1B/HDAC1/PHIP/AKAP13/PHB2	49
GO:0002757	immune response-activating signal transduction	46/648	335/8373	8.41755e-05	0.00590227	0.00513613	PSMD3/ARPC2/CD81/LYN/BRK1/RTN4/HLA-DPB1/RAC1/PAK2/HLA-DPA1/LCP2/UBE2N/HLA-DRB1/UBE2D2/GCSAML/RUNX1/ANKRD17/MAPK1/PSMB7/RAP1A/HLA-DQB1/HSP90AB1/NCKAP1L/BAG6/PSMA5/CRKL/PJA2/TNIP1/EZR/ARPC3/ACTG1/CYFIP2/SPG21/PSME3/PIK3CB/HLA-DRA/ACTR2/ARRB2/HSP90B1/PSMB1/PSMA1/ACTB/PSMA2/LSM14A/RPS27A/ARPC5	46
GO:0002504	antigen processing and presentation of peptide or polysaccharide antigen via MHC class II	17/648	79/8373	8.7884e-05	0.0060596	0.00527304	AP2M1/HLA-DPB1/RAB7A/HLA-DPA1/CTSD/HLA-DRB1/DYNC1H1/CAPZB/CD74/AP1B1/HLA-DQB1/ARF1/SEC31A/CAPZA1/HLA-DRA/CANX/CAPZA2	17
GO:0043487	regulation of RNA stability	24/648	135/8373	9.25324e-05	0.00610731	0.00531455	PSMD3/CIRBP/YBX3/HNRNPU/ANP32A/YWHAZ/SET/YBX1/KHSRP/VIM/NPM1/PSMB7/PABPC4/PSMA5/PSME3/YWHAB/EIF4G1/MAPK14/PSMB1/PSMA1/HNRNPC/PSMA2/XPO1/RPS27A	24
GO:0002764	immune response-regulating signaling pathway	48/648	356/8373	9.34896e-05	0.00610731	0.00531455	PSMD3/ARPC2/CD81/LYN/BRK1/RTN4/HLA-DPB1/RAC1/PAK2/HLA-DPA1/LCP2/UBE2N/HLA-DRB1/UBE2D2/GCSAML/RUNX1/ANKRD17/MAPK1/PSMB7/RAP1A/HLA-DQB1/HSP90AB1/NCKAP1L/BAG6/PSMA5/CRKL/PJA2/TNIP1/EZR/ARPC3/ACTG1/CYFIP2/SPG21/PSME3/PIK3CB/HLA-DRA/ACTR2/ARRB2/HSP90B1/PSMB1/PSMA1/ACTB/PSMA2/PPP3CA/LSM14A/CALM1/RPS27A/ARPC5	48
GO:1903311	regulation of mRNA metabolic process	34/648	223/8373	9.41113e-05	0.00610731	0.00531455	PSMD3/CIRBP/PRDX6/YBX3/HNRNPU/ANP32A/YWHAZ/SET/YBX1/KHSRP/VIM/NPM1/PSMB7/SNRPA/RNPS1/PABPC4/PSMA5/CNOT8/PSME3/YWHAB/EIF4G1/SAP18/HNRNPA1/MAPK14/PSMB1/PSMA1/U2AF2/HNRNPC/NUP98/PSMA2/SON/RBM25/XPO1/RPS27A	34
GO:0035304	regulation of protein dephosphorylation	18/648	87/8373	9.44809e-05	0.00610731	0.00531455	ENSA/CALM3/FKBP1A/SET/PPP1R14B/GNAI2/TGFB1/EIF2AK2/CAMTA1/HSP90AB1/NCKAP1L/PPP2R1A/YWHAB/PPP2R5C/DLC1/HSP90B1/PPP1R12A/CALM1	18
GO:0007596	blood coagulation	30/648	188/8373	0.000104533	0.00665314	0.00578954	CLIC1/LYN/NFE2/YWHAZ/RAC1/LCP2/PRKAR2B/TLN1/GNA15/CAPZB/GNA12/PRKAR1A/MAPK1/GNAQ/PABPC4/GNB1/GNAS/GATA1/CBX5/ACTG1/KDM1A/PIK3CB/CAPZA1/SH2B3/ARRB2/HDAC1/MYL12A/ACTB/CD34/CAPZA2	30
GO:0050817	coagulation	30/648	189/8373	0.000115366	0.00710536	0.00618305	CLIC1/LYN/NFE2/YWHAZ/RAC1/LCP2/PRKAR2B/TLN1/GNA15/CAPZB/GNA12/PRKAR1A/MAPK1/GNAQ/PABPC4/GNB1/GNAS/GATA1/CBX5/ACTG1/KDM1A/PIK3CB/CAPZA1/SH2B3/ARRB2/HDAC1/MYL12A/ACTB/CD34/CAPZA2	30
GO:0006333	chromatin assembly or disassembly	20/648	104/8373	0.000115591	0.00710536	0.00618305	SMARCA4/NFE2/SET/H2AFY/ANP32B/ATRX/RBBP7/TAL1/SUPT16H/NPM1/SMARCD2/H1F0/H2AFX/SMARCC1/NAP1L4/NAP1L1/TSPYL1/BAZ1B/HMGB2/RBBP4	20
GO:0038093	Fc receptor signaling pathway	26/648	154/8373	0.000116791	0.00710536	0.00618305	PSMD3/ARPC2/LYN/BRK1/RAC1/PAK2/LCP2/MAPK1/PSMB7/RAP1A/HSP90AB1/NCKAP1L/PSMA5/ARPC3/ACTG1/CYFIP2/PSME3/PIK3CB/ACTR2/PSMB1/PSMA1/ACTB/PSMA2/PPP3CA/CALM1/ARPC5	26
GO:0030029	actin filament-based process	46/648	340/8373	0.000120488	0.00721271	0.00627647	RHOA/ARPC2/RAN/LCP1/ACTN4/BRK1/MYL6/RAC1/RAC2/WDR1/TPM4/TLN1/ARHGDIB/VIM/PARVB/CAPZB/FSCN1/DSTN/PRKAR1A/RHOG/DIAPH1/CORO1C/ARHGDIA/TGFB1/MTPN/SUMO1/NCKAP1L/EZR/ARPC3/ACTG1/ARF1/S100A10/ATP1A1/ACTR2/DLC1/TAOK1/HSP90B1/ADD1/IQGAP2/PDCD6IP/ARF6/ACTB/KCNH2/AKAP13/GMFG/ARPC5	46
GO:2000736	regulation of stem cell differentiation	17/648	81/8373	0.000122042	0.00721271	0.00627647	PSMD3/HNRNPU/CDK6/LMO2/RUNX1/TAL1/PSMB7/STAT3/EIF2AK2/TCF3/PSMA5/GATA1/PSME3/PSMB1/OCIAD1/PSMA1/PSMA2	17
GO:0061013	regulation of mRNA catabolic process	25/648	146/8373	0.000124636	0.00726225	0.00631958	PSMD3/CIRBP/YBX3/HNRNPU/ANP32A/YWHAZ/SET/YBX1/KHSRP/VIM/NPM1/PSMB7/PABPC4/PSMA5/CNOT8/PSME3/YWHAB/EIF4G1/MAPK14/PSMB1/PSMA1/HNRNPC/PSMA2/XPO1/RPS27A	25
GO:0034728	nucleosome organization	18/648	90/8373	0.000149417	0.00858525	0.00747085	SMARCA4/NFE2/SET/H2AFY/ANP32B/ATRX/RBBP7/SUPT16H/NPM1/SMARCD2/H1F0/H2AFX/SMARCC1/NAP1L4/NAP1L1/TSPYL1/HMGB2/RBBP4	18
GO:0032986	protein-DNA complex disassembly	7/648	17/8373	0.000157337	0.00891646	0.00775906	SMARCA4/NFE2/SET/MYC/SUPT16H/SMARCD2/SMARCC1	7
GO:0002433	immune response-regulating cell surface receptor signaling pathway involved in phagocytosis	15/648	68/8373	0.000168895	0.00919365	0.00800027	ARPC2/LYN/BRK1/RAC1/MAPK1/RAP1A/HSP90AB1/NCKAP1L/ARPC3/ACTG1/CYFIP2/PIK3CB/ACTR2/ACTB/ARPC5	15
GO:0038094	Fc-gamma receptor signaling pathway	15/648	68/8373	0.000168895	0.00919365	0.00800027	ARPC2/LYN/BRK1/RAC1/MAPK1/RAP1A/HSP90AB1/NCKAP1L/ARPC3/ACTG1/CYFIP2/PIK3CB/ACTR2/ACTB/ARPC5	15
GO:0038096	Fc-gamma receptor signaling pathway involved in phagocytosis	15/648	68/8373	0.000168895	0.00919365	0.00800027	ARPC2/LYN/BRK1/RAC1/MAPK1/RAP1A/HSP90AB1/NCKAP1L/ARPC3/ACTG1/CYFIP2/PIK3CB/ACTR2/ACTB/ARPC5	15
GO:0006695	cholesterol biosynthetic process	13/648	54/8373	0.000180144	0.00955456	0.00831434	INSIG1/SCD/RAN/HMGCR/FDFT1/LBR/G6PD/FASN/MVD/CYB5R3/LSS/MSMO1/SC5D	13
GO:1902653	secondary alcohol biosynthetic process	13/648	54/8373	0.000180144	0.00955456	0.00831434	INSIG1/SCD/RAN/HMGCR/FDFT1/LBR/G6PD/FASN/MVD/CYB5R3/LSS/MSMO1/SC5D	13
GO:0045596	negative regulation of cell differentiation	40/648	289/8373	0.000205266	0.0107492	0.00935389	RHOA/INSIG1/LYN/ACTN4/RTN4/HNRNPU/FKBP4/YBX1/CDK6/RCC2/IDH2/ANP32B/MED28/MYC/VIM/SEMA4D/RUNX1/ANKRD17/CERS2/TAL1/CORO1C/MAPK1/G6PD/ARHGDIA/CD74/TGFB1/PDCD4/HDAC7/STAT3/DDX6/MAP4K4/UBE3A/HOOK3/RNF10/IL18/ITM2C/EIF2AK4/PRMT5/ARF6/PPP3CA	40
GO:0098760	response to interleukin-7	8/648	23/8373	0.000212161	0.0107505	0.00935503	SMARCA4/YBX1/HDGF/STAT3/CRKL/STAT5A/STIP1/PDIA3	8
GO:0098761	cellular response to interleukin-7	8/648	23/8373	0.000212161	0.0107505	0.00935503	SMARCA4/YBX1/HDGF/STAT3/CRKL/STAT5A/STIP1/PDIA3	8
GO:1902036	regulation of hematopoietic stem cell differentiation	14/648	62/8373	0.000213087	0.0107505	0.00935503	PSMD3/CDK6/LMO2/RUNX1/TAL1/PSMB7/EIF2AK2/TCF3/PSMA5/GATA1/PSME3/PSMB1/PSMA1/PSMA2	14
GO:0002431	Fc receptor mediated stimulatory signaling pathway	15/648	70/8373	0.000237569	0.0118412	0.0103042	ARPC2/LYN/BRK1/RAC1/MAPK1/RAP1A/HSP90AB1/NCKAP1L/ARPC3/ACTG1/CYFIP2/PIK3CB/ACTR2/ACTB/ARPC5	15
GO:0000375	RNA splicing, via transesterification reactions	38/648	272/8373	0.000243267	0.0119809	0.0104257	PCBP2/HNRNPH3/PRDX6/SNRPB/HNRNPU/SFPQ/SRSF1/SF3B1/YBX1/PRPF8/CELF2/HNRNPM/KHSRP/CLNS1A/SNRPA/RNPS1/EFTUD2/TRA2A/SRSF5/POLR2A/SRSF2/SF3B5/KDM1A/SAP18/SRRM2/PRPF40A/SRSF11/POLR2J/PRMT5/HNRNPA1/POLR2G/U2AF2/HNRNPC/NUP98/HNRNPA3/DNAJC8/SON/RBM25	38
GO:0016126	sterol biosynthetic process	13/648	56/8373	0.000266022	0.0129474	0.0112668	INSIG1/SCD/RAN/HMGCR/FDFT1/LBR/G6PD/FASN/MVD/CYB5R3/LSS/MSMO1/SC5D	13
GO:0006694	steroid biosynthetic process	19/648	103/8373	0.000299141	0.0143901	0.0125222	INSIG1/SCD/RAN/HMGCR/FDFT1/LBR/SCP2/HSD17B11/G6PD/FASN/HSD17B12/IGFBP7/MVD/CYB5R3/LSS/ATP1A1/AKR1C3/MSMO1/SC5D	19
GO:0090066	regulation of anatomical structure size	32/648	218/8373	0.000305513	0.0145277	0.0126419	RHOA/ARPC2/TMEM123/BRK1/RTN4/AP2M1/MSN/ANXA7/HMGCR/RAC1/WDR1/CDK4/RAB11A/SEMA4D/DSTN/CLNS1A/PPP1CA/DPYSL2/MTPN/CREB1/HSP90AB1/NCKAP1L/LAMTOR5/EZR/ARPC3/ARF1/KDM1A/ACTR2/ADD1/IQGAP2/ARF6/ARPC5	32
GO:0022604	regulation of cell morphogenesis	33/648	228/8373	0.000321772	0.015127	0.0131634	RHOA/ARPC2/ACTN4/RTN4/MSN/ANXA7/RAC1/WDR1/RCC2/RAB11A/PARVB/SEMA4D/CAPZB/GNA12/PDZD8/DIAPH1/CORO1C/ARHGDIA/DPYSL2/ARHGAP15/CUX1/CRKL/UBE3A/EZR/S100A10/LST1/ZEB2/PRPF40A/ACTR2/DLC1/PHIP/PPP3CA/CD44	33
GO:0045936	negative regulation of phosphate metabolic process	43/648	325/8373	0.000328108	0.0152515	0.0132718	RHOA/ENSA/LYN/CALM3/HNRNPU/PARP1/FKBP1A/HMGCR/SET/PAK2/PPP1R14B/GNAI2/H2AFY/MYC/PRKAR2B/QARS/SEMA4D/PRKAR1A/CORO1C/GNAQ/PPIF/NPM1/TGFB1/PDCD4/STAT3/CTDSP2/SNX6/PRKDC/NCKAP1L/CRKL/PPP2R1A/TNIP1/EZR/TAF7/YWHAB/EIF4G1/TAOK3/SH2B3/ARRB2/SNCA/SAMSN1/GMFG/CALM1	43
GO:0048878	chemical homeostasis	55/648	447/8373	0.000337989	0.0155362	0.0135196	EIF2AK1/INSIG1/LAMTOR1/SMARCA4/LYN/UCP2/CALM3/RTN4/NPC2/PARP1/ANXA7/RAB7A/FKBP1A/HMGCR/RAC1/TMEM97/GNAI2/MYC/PRKAR2B/GNA15/RAB11A/PRKAR1A/PDZD8/DIAPH1/MAPK1/ATP6V0B/TGFB1/RAP1A/ATP6V1G1/STAT3/MCUR1/TMCO1/GNB1/MAP4K4/ATP6V1E1/FIS1/S1PR4/IREB2/SLC9A7/ARF1/PIK3CB/IL18/ATP1A1/USF2/CD55/HERPUD1/HSP90B1/SNCA/MLLT6/PYGL/FTH1/RPS6/KCNH2/PPP3CA/CALM1	55
GO:0071396	cellular response to lipid	41/648	306/8373	0.000345068	0.0156059	0.0135801	RHOA/INSIG1/RAN/SMARCA4/LYN/HNRNPU/MSN/PARP1/CPT1A/FKBP4/PRPF8/EIF4EBP1/CDK4/VIM/RUNX1/MAPK1/MLC1/CNOT2/NRIP1/TGFB1/CREB1/PDCD4/GNB1/WBP2/FIS1/UBE3A/PIM1/FHL2/TAF7/IL18/ATP1A1/HMGB2/CD55/AKR1C3/CARD8/ARRB2/MAPK14/HDAC1/AKAP13/PHB2/CLU	41
GO:0008361	regulation of cell size	17/648	88/8373	0.000349604	0.0156059	0.0135801	RHOA/TMEM123/RTN4/MSN/ANXA7/RAC1/CDK4/RAB11A/SEMA4D/CLNS1A/DPYSL2/MTPN/CREB1/HSP90AB1/LAMTOR5/KDM1A/ADD1	17
GO:0010563	negative regulation of phosphorus metabolic process	43/648	326/8373	0.00035082	0.0156059	0.0135801	RHOA/ENSA/LYN/CALM3/HNRNPU/PARP1/FKBP1A/HMGCR/SET/PAK2/PPP1R14B/GNAI2/H2AFY/MYC/PRKAR2B/QARS/SEMA4D/PRKAR1A/CORO1C/GNAQ/PPIF/NPM1/TGFB1/PDCD4/STAT3/CTDSP2/SNX6/PRKDC/NCKAP1L/CRKL/PPP2R1A/TNIP1/EZR/TAF7/YWHAB/EIF4G1/TAOK3/SH2B3/ARRB2/SNCA/SAMSN1/GMFG/CALM1	43
GO:0000377	RNA splicing, via transesterification reactions with bulged adenosine as nucleophile	37/648	268/8373	0.000370853	0.0161497	0.0140534	PCBP2/HNRNPH3/PRDX6/SNRPB/HNRNPU/SFPQ/SRSF1/SF3B1/YBX1/PRPF8/CELF2/HNRNPM/CLNS1A/SNRPA/RNPS1/EFTUD2/TRA2A/SRSF5/POLR2A/SRSF2/SF3B5/KDM1A/SAP18/SRRM2/PRPF40A/SRSF11/POLR2J/PRMT5/HNRNPA1/POLR2G/U2AF2/HNRNPC/NUP98/HNRNPA3/DNAJC8/SON/RBM25	37
GO:0000398	mRNA splicing, via spliceosome	37/648	268/8373	0.000370853	0.0161497	0.0140534	PCBP2/HNRNPH3/PRDX6/SNRPB/HNRNPU/SFPQ/SRSF1/SF3B1/YBX1/PRPF8/CELF2/HNRNPM/CLNS1A/SNRPA/RNPS1/EFTUD2/TRA2A/SRSF5/POLR2A/SRSF2/SF3B5/KDM1A/SAP18/SRRM2/PRPF40A/SRSF11/POLR2J/PRMT5/HNRNPA1/POLR2G/U2AF2/HNRNPC/NUP98/HNRNPA3/DNAJC8/SON/RBM25	37
GO:0071824	protein-DNA complex subunit organization	25/648	157/8373	0.000399551	0.0172182	0.0149832	SMARCA4/NFE2/PARP1/SET/H2AFY/ANP32B/ATRX/RBBP7/MYC/SUPT16H/NPM1/SMARCD2/CREB1/H1F0/H2AFX/SMARCC1/NAP1L4/NAP1L1/TSPYL1/HMGB2/TCF4/CDT1/RRN3/RBBP4/RPS27A	25
GO:0022603	regulation of anatomical structure morphogenesis	59/648	492/8373	0.000407102	0.0173627	0.015109	RHOA/PSMD3/ARPC2/ACTN4/RTN4/AP2M1/MSN/ANXA7/RAC1/WDR1/RCC2/MYC/RAB11A/PARVB/SEMA4D/CAPZB/RUNX1/GNA12/PDZD8/DIAPH1/CORO1C/HSPG2/ARHGDIA/PSMB7/TGFB1/MIEF1/DPYSL2/RAP1A/ARHGAP15/CUX1/HDAC7/STAT3/PSMA5/CRKL/FIS1/UBE3A/PIM1/PLXND1/EZR/S100A10/LST1/ZEB2/PSME3/PRPF40A/ACTR2/VPS35/SARS/DLC1/ARRB2/MAPK14/PSMB1/PSMA1/PHIP/PSMA2/CD34/AKAP13/PPP3CA/PHB2/CD44	59
GO:0010721	negative regulation of cell development	22/648	131/8373	0.000414082	0.0174802	0.0152112	RHOA/ACTN4/RTN4/FKBP4/RCC2/IDH2/VIM/CERS2/CORO1C/G6PD/ARHGDIA/TGFB1/STAT3/DDX6/MAP4K4/UBE3A/HOOK3/RNF10/ITM2C/EIF2AK4/ARF6/PPP3CA	22
GO:0031400	negative regulation of protein modification process	47/648	371/8373	0.000477621	0.0199588	0.017368	ENSA/LYN/CALM3/FKBP1A/HMGCR/SET/PAK2/PPP1R14B/GNAI2/H2AFY/MYC/PRKAR2B/QARS/SEMA4D/PRKAR1A/CORO1C/G6PD/GNAQ/NPM1/RPS7/TGFB1/CAMLG/PDCD4/CTDSP2/SNX6/MAD2L1/PRKDC/NCKAP1L/CRKL/PPP2R1A/TNIP1/EZR/TINF2/TAF7/KDM1A/YWHAB/EIF4G1/TAOK3/SH2B3/ARRB2/SNCA/MLLT6/SAMSN1/U2AF2/RPL5/GMFG/CALM1	47
GO:0007169	transmembrane receptor protein tyrosine kinase signaling pathway	44/648	341/8373	0.00048619	0.0201137	0.0175028	RHOA/ARPC2/LYN/BRK1/RTN4/AP2M1/RAB7A/RAC1/PAK2/GNAI2/HNRNPM/EIF4EBP1/CDK4/MAPK1/ATP6V0B/TGFB1/ATP6V1G1/CAMLG/STAT3/SNX6/ATP6V1E1/NCKAP1L/SMARCC1/CRKL/STAT5A/POLR2A/RNF115/CEP57/EIF4EBP2/PTPN12/ARPC3/ACTG1/CYFIP2/PIK3CB/ACTR2/SH2B3/POLR2J/HNRNPA1/MAPK14/POLR2G/SNCA/PHIP/ACTB/ARPC5	44
GO:1905144	response to acetylcholine	5/648	10/8373	0.000496057	0.0201195	0.0175079	GNAI2/GNA15/GNAQ/GNB1/CRKL	5
GO:1905145	cellular response to acetylcholine	5/648	10/8373	0.000496057	0.0201195	0.0175079	GNAI2/GNA15/GNAQ/GNB1/CRKL	5
GO:0019725	cellular homeostasis	52/648	423/8373	0.000500979	0.0201219	0.01751	PRDX6/SMARCA4/LYN/UCP2/CALM3/RTN4/ANXA7/RAB7A/FKBP1A/HMGCR/RAC1/RAC2/PDIA6/MYC/GNA15/CLNS1A/PDZD8/DIAPH1/MAPK1/ATP6V0B/TXN2/TGFB1/RAP1A/GLRX5/ATP6V1G1/MCUR1/TMCO1/GNB1/MAP4K4/ATP6V1E1/FIS1/S1PR4/TMX1/FEN1/IREB2/POLD2/PDIA4/DLD/ARF1/PIK3CB/ATP1A1/CD55/PDIA3/HERPUD1/TAOK1/HSP90B1/ADD1/TXNL1/SNCA/FTH1/PPP3CA/CALM1	52
GO:0019221	cytokine-mediated signaling pathway	51/648	413/8373	0.000509823	0.0202359	0.0176092	PSMD3/LCP1/SMARCA4/ACTN4/YWHAZ/MSN/HLA-DPB1/PAK2/IFITM2/HLA-DPA1/UBE2N/MYC/HLA-DRB1/VIM/RUNX1/CSNK2B/FSCN1/CD74/PSMB7/TGFB1/PDCD4/HLA-DQB1/STAT3/SUMO1/ABCE1/HSP90AB1/PSMA5/CRKL/STAT5A/PIM1/CSF2RB/ARF1/PSME3/PIK3CB/IL18/CAPZA1/HLA-DRA/SH2B3/CARD8/PPIA/CANX/HSP90B1/PSMB1/PSMA1/PSMA2/HLA-C/LSM14A/CD44/HLA-A/ZC3H15/RPS27A	51
GO:0030168	platelet activation	18/648	99/8373	0.000513603	0.0202359	0.0176092	CLIC1/LYN/YWHAZ/LCP2/TLN1/GNA15/GNA12/MAPK1/GNAQ/GNB1/GNAS/GATA1/ACTG1/PIK3CB/SH2B3/ARRB2/MYL12A/ACTB	18
GO:0042060	wound healing	38/648	283/8373	0.000540541	0.0210964	0.018358	RHOA/CLIC1/CD81/LYN/NFE2/YWHAZ/HMGCR/RAC1/LCP2/PRKAR2B/TLN1/GNA15/CAPZB/GNA12/PRKAR1A/MAPK1/GNAQ/TGFB1/MTPN/PABPC4/GNB1/GNAS/GATA1/CBX5/PTPN12/ACTG1/KDM1A/PIK3CB/CAPZA1/SH2B3/ARRB2/HDAC1/MYL12A/ACTB/CD34/PPP3CA/CD44/CAPZA2	38
GO:0006337	nucleosome disassembly	6/648	15/8373	0.000572672	0.0221415	0.0192675	SMARCA4/NFE2/SET/SUPT16H/SMARCD2/SMARCC1	6
GO:0060218	hematopoietic stem cell differentiation	14/648	69/8373	0.000683548	0.0261837	0.0227849	PSMD3/CDK6/LMO2/RUNX1/TAL1/PSMB7/EIF2AK2/TCF3/PSMA5/GATA1/PSME3/PSMB1/PSMA1/PSMA2	14
GO:0008202	steroid metabolic process	24/648	154/8373	0.000713056	0.0270634	0.0235505	INSIG1/SCD/RAN/LAMTOR1/NPC2/HMGCR/FDFT1/LBR/SCP2/HSD17B11/G6PD/FASN/HDLBP/HSD17B12/EBPL/IGFBP7/SNX17/MVD/CYB5R3/LSS/ATP1A1/AKR1C3/MSMO1/SC5D	24
GO:0071417	cellular response to organonitrogen compound	40/648	308/8373	0.000764582	0.0287552	0.0250227	LAMTOR1/LYN/UCP2/PARP1/GNAI2/EIF4EBP1/PRKAR2B/CDK4/VIM/PRKAR1A/DIAPH1/MAPK1/ATP6V0B/KLF1/TGFB1/RAP1A/CREB1/ATP6V1G1/STAT3/SNX6/GNB1/ATP6V1E1/PRKDC/SMARCC1/SRSF5/LAMTOR5/FIS1/STAT5A/EPRS/EIF4EBP2/LAMTOR3/EZR/KDM1A/ACTR2/UROS/HSP90B1/ARID1B/SNCA/PHIP/ACTB	40
GO:0043666	regulation of phosphoprotein phosphatase activity	14/648	70/8373	0.000795043	0.0296315	0.0257852	ENSA/CALM3/FKBP1A/SET/PPP1R14B/GNAI2/EIF2AK2/HSP90AB1/NCKAP1L/PPP2R1A/PPP2R5C/HSP90B1/PPP1R12A/CALM1	14
GO:0043254	regulation of protein complex assembly	35/648	260/8373	0.000846011	0.0310927	0.0270567	RHOA/INSIG1/ARPC2/LCP1/BRK1/MSN/PARP1/FKBP4/RAC1/EIF4EBP1/FSCN1/RALB/TAL1/CNOT2/TGFB1/MTPN/CREB1/EIF2AK2/SUMO1/NCKAP1L/MAPRE1/ARPC3/ARF1/TAF7/EIF4G1/ACTR2/VPS35/ADD1/CDT1/IQGAP2/SNCA/ARF6/RRN3/CLU/ARPC5	35
GO:0031498	chromatin disassembly	6/648	16/8373	0.000856796	0.0310927	0.0270567	SMARCA4/NFE2/SET/SUPT16H/SMARCD2/SMARCC1	6
GO:0097421	liver regeneration	6/648	16/8373	0.000856796	0.0310927	0.0270567	UCP2/CSNK2B/TGFB1/RAP1A/SRSF5/PRMT5	6
GO:0045087	innate immune response	55/648	465/8373	0.000890088	0.0317647	0.0276415	PCBP2/PSMD3/LYN/RTN4/SFPQ/MATR3/NONO/HLA-DPB1/PAK2/IFITM2/HLA-DPA1/PRDX1/UBE2N/HLA-DRB1/UBE2D2/VIM/ANKRD17/PSMB7/TGFB1/HLA-DQB1/EIF2AK2/SUMO1/TUBB4B/PPP6C/ABCE1/HSP90AB1/PRKDC/PSMA5/PJA2/TMEM173/EPRS/TNIP1/ACTG1/PSME3/IL18/CAPZA1/HLA-DRA/ACTR2/HMGB2/CD55/DDX21/ARRB2/HSP90B1/PSMB1/SNCA/WRNIP1/PSMA1/PSMA2/HLA-C/LSM14A/CD44/HLA-A/CLU/CAPZA2/RPS27A	55
GO:0070527	platelet aggregation	10/648	41/8373	0.000890671	0.0317647	0.0276415	CLIC1/LYN/TLN1/GNAS/GATA1/ACTG1/PIK3CB/SH2B3/MYL12A/ACTB	10
GO:0060284	regulation of cell development	50/648	413/8373	0.000906978	0.0317792	0.0276541	RHOA/ARPC2/LYN/ACTN4/RTN4/FKBP4/RAC1/WDR1/RCC2/IDH2/RAB11A/VIM/SEMA4D/STK24/CERS2/CORO1C/G6PD/ARHGDIA/TGFB1/DPYSL2/RAP1A/CREB1/CUX1/STAT3/DDX6/TCF3/MAP4K4/CRKL/UBE3A/NAP1L1/PPP2R1A/HOOK3/ARF1/S100A10/ZEB2/KDM1A/RNF10/ITM2C/EIF4G1/ACTR2/HMGB2/EIF2AK4/TCF4/PRMT5/ADD1/HDAC1/ARF6/RRN3/AKAP13/PPP3CA	50
GO:0009611	response to wounding	42/648	331/8373	0.000915351	0.0317792	0.0276541	RHOA/CLIC1/CD81/LYN/NFE2/YWHAZ/HMGCR/RAC1/LCP2/PRKAR2B/TLN1/GNA15/CAPZB/GNA12/STK24/PRKAR1A/CERS2/MAPK1/GNAQ/TXN2/TGFB1/MTPN/PABPC4/GNB1/GNAS/GATA1/CBX5/PTPN12/ACTG1/KDM1A/PIK3CB/CAPZA1/SH2B3/ARRB2/HDAC1/MYL12A/ACTB/CD34/PPP3CA/PHB2/CD44/CAPZA2	42
GO:1901532	regulation of hematopoietic progenitor cell differentiation	14/648	71/8373	0.000921511	0.0317792	0.0276541	PSMD3/CDK6/LMO2/RUNX1/TAL1/PSMB7/EIF2AK2/TCF3/PSMA5/GATA1/PSME3/PSMB1/PSMA1/PSMA2	14
GO:0030036	actin cytoskeleton organization	40/648	311/8373	0.000925671	0.0317792	0.0276541	RHOA/ARPC2/RAN/LCP1/ACTN4/BRK1/RAC1/RAC2/WDR1/TLN1/ARHGDIB/PARVB/CAPZB/FSCN1/DSTN/PRKAR1A/RHOG/DIAPH1/CORO1C/ARHGDIA/TGFB1/MTPN/NCKAP1L/EZR/ARPC3/ACTG1/ARF1/S100A10/ACTR2/DLC1/TAOK1/HSP90B1/ADD1/IQGAP2/PDCD6IP/ARF6/ACTB/AKAP13/GMFG/ARPC5	40
GO:0009725	response to hormone	57/648	487/8373	0.000929485	0.0317792	0.0276541	RHOA/RAN/SMARCA4/LYN/UCP2/CALM3/HNRNPU/MSN/TOMM20/PARP1/FKBP4/GNAI2/EIF4EBP1/RBBP7/LMO2/PRKAR2B/CDK4/GNA15/RUNX1/CSNK2B/PRKAR1A/ATP6V0B/GNAQ/TXN2/CNOT2/NRIP1/TGFB1/EEF2/HADHA/CREB1/ATP6V1G1/STAT3/IGFBP7/GNB1/WBP2/ATP6V1E1/PRKDC/SMARCC1/SRSF5/CRKL/STAT5A/UBE3A/EPRS/GATA1/EIF4EBP2/FHL2/TAF7/EIF6/ATP1A1/HMGB2/AKR1C3/ARRB2/ARID1B/HDAC1/PHIP/AKAP13/PHB2	57
GO:0031334	positive regulation of protein complex assembly	24/648	157/8373	0.000943722	0.0320015	0.0278475	RHOA/ARPC2/LCP1/BRK1/MSN/PARP1/RAC1/FSCN1/TAL1/CNOT2/TGFB1/CREB1/SUMO1/NCKAP1L/MAPRE1/ARPC3/ARF1/EIF4G1/ACTR2/CDT1/IQGAP2/ARF6/CLU/ARPC5	24
GO:0042326	negative regulation of phosphorylation	35/648	262/8373	0.000972018	0.032693	0.0284493	RHOA/LYN/CALM3/HNRNPU/HMGCR/PAK2/H2AFY/MYC/PRKAR2B/QARS/SEMA4D/PRKAR1A/CORO1C/GNAQ/PPIF/NPM1/TGFB1/PDCD4/STAT3/CTDSP2/SNX6/PRKDC/CRKL/PPP2R1A/TNIP1/EZR/TAF7/EIF4G1/TAOK3/SH2B3/ARRB2/SNCA/SAMSN1/GMFG/CALM1	35
GO:0034314	Arp2/3 complex-mediated actin nucleation	7/648	22/8373	0.000979936	0.0326935	0.0284498	ARPC2/BRK1/ARPC3/ARF1/ACTR2/IQGAP2/ARPC5	7
GO:0032970	regulation of actin filament-based process	26/648	176/8373	0.000993358	0.0328762	0.0286087	RHOA/ARPC2/BRK1/RAC1/WDR1/ARHGDIB/FSCN1/DSTN/ARHGDIA/TGFB1/MTPN/SUMO1/NCKAP1L/ARPC3/ARF1/S100A10/ATP1A1/ACTR2/DLC1/TAOK1/ADD1/IQGAP2/ARF6/AKAP13/GMFG/ARPC5	26
GO:0007167	enzyme linked receptor protein signaling pathway	55/648	468/8373	0.0010363	0.0340253	0.0296087	RHOA/ARPC2/LYN/BRK1/RTN4/AP2M1/PARP1/RAB7A/FKBP1A/RAC1/PAK2/GNAI2/HNRNPM/EIF4EBP1/CDK4/VIM/CSNK2B/MAPK1/ATP6V0B/TGFB1/CREB1/ATP6V1G1/CAMLG/PDCD4/STAT3/SNX6/ATP6V1E1/HSP90AB1/NCKAP1L/SMARCC1/CRKL/STAT5A/POLR2A/RNF115/CEP57/EIF4EBP2/PTPN12/ARPC3/ACTG1/CYFIP2/PIK3CB/ACTR2/SH2B3/POLR2J/ARRB2/HNRNPA1/MAPK14/USP9X/POLR2G/USP15/SNCA/PHIP/ACTB/RPS27A/ARPC5	55
GO:0003014	renal system process	10/648	42/8373	0.00108951	0.0354904	0.0308836	RHOA/PSAP/GNAI2/PRKAR2B/RAB11A/PRKAR1A/NPR3/AKR1C3/MLLT6/CD34	10
GO:0016125	sterol metabolic process	17/648	97/8373	0.00111935	0.0361776	0.0314816	INSIG1/SCD/RAN/NPC2/HMGCR/FDFT1/LBR/G6PD/FASN/HDLBP/EBPL/SNX17/MVD/CYB5R3/LSS/MSMO1/SC5D	17
GO:0050851	antigen receptor-mediated signaling pathway	25/648	169/8373	0.00120929	0.0385006	0.033503	PSMD3/CD81/LYN/HLA-DPB1/PAK2/HLA-DPA1/LCP2/UBE2N/HLA-DRB1/GCSAML/RUNX1/MAPK1/PSMB7/HLA-DQB1/NCKAP1L/PSMA5/CRKL/EZR/SPG21/PSME3/PIK3CB/HLA-DRA/PSMB1/PSMA1/PSMA2	25
GO:0031099	regeneration	15/648	81/8373	0.00120983	0.0385006	0.033503	LCP1/CD81/UCP2/CDK4/CSNK2B/STK24/CERS2/TGFB1/MTPN/RAP1A/MAP4K4/SRSF5/PTPN12/PRMT5/PPP3CA	15
GO:1902745	positive regulation of lamellipodium organization	6/648	17/8373	0.00123832	0.0391063	0.0340301	ARPC2/BRK1/RAC1/RAC2/FSCN1/CORO1C	6
GO:0043086	negative regulation of catalytic activity	47/648	388/8373	0.00126961	0.0397908	0.0346258	ENSA/LYN/HNRNPU/SPINT2/FKBP1A/HMGCR/SET/PAK2/PPP1R14B/GNAI2/RCC2/H2AFY/PRKAR2B/QARS/SEMA4D/PRKAR1A/CORO1C/GNAQ/PPIF/NPM1/RPS7/APLP2/PDCD4/SNX6/ABCE1/MAD2L1/NCKAP1L/LAMTOR5/PPP2R1A/CSTB/TAF7/NPR3/CAST/TAOK3/SH2B3/PTTG1/CARD8/HERPUD1/ARRB2/IQGAP2/OXA1L/SNCA/RPL5/PPP1R12A/TMED2/CD44/GMFG	47
GO:0032989	cellular component morphogenesis	56/648	483/8373	0.00128692	0.0400299	0.0348339	RHOA/ARPC2/ACTN4/RTN4/MSN/HPRT1/SPINT2/ANXA7/RAC1/WDR1/RCC2/RAB11A/PARVB/SEMA4D/CAPZB/GNA12/PRKAR1A/PDZD8/TAL1/DIAPH1/CORO1C/MAPK1/ARHGDIA/NDUFS6/DPYSL2/CREB1/ARHGAP15/CUX1/HSP90AB1/CRKL/FIS1/UBE3A/GATA1/CNP/EZR/RILPL2/ACTG1/CYFIP2/S100A10/LST1/ZEB2/PIK3CB/PRPF40A/ACTR2/EIF2AK4/B3GNT2/DLC1/ADD1/MAPK14/USP9X/PHIP/AKAP13/PPP3CA/CD44/LIPA/CLU	56
GO:0050810	regulation of steroid biosynthetic process	12/648	58/8373	0.00135859	0.0419135	0.036473	INSIG1/SCD/RAN/HMGCR/FDFT1/FASN/IGFBP7/MVD/LSS/ATP1A1/AKR1C3/SC5D	12
GO:0071800	podosome assembly	5/648	12/8373	0.00136774	0.0419135	0.036473	RHOA/LCP1/MSN/FSCN1/BIN2	5
GO:0051093	negative regulation of developmental process	48/648	400/8373	0.00138232	0.0420489	0.0365907	RHOA/INSIG1/YBX3/LYN/ACTN4/RTN4/HNRNPU/FKBP4/YBX1/CDK6/RCC2/IDH2/ANP32B/MED28/MYC/ARHGDIB/VIM/SEMA4D/RUNX1/ANKRD17/CERS2/TAL1/CORO1C/HSPG2/MAPK1/G6PD/ARHGDIA/CD74/TGFB1/PDCD4/HDAC7/STAT3/DDX6/MAP4K4/PRKDC/UBE3A/GATA1/HOOK3/RNF10/IL18/ITM2C/EIF2AK4/PLAC8/SARS/PRMT5/ARF6/PPP3CA/PHB2	48
GO:0045931	positive regulation of mitotic cell cycle	17/648	99/8373	0.00141402	0.0426991	0.0371566	HNRNPU/USP22/RCC2/H2AFY/EIF4EBP1/CDK4/RAB11A/ANKRD17/TAL1/CCND2/TGFB1/MAD2L1/EIF4G1/KMT2E/CDT1/PHIP/PHB2	17
GO:0051099	positive regulation of binding	19/648	117/8373	0.0015157	0.0454381	0.0395401	RAN/CALM3/PARP1/FKBP1A/RALB/TGFB1/H1F0/HSP90AB1/MAPRE1/TMEM173/PLXND1/S100A10/KDM1A/EIF4G1/HMGB2/HERPUD1/ADD1/CDT1/ARF6	19
GO:0034330	cell junction organization	21/648	135/8373	0.00153815	0.0457792	0.0398369	RHOA/ACTN4/RAC1/WDR1/RCC2/TLN1/RUNX1/FSCN1/CORO1C/TGFB1/RAP1A/HDAC7/MAP4K4/ACTG1/S100A10/CAPZA1/DLC1/ADD1/PDCD6IP/ARF6/ACTB	21
GO:0006334	nucleosome assembly	13/648	67/8373	0.00162193	0.0479279	0.0417067	SET/H2AFY/ANP32B/ATRX/RBBP7/NPM1/H1F0/H2AFX/NAP1L4/NAP1L1/TSPYL1/HMGB2/RBBP4	13
GO:0008203	cholesterol metabolic process	16/648	92/8373	0.00168512	0.0494422	0.0430244	INSIG1/SCD/RAN/NPC2/HMGCR/FDFT1/LBR/G6PD/FASN/HDLBP/SNX17/MVD/CYB5R3/LSS/MSMO1/SC5D	16

## Sheet: control_1_0_kegg
Table S3b. Lists all enriched KEGG pathways (after adjusting for multiple testing) using all differentially expressed genes from the comparison of cluster 1 and 0 in the control sample.
ID	Description	GeneRatio	BgRatio	pvalue	p.adjust	qvalue	geneID	Count
hsa03010	Ribosome	30/396	153/7891	7.45909e-11	2.14076e-08	1.52323e-08	6230/6189/6210/6204/6146/6173/6144/6169/51187/6201/64960/6207/6159/51263/6124/6122/6232/29074/6224/65003/200916/51021/6167/6125/6168/6194/6228/6160/6154/6233	30
hsa05166	Human T-cell leukemia virus 1 infection	28/396	219/7891	4.19098e-06	0.000601406	0.000427921	5901/3115/292/3113/2114/4609/1019/7094/3123/7416/7419/5594/894/293/7040/1385/3119/6929/4085/6776/5291/3122/9232/821/3107/5530/3105/7514	28
hsa05416	Viral myocarditis	13/396	60/7891	6.29156e-06	0.000601892	0.000428267	3115/5879/5880/3113/3123/3119/71/1981/3122/1604/60/3107/3105	13
hsa05010	Alzheimer disease	23/396	171/7891	1.33264e-05	0.000790562	0.000562512	29796/808/57142/7385/10975/5594/2776/4726/4694/10313/489/823/9167/4728/440567/1349/8883/6622/4719/126328/5530/801/4725	23
hsa05163	Human cytomegalovirus infection	27/396	225/7891	2.02924e-05	0.000790562	0.000562512	387/808/5879/5880/1021/2771/1978/4609/1019/2768/5594/2776/1385/6774/2782/2778/1399/340061/5291/2923/1432/3107/11214/5530/6892/3105/801	27
hsa04145	Phagosome	21/396	152/7891	2.09851e-05	0.000790562	0.000562512	3115/7879/5879/3113/3123/1778/533/9550/3119/84790/10383/529/8417/71/4074/3122/84617/821/60/3107/3105	21
hsa05131	Shigellosis	13/396	67/7891	2.24198e-05	0.000790562	0.000562512	10109/5879/7322/391/1729/5594/1399/10094/71/1432/60/960/10092	13
hsa04612	Antigen processing and presentation	14/396	77/7891	2.36455e-05	0.000790562	0.000562512	3115/3113/3123/972/1385/3119/3326/10197/3122/2923/821/3107/6892/3105	14
hsa05012	Parkinson disease	20/396	142/7891	2.47911e-05	0.000790562	0.000562512	29796/292/2771/7385/7416/7419/10975/293/10105/4726/4694/9246/9167/4728/440567/1349/6622/4719/126328/4725	20
hsa05016	Huntington disease	24/396	193/7891	3.27607e-05	0.000940232	0.000669008	29796/1173/292/7385/7416/7419/10975/293/2776/10105/4726/4694/1385/9167/5430/4728/440567/1349/5439/5436/3065/4719/126328/4725	24
hsa03040	Spliceosome	19/396	135/7891	3.99205e-05	0.0010012	0.00071239	6628/3192/6426/23451/10594/4670/57187/6626/9343/29896/6430/6427/83443/55660/3178/11338/3183/220988/58517	19
hsa04611	Platelet activation	18/396	124/7891	4.18621e-05	0.0010012	0.00071239	387/4067/2771/3937/7094/5499/5594/2776/5906/8773/2778/71/5291/84876/1432/10627/60/4659	18
hsa04218	Cellular senescence	21/396	160/7891	4.58374e-05	0.00101195	0.000720036	808/292/1021/1978/4609/1019/7416/7419/5499/5594/894/293/7040/823/5291/1432/3107/5530/5928/3105/801	21
hsa04810	Regulation of actin cytoskeleton	25/396	213/7891	5.97222e-05	0.00114807	0.000816893	387/10109/81/55845/4478/5879/5880/5062/2768/5499/1729/5594/3071/1399/7430/10094/71/26999/9459/5291/10788/10627/60/4659/10092	25
hsa05130	Pathogenic Escherichia coli infection	11/396	54/7891	6.00038e-05	0.00114807	0.000816893	387/10109/7534/84790/10383/7430/10094/71/84617/60/10092	11
hsa05164	Influenza A	21/396	170/7891	0.000111965	0.00200837	0.00142902	3115/292/3113/1021/1019/3123/7416/8766/5594/293/7177/3119/5610/71/5291/3606/3122/4928/60/64499/7514	21
hsa05110	Vibrio cholerae infection	10/396	50/7891	0.000152641	0.00257693	0.00183358	533/9550/11014/529/2778/9601/71/375/10945/60	10
hsa05169	Epstein-Barr virus infection	23/396	201/7891	0.000172875	0.0027564	0.00196128	5709/4067/3115/5879/3113/1021/4609/1019/3123/7431/894/3119/6774/5610/5291/3122/2923/1432/3065/3107/960/6892/3105	23
hsa03013	RNA transport	20/396	165/7891	0.000210668	0.00302122	0.0021497	1915/5901/6613/11260/1978/57187/1207/7329/8662/10921/8761/7341/10209/1979/26999/1981/10284/10419/4928/7514	20
hsa04141	Protein processing in endoplasmic reticulum	20/396	165/7891	0.000210668	0.00302122	0.0021497	27102/1603/10960/10130/7322/10956/1650/6746/11231/5610/823/3326/9601/22872/440275/2923/9709/821/7184/23471	20
hsa04714	Thermogenesis	25/396	231/7891	0.000221065	0.00302122	0.0021497	6597/29796/1374/7385/10975/4726/25915/6603/4694/1385/9167/6599/2778/71/4728/23028/440567/1349/1432/57492/4719/60/6194/126328/4725	25
hsa01212	Fatty acid metabolism	10/396	57/7891	0.000468705	0.00611447	0.00435066	3992/6319/1374/6342/2194/51144/3030/9415/34/3032	10
hsa05132	Salmonella infection	12/396	82/7891	0.000735384	0.00917631	0.00652927	10109/7879/5879/1778/391/5594/10094/71/3606/1432/60/10092	12
hsa04071	Sphingolipid signaling pathway	15/396	119/7891	0.000851763	0.0101857	0.00724746	387/5879/5880/2771/1509/2768/29956/5594/2776/8698/9517/5518/5291/5527/1432	15
hsa00190	Oxidative phosphorylation	16/396	133/7891	0.000967431	0.0111061	0.00790238	29796/7385/10975/533/4726/5464/4694/9550/9167/529/4728/440567/1349/4719/126328/4725	16
hsa05203	Viral carcinogenesis	21/396	201/7891	0.00110212	0.0121657	0.00865634	387/4067/81/7534/5879/1021/1019/7419/5594/894/1385/51564/6774/5610/6776/7337/5291/7529/3065/3107/3105	21
hsa05212	Pancreatic cancer	11/396	75/7891	0.00119014	0.0126508	0.00900147	5879/5880/1021/1019/5899/5594/7040/6774/10928/9459/5291	11
hsa04670	Leukocyte transendothelial migration	14/396	112/7891	0.00136426	0.0139836	0.00994985	387/81/4478/5879/5880/2771/4267/5906/7430/71/5291/1432/10627/60	14
hsa04022	cGMP-PKG signaling pathway	18/396	167/7891	0.00172864	0.0171076	0.0121726	387/808/292/2771/7416/7419/2768/5499/5594/293/2776/10105/1385/489/476/4659/5530/801	18
hsa00100	Steroid biosynthesis	5/396	19/7891	0.00201047	0.0192335	0.0136853	2222/4047/6307/6309/3988	5
hsa04922	Glucagon signaling pathway	13/396	106/7891	0.00238071	0.0220407	0.0156827	808/1374/3939/2776/1385/2778/5162/3945/5531/5214/5836/5530/801	13
hsa05330	Allograft rejection	7/396	38/7891	0.00248258	0.0222656	0.0158428	3115/3113/3123/3119/3122/3107/3105	7
hsa04659	Th17 cell differentiation	13/396	107/7891	0.00259	0.0225251	0.0160274	3115/3113/3123/861/5594/7040/3119/6774/3326/6776/3122/1432/5530	13
hsa05100	Bacterial invasion of epithelial cells	10/396	73/7891	0.00330155	0.0278689	0.0198297	387/10109/5879/391/1399/10094/71/5291/60/10092	10
hsa04110	Cell cycle	14/396	124/7891	0.00357935	0.0293506	0.020884	7534/4173/1021/4609/1019/4172/7027/894/7040/4085/5591/7529/9232/3065	14
hsa05152	Tuberculosis	18/396	179/7891	0.00370946	0.0295727	0.021042	387/808/3115/7879/3113/1509/3123/5594/533/972/7040/1385/3119/3606/3122/1432/5530/801	18
hsa05332	Graft-versus-host disease	7/396	41/7891	0.00388591	0.030142	0.0214471	3115/3113/3123/3119/3122/3107/3105	7
hsa05220	Chronic myeloid leukemia	10/396	76/7891	0.00443913	0.0335271	0.0238557	1021/4609/1019/861/5594/7040/1399/6776/5291/3065	10
hsa04940	Type I diabetes mellitus	7/396	43/7891	0.00511058	0.0376086	0.0267598	3115/3113/3123/3119/3122/3107/3105	7
hsa05167	Kaposi sarcoma-associated herpesvirus infection	18/396	186/7891	0.00555504	0.0398574	0.0283599	4067/808/5879/1021/4609/1019/5594/1385/11345/6774/5610/2782/5291/1432/3107/5530/3105/801	18
hsa03050	Proteasome	7/396	45/7891	0.00660459	0.0458174	0.0326007	5709/5695/5686/10197/5689/5682/5683	7
hsa05205	Proteoglycans in cancer	19/396	204/7891	0.00670498	0.0458174	0.0326007	387/4478/5879/4609/5499/3339/5594/7040/27250/6774/7430/71/5291/1432/286/60/6194/4659/960	19
hsa05135	Yersinia infection	13/396	121/7891	0.00745636	0.0497669	0.0354109	387/5879/5880/3937/5594/1399/71/5291/3606/10097/1432/382/60	13
hsa04932	Non-alcoholic fatty liver disease (NAFLD)	15/396	149/7891	0.00766253	0.0499806	0.0355629	29796/5879/7385/10975/4726/7040/4694/9167/4728/5291/440567/1349/4719/126328/4725	15

## Sheet: carboplatinhigh_1_0_go
Table S3c. Lists all enriched GOs (after adjusting for multiple testing) using all differentially expressed genes from the comparison of cluster 1 and 0 in the Carboplatin High sample.
ID	Description	GeneRatio	BgRatio	pvalue	p.adjust	qvalue	geneID	Count
GO:0006753	nucleoside phosphate metabolic process	89/917	468/9446	2.0901e-10	7.89341e-07	6.24938e-07	GPX1/SCD/MPP1/LDHA/TYMS/PGD/SNCA/PGK1/PNP/UQCRH/HMGCR/PPIF/GAPDH/COX8A/PAICS/HPRT1/IMPDH2/NUDT3/TPI1/TALDO1/UQCRC2/PARP1/NME1/ACLY/ACSL4/DUT/RRM1/DNM1L/HSD17B12/AK3/COX5B/DLD/IDH2/TKT/VCP/STAT3/NDUFS5/TJP2/DCTPP1/ATP6V1A/NT5C3A/DCK/DCTD/ME2/ELOVL5/TP53/MAPK1/SHMT2/NME4/IMPAD1/PARK7/TSPO/ALDOA/CMPK2/IDH1/GPI/COX6C/QPRT/GNAI3/GMPS/CDK1/ELOVL6/OLA1/MPC2/TK1/COX5A/RAN/MTHFD1/GPD2/CLPX/SMARCAD1/G6PD/T…	89
GO:0009117	nucleotide metabolic process	88/917	465/9446	3.45672e-10	7.89341e-07	6.24938e-07	GPX1/SCD/MPP1/LDHA/TYMS/PGD/SNCA/PGK1/PNP/UQCRH/HMGCR/PPIF/GAPDH/COX8A/PAICS/HPRT1/IMPDH2/NUDT3/TPI1/TALDO1/UQCRC2/PARP1/NME1/ACLY/ACSL4/DUT/RRM1/DNM1L/HSD17B12/AK3/COX5B/DLD/IDH2/TKT/VCP/STAT3/NDUFS5/TJP2/DCTPP1/ATP6V1A/NT5C3A/DCK/DCTD/ME2/ELOVL5/TP53/MAPK1/SHMT2/NME4/IMPAD1/PARK7/TSPO/ALDOA/CMPK2/IDH1/GPI/COX6C/QPRT/GNAI3/GMPS/CDK1/ELOVL6/OLA1/MPC2/COX5A/RAN/MTHFD1/GPD2/CLPX/SMARCAD1/G6PD/TPST2…	88
GO:0009611	response to wounding	74/917	371/9446	8.62516e-10	1.31304e-06	1.03956e-06	ITGA2B/GPX1/GATA2/NFE2/LYN/HBD/CD34/PRKAR2B/HMGCR/VCL/RAP2B/CDKN1A/GNAQ/CERS2/CASP3/DMTN/CAPZA2/CTNNA1/CLIC1/PTPN12/TPM1/CBX5/CD9/GATA1/RAC1/ACTG1/AK3/CST3/FERMT3/PDCD10/MTPN/GNA15/C1QBP/HHEX/HDAC2/ADIPOR2/SERPINE2/MAX/SYK/RHOC/TIMP1/CD36/MAFG/MAPK1/PIK3CB/TSPO/AIF1/GSN/PTPN11/PLEK/GRN/CDK1/LCP2/F2R/CRK/CD109/MAP3K5/EREG/PLSCR1/MMRN1/DHFR/ACTB/ABHD2/IFRD1/CREB3L2/CSRP1/VKORC1/JUN/GNAS/GNA12/ANO6/…	74
GO:0002444	myeloid leukocyte mediated immunity	79/917	411/9446	1.3954e-09	1.59319e-06	1.26136e-06	B2M/CREG1/CAT/GATA2/FTH1/ILF2/LYN/TUBB/PRDX6/DDX21/PNP/VCL/RAP2B/LGALS9/RHOG/CCT2/IMPDH2/GDI2/VAPA/ACLY/CSNK2B/RAC1/NPC2/PGRMC1/XRCC5/CST3/WDR1/CCT8/SNAP23/RAB10/SDCBP/BTK/VCP/MGST1/PAFAH1B2/CAND1/RAB7A/STOM/SYK/PSMD2/RAC2/LAT2/PYGL/ACTR2/CD36/PA2G4/MAPK1/HMGB1/ALDOA/GSN/IDH1/GPI/GRN/ARMC8/SERPINB1/TMBIM1/CD63/METTL7A/PRDX4/PSMD1/CPPED1/CAP1/MLEC/IL4R/CYFIP1/LAMTOR3/DYNC1LI1/DNAJC3/CD33/PFKL/DSN1…	79
GO:0002576	platelet degranulation	28/917	84/9446	2.1799e-09	1.99112e-06	1.57641e-06	ITGA2B/ABCC4/TAGLN2/LYN/VCL/ACTN1/APLP2/DMTN/SCCPDH/CD9/CLU/WDR1/FERMT3/SYK/TIMP1/CD36/ALDOA/ACTN4/PLEK/OLA1/CD63/LHFPL2/CD109/ENDOD1/RAB27B/MMRN1/APOOL/TMSB4X	28
GO:0043299	leukocyte degranulation	76/917	398/9446	3.96551e-09	3.01841e-06	2.38974e-06	B2M/CREG1/CAT/GATA2/FTH1/ILF2/LYN/TUBB/PRDX6/PNP/VCL/RAP2B/LGALS9/RHOG/CCT2/IMPDH2/GDI2/VAPA/ACLY/CSNK2B/RAC1/NPC2/PGRMC1/XRCC5/CST3/CCT8/SNAP23/RAB10/SDCBP/BTK/VCP/MGST1/PAFAH1B2/CAND1/RAB7A/STOM/SYK/PSMD2/RAC2/LAT2/PYGL/ACTR2/CD36/PA2G4/MAPK1/HMGB1/ALDOA/GSN/IDH1/GPI/GRN/ARMC8/SERPINB1/TMBIM1/CD63/METTL7A/PRDX4/PSMD1/CPPED1/CAP1/MLEC/IL4R/CYFIP1/LAMTOR3/DYNC1LI1/DNAJC3/CD33/PFKL/DSN1/SLC2A3/HSP…	76
GO:0002275	myeloid cell activation involved in immune response	76/917	402/9446	6.28654e-09	4.10152e-06	3.24726e-06	B2M/CREG1/CAT/GATA2/FTH1/ILF2/LYN/TUBB/PRDX6/PNP/VCL/RAP2B/LGALS9/RHOG/CCT2/IMPDH2/GDI2/VAPA/ACLY/CSNK2B/RAC1/NPC2/PGRMC1/XRCC5/CST3/CCT8/SNAP23/RAB10/SDCBP/BTK/VCP/MGST1/PAFAH1B2/CAND1/RAB7A/STOM/SYK/PSMD2/RAC2/LAT2/PYGL/ACTR2/CD36/PA2G4/MAPK1/HMGB1/ALDOA/GSN/IDH1/GPI/GRN/ARMC8/SERPINB1/TMBIM1/CD63/METTL7A/PRDX4/PSMD1/CPPED1/CAP1/MLEC/IL4R/CYFIP1/LAMTOR3/DYNC1LI1/DNAJC3/CD33/PFKL/DSN1/SLC2A3/HSP…	76
GO:0008284	positive regulation of cell proliferation	84/917	465/9446	9.02701e-09	5.081e-06	4.02274e-06	GLUL/CDK6/ABCC4/GATA2/MYB/PRDX3/LYN/SOX4/CSNK2A1/PNP/HMGCR/IL7R/LGALS9/RHOG/CAPNS1/CDKN1A/HMGB2/TFRC/CALR/MYC/IL1B/NME1/HNRNPU/HLA-DPA1/GATA1/IL18/CST3/PDCD10/E2F3/SDCBP/RTN4/HIPK2/STAT3/NPM1/HDAC2/BRK1/PRKDC/PDCD6/RAC2/CTNNB1/TIMP1/SUZ12/SLC25A5/SSR1/MAPK1/MEF2C/SHMT2/MARCKSL1/HMGB1/TSPO/AIF1/PIM1/CNBP/GNAI3/GRN/CDC123/CDK1/STAT5A/FAM98B/F2R/NOLC1/CACUL1/MAP3K5/ROMO1/EREG/PAXBP1/CDK4/CLEC11A/CDC…	84
GO:0002274	myeloid leukocyte activation	84/917	466/9446	1.00129e-08	5.081e-06	4.02274e-06	B2M/CREG1/CAT/GATA2/FTH1/ILF2/LYN/TUBB/PRDX6/SNCA/PNP/VCL/RAP2B/LGALS9/RHOG/CCT2/IMPDH2/HSPD1/GDI2/VAPA/ACLY/CSNK2B/IL18/RAC1/CLU/NPC2/PGRMC1/XRCC5/CST3/CCT8/SNAP23/RAB10/SDCBP/BTK/VCP/MGST1/PAFAH1B2/CAND1/RAB7A/STOM/SYK/PSMD2/RAC2/LAT2/PYGL/ACTR2/CD36/PA2G4/MAPK1/HMGB1/ALDOA/AIF1/GSN/IDH1/GPI/GRN/ARMC8/SERPINB1/TMBIM1/LCP2/CD63/METTL7A/PRDX4/PSMD1/CPPED1/CAP1/MLEC/PLSCR1/IL4R/CYFIP1/LAMTOR3/DYNC…	84
GO:0042060	wound healing	61/917	310/9446	4.68728e-08	2.14068e-05	1.69482e-05	ITGA2B/GPX1/GATA2/NFE2/LYN/HBD/CD34/PRKAR2B/HMGCR/VCL/RAP2B/CDKN1A/GNAQ/CASP3/DMTN/CAPZA2/CLIC1/PTPN12/TPM1/CBX5/CD9/GATA1/RAC1/ACTG1/AK3/FERMT3/PDCD10/MTPN/GNA15/C1QBP/HDAC2/ADIPOR2/SERPINE2/SYK/RHOC/TIMP1/CD36/MAFG/MAPK1/PIK3CB/GSN/PTPN11/PLEK/LCP2/F2R/CRK/CD109/MAP3K5/EREG/PLSCR1/MMRN1/ACTB/IFRD1/CSRP1/VKORC1/GNAS/GNA12/ANO6/H3F3A/ETS1/PKM	61
GO:0043312	neutrophil degranulation	68/917	365/9446	7.44947e-08	3.09289e-05	2.4487e-05	B2M/CREG1/CAT/FTH1/ILF2/TUBB/PRDX6/PNP/VCL/RAP2B/RHOG/CCT2/IMPDH2/GDI2/VAPA/ACLY/CSNK2B/RAC1/NPC2/PGRMC1/XRCC5/CST3/CCT8/SNAP23/RAB10/SDCBP/VCP/MGST1/PAFAH1B2/CAND1/RAB7A/STOM/SYK/PSMD2/PYGL/ACTR2/CD36/PA2G4/MAPK1/HMGB1/ALDOA/GSN/IDH1/GPI/GRN/ARMC8/SERPINB1/TMBIM1/CD63/METTL7A/PRDX4/PSMD1/CPPED1/CAP1/MLEC/CYFIP1/LAMTOR3/DYNC1LI1/DNAJC3/CD33/PFKL/DSN1/SLC2A3/HSP90AB1/ANO6/VAT1/PSMA5/PKM	68
GO:0042119	neutrophil activation	69/917	374/9446	8.84825e-08	3.21514e-05	2.5455e-05	B2M/CREG1/CAT/FTH1/ILF2/TUBB/PRDX6/PNP/VCL/RAP2B/RHOG/CCT2/IMPDH2/GDI2/VAPA/ACLY/CSNK2B/IL18/RAC1/NPC2/PGRMC1/XRCC5/CST3/CCT8/SNAP23/RAB10/SDCBP/VCP/MGST1/PAFAH1B2/CAND1/RAB7A/STOM/SYK/PSMD2/PYGL/ACTR2/CD36/PA2G4/MAPK1/HMGB1/ALDOA/GSN/IDH1/GPI/GRN/ARMC8/SERPINB1/TMBIM1/CD63/METTL7A/PRDX4/PSMD1/CPPED1/CAP1/MLEC/CYFIP1/LAMTOR3/DYNC1LI1/DNAJC3/CD33/PFKL/DSN1/SLC2A3/HSP90AB1/ANO6/VAT1/PSMA5/PKM	69
GO:0002283	neutrophil activation involved in immune response	68/917	367/9446	9.27765e-08	3.21514e-05	2.5455e-05	B2M/CREG1/CAT/FTH1/ILF2/TUBB/PRDX6/PNP/VCL/RAP2B/RHOG/CCT2/IMPDH2/GDI2/VAPA/ACLY/CSNK2B/RAC1/NPC2/PGRMC1/XRCC5/CST3/CCT8/SNAP23/RAB10/SDCBP/VCP/MGST1/PAFAH1B2/CAND1/RAB7A/STOM/SYK/PSMD2/PYGL/ACTR2/CD36/PA2G4/MAPK1/HMGB1/ALDOA/GSN/IDH1/GPI/GRN/ARMC8/SERPINB1/TMBIM1/CD63/METTL7A/PRDX4/PSMD1/CPPED1/CAP1/MLEC/CYFIP1/LAMTOR3/DYNC1LI1/DNAJC3/CD33/PFKL/DSN1/SLC2A3/HSP90AB1/ANO6/VAT1/PSMA5/PKM	68
GO:0002446	neutrophil mediated immunity	69/917	375/9446	9.85592e-08	3.21514e-05	2.5455e-05	B2M/CREG1/CAT/FTH1/ILF2/TUBB/PRDX6/PNP/VCL/RAP2B/RHOG/CCT2/IMPDH2/GDI2/VAPA/ACLY/CSNK2B/RAC1/NPC2/PGRMC1/XRCC5/CST3/WDR1/CCT8/SNAP23/RAB10/SDCBP/VCP/MGST1/PAFAH1B2/CAND1/RAB7A/STOM/SYK/PSMD2/PYGL/ACTR2/CD36/PA2G4/MAPK1/HMGB1/ALDOA/GSN/IDH1/GPI/GRN/ARMC8/SERPINB1/TMBIM1/CD63/METTL7A/PRDX4/PSMD1/CPPED1/CAP1/MLEC/CYFIP1/LAMTOR3/DYNC1LI1/DNAJC3/CD33/PFKL/DSN1/SLC2A3/HSP90AB1/ANO6/VAT1/PSMA5/PKM	69
GO:0036230	granulocyte activation	69/917	379/9446	1.50817e-07	4.59187e-05	3.63548e-05	B2M/CREG1/CAT/FTH1/ILF2/TUBB/PRDX6/PNP/VCL/RAP2B/RHOG/CCT2/IMPDH2/GDI2/VAPA/ACLY/CSNK2B/IL18/RAC1/NPC2/PGRMC1/XRCC5/CST3/CCT8/SNAP23/RAB10/SDCBP/VCP/MGST1/PAFAH1B2/CAND1/RAB7A/STOM/SYK/PSMD2/PYGL/ACTR2/CD36/PA2G4/MAPK1/HMGB1/ALDOA/GSN/IDH1/GPI/GRN/ARMC8/SERPINB1/TMBIM1/CD63/METTL7A/PRDX4/PSMD1/CPPED1/CAP1/MLEC/CYFIP1/LAMTOR3/DYNC1LI1/DNAJC3/CD33/PFKL/DSN1/SLC2A3/HSP90AB1/ANO6/VAT1/PSMA5/PKM	69
GO:0000082	G1/S transition of mitotic cell cycle	44/917	204/9446	2.5757e-07	7.352e-05	5.82074e-05	CDK6/FBXO7/GFI1B/SOX4/TYMS/MCM4/MCM2/CTDSPL/TMEM14B/CDKN1A/BCAT1/TFDP1/MYC/MCM3/EIF4EBP1/MCM6/MCM7/APEX1/PCNA/MAX/PRKDC/CCNE2/CASP2/TP53/PPP6C/GSPT1/CDT1/AIF1/LATS2/CDK1/TRIAP1/MCM5/GMNN/CACUL1/NASP/WEE1/RRM2/MCM8/CDK4/DHFR/BACH1/RBBP8/MDM2/CNOT6	44
GO:0051186	cofactor metabolic process	69/917	385/9446	2.80494e-07	7.5354e-05	5.96593e-05	GPX1/CAT/SCD/PRDX3/LDHA/GCLM/MTHFD2/GLO1/TYMS/PGD/EIF2AK1/SNCA/PGK1/PNP/CPOX/HMGCR/GAPDH/MMADHC/AHCY/TPI1/TALDO1/GSTO1/HSPA9/TMEM14C/ACLY/ACSL4/RAC1/HSD17B12/DLD/IDH2/TKT/VCP/STAT3/GGCT/UROD/RAC2/ME2/ELOVL5/TP53/SHMT2/UROS/PARK7/TSPO/BLVRB/ALDOA/IDH1/GPI/QPRT/ELOVL6/MPC2/MTHFD1/GPD2/G6PD/ENO1/PFKP/RFK/PFKL/DHFR/GSS/SEH1L/NUP50/SLC2A3/SLC25A39/MTHFD2L/ENOPH1/MAT2A/AKR1C3/ELOVL7/PKM	69
GO:0035690	cellular response to drug	47/917	229/9446	4.74178e-07	0.000120309	9.52515e-05	NET1/CYP1B1/MYB/GCLM/HNRNPA1/PPIF/CBX3/GNAQ/TFRC/CTNNA1/MYC/IL1B/NME1/EIF4EBP1/MT2A/CST3/PDCD10/GNA15/LARP1/APEX1/HDAC2/PCNA/AHR/EFTUD2/CTNNB1/HSPA5/KMT2A/CHMP5/TP53/MAPK1/MEF2C/PARK7/AIF1/RAP2A/KCNH2/CDK1/ARHGEF2/CRK/MAP3K5/FOXO3/CDK4/ACTB/OPA1/HSP90AB1/RIPK2/MDM2/ETS1	47
GO:0072521	purine-containing compound metabolic process	68/917	384/9446	5.43546e-07	0.000130651	0.000103439	GPX1/SCD/MPP1/LDHA/SNCA/PGK1/PNP/UQCRH/HMGCR/PPIF/GAPDH/COX8A/PAICS/HPRT1/IMPDH2/AHCY/TPI1/UQCRC2/PARP1/NME1/ACLY/ACSL4/GMPR/DNM1L/HSD17B12/AK3/COX5B/DLD/VCP/STAT3/NDUFS5/TJP2/ATP6V1A/DCK/ELOVL5/TP53/SHMT2/NME4/IMPAD1/PARK7/TSPO/ALDOA/GPI/COX6C/GNAI3/GMPS/CDK1/ELOVL6/OLA1/MPC2/COX5A/RAN/MTHFD1/CLPX/TPST2/ENO1/PFKP/PFKL/SEH1L/OPA1/NUP50/PAPSS1/MTHFD2L/ENOPH1/NDUFS4/ELOVL7/TMSB4X/PKM	68
GO:0034504	protein localization to nucleus	39/917	176/9446	5.98062e-07	0.000130973	0.000103694	GLUL/YWHAE/IPO9/CDKN1A/CCT2/LMNA/CALR/DKC1/PARP1/CCT4/HNRNPU/TNPO1/IPO5/CCT7/PTTG1IP/XPO1/CCT8/CHP1/CCT6A/HHEX/STAT3/SYK/SUMO1/CD36/TP53/CCT5/MAPK1/PARK7/ARL2/CDK1/NOLC1/RAN/NUTF2/MED1/TNPO3/PKIG/MDM2/HCLS1/RPL11	39
GO:0070527	platelet aggregation	17/917	46/9446	6.02241e-07	0.000130973	0.000103694	ITGA2B/LYN/VCL/RAP2B/DMTN/CLIC1/CD9/GATA1/ACTG1/FERMT3/SERPINE2/SYK/PIK3CB/PLEK/ACTB/CSRP1/GNAS	17
GO:0007599	hemostasis	44/917	213/9446	9.14664e-07	0.000189876	0.000150329	ITGA2B/GATA2/NFE2/LYN/HBD/CD34/PRKAR2B/VCL/RAP2B/GNAQ/DMTN/CAPZA2/CLIC1/CBX5/CD9/GATA1/RAC1/ACTG1/AK3/FERMT3/GNA15/C1QBP/FLI1/HDAC2/SERPINE2/SYK/CD36/MAFG/MAPK1/PIK3CB/PTPN11/PLEK/GPI/LCP2/F2R/PLSCR1/MMRN1/ACTB/CSRP1/VKORC1/GNAS/GNA12/ANO6/H3F3A	44
GO:1901293	nucleoside phosphate biosynthetic process	49/917	250/9446	1.13666e-06	0.0002257	0.000178692	SCD/LDHA/TYMS/SNCA/PGK1/PNP/GAPDH/PAICS/HPRT1/IMPDH2/TPI1/PARP1/NME1/ACLY/ACSL4/DUT/RRM1/HSD17B12/AK3/DLD/IDH2/VCP/STAT3/DCK/ELOVL5/TP53/MAPK1/NME4/ALDOA/CMPK2/GPI/QPRT/GMPS/ELOVL6/MPC2/TK1/MTHFD1/RRM2/ENO1/PFKP/RFK/PFKL/SEH1L/NUP50/PAPSS1/MTHFD2L/ELOVL7/TMSB4X/PKM	49
GO:0019693	ribose phosphate metabolic process	66/917	378/9446	1.34469e-06	0.000249291	0.000197369	SCD/MPP1/LDHA/PGD/SNCA/PGK1/UQCRH/HMGCR/PPIF/GAPDH/COX8A/PAICS/HPRT1/IMPDH2/TPI1/TALDO1/UQCRC2/PARP1/NME1/ACLY/ACSL4/DNM1L/HSD17B12/AK3/COX5B/DLD/TKT/VCP/STAT3/NDUFS5/TJP2/ATP6V1A/PYGL/ELOVL5/TP53/SHMT2/NME4/IMPAD1/PARK7/TSPO/ALDOA/GPI/COX6C/GNAI3/GMPS/CDK1/ELOVL6/OLA1/MPC2/COX5A/RAN/CLPX/G6PD/TPST2/ENO1/PFKP/RFK/PFKL/SEH1L/OPA1/NUP50/PAPSS1/NDUFS4/ELOVL7/TMSB4X/PKM	66
GO:0044843	cell cycle G1/S phase transition	44/917	216/9446	1.36463e-06	0.000249291	0.000197369	CDK6/FBXO7/GFI1B/SOX4/TYMS/MCM4/MCM2/CTDSPL/TMEM14B/CDKN1A/BCAT1/TFDP1/MYC/MCM3/EIF4EBP1/MCM6/MCM7/APEX1/PCNA/MAX/PRKDC/CCNE2/CASP2/TP53/PPP6C/GSPT1/CDT1/AIF1/LATS2/CDK1/TRIAP1/MCM5/GMNN/CACUL1/NASP/WEE1/RRM2/MCM8/CDK4/DHFR/BACH1/RBBP8/MDM2/CNOT6	44
GO:0046677	response to antibiotic	42/917	203/9446	1.54852e-06	0.000272004	0.000215351	NET1/CYP1B1/GPX1/CAT/MYB/PRDX3/HNRNPA1/TYMS/HMGCR/PPIF/CASP3/EIF4EBP1/CLU/CST3/TUFM/PDCD10/LARP1/STAT3/APEX1/HDAC2/PCNA/AHR/HSPA5/ACTR2/TP53/MEF2C/UROS/PARK7/GSN/UBE3A/CDK1/PHB/CRK/MAP3K5/FOXO3/G6PD/OPA1/VKORC1/MDM2/JUN/KDM5B/ETS1	42
GO:0034109	homotypic cell-cell adhesion	18/917	54/9446	1.63727e-06	0.000276942	0.00021926	ITGA2B/LYN/VCL/RAP2B/DMTN/CLIC1/CD9/GATA1/ACTG1/FERMT3/SERPINE2/SYK/PIK3CB/DSG2/PLEK/ACTB/CSRP1/GNAS	18
GO:0034599	cellular response to oxidative stress	43/917	211/9446	1.77657e-06	0.000285461	0.000226006	NET1/CYP1B1/GPX1/CAT/FBXO7/MYB/PRDX3/NCF4/PRDX6/SNCA/SOD2/PPIF/TPM1/PARP1/ATP2A2/CST3/PDCD10/BTK/MGST1/APEX1/HDAC2/NONO/TXNRD1/PCNA/CTNNB1/CYCS/CD36/TP53/MAPK1/PARK7/AIF1/CDK1/CRK/MAP3K5/ROMO1/FOXO3/G6PD/DHFR/AKR1C3/MDM2/DAPK1/JUN/ETS1	43
GO:0006163	purine nucleotide metabolic process	64/917	366/9446	1.85307e-06	0.000285461	0.000226006	GPX1/SCD/MPP1/LDHA/SNCA/PGK1/PNP/UQCRH/HMGCR/PPIF/GAPDH/COX8A/PAICS/HPRT1/IMPDH2/TPI1/UQCRC2/PARP1/NME1/ACLY/ACSL4/DNM1L/HSD17B12/AK3/COX5B/DLD/VCP/STAT3/NDUFS5/TJP2/ATP6V1A/ELOVL5/TP53/SHMT2/NME4/IMPAD1/PARK7/TSPO/ALDOA/GPI/COX6C/GNAI3/GMPS/CDK1/ELOVL6/OLA1/MPC2/COX5A/RAN/MTHFD1/CLPX/TPST2/ENO1/PFKP/PFKL/SEH1L/OPA1/NUP50/PAPSS1/MTHFD2L/NDUFS4/ELOVL7/TMSB4X/PKM	64
GO:0009636	response to toxic substance	54/917	291/9446	1.92435e-06	0.000285461	0.000226006	NET1/CYP1B1/GPX1/CAT/MYB/PRDX3/LYN/HNRNPA1/HBD/TYMS/PRDX6/PTGS1/SOD2/CPOX/HMGCR/PPIF/CDKN1A/HPRT1/CASP3/GSTO1/EIF4EBP1/CST3/TUFM/PDCD10/MGST1/STAT3/APEX1/HDAC2/TXNRD1/PCNA/MPST/AHR/ACTR2/CD36/MAPK1/PARK7/GSN/UBE3A/CDK1/PHB/PRDX4/CLIC2/EIF2AK2/CRK/MAP3K5/FOXO3/G6PD/CDK4/DHFR/ACTB/MDM2/JUN/KDM5B/ETS1	54
GO:0071407	cellular response to organic cyclic compound	60/917	336/9446	1.94038e-06	0.000285461	0.000226006	CYP1B1/NCOA4/GCLM/SNCA/FHL2/CBX3/FKBP4/YWHAH/CASP3/DMTN/CALR/CTNNA1/IL1B/PARP1/HNRNPU/EIF4EBP1/IL18/CLU/DNM1L/TRIM24/NRIP1/MSN/LARP1/STAT3/APEX1/NPM1/HDAC2/H2AFZ/SNW1/PGRMC2/RUNX1/AHR/CTNNB1/HSPA5/HMGCS1/MLC1/ACTR2/MAPK1/MEF2C/PARK7/AIF1/UBE3A/PIM1/ATP1A1/PHB/RALB/RAN/SLC16A1/CDC5L/FOXO3/CDK4/ACTB/SMAD5/ABHD2/MED1/HSP90AB1/AKR1C3/RIOK3/MDM2/CBFB	60
GO:0009123	nucleoside monophosphate metabolic process	49/917	255/9446	2.06719e-06	0.000285461	0.000226006	MPP1/LDHA/TYMS/SNCA/PGK1/UQCRH/PPIF/GAPDH/COX8A/PAICS/HPRT1/IMPDH2/TPI1/UQCRC2/PARP1/DUT/DNM1L/AK3/COX5B/DLD/VCP/STAT3/NDUFS5/TJP2/ATP6V1A/DCK/TP53/SHMT2/PARK7/TSPO/ALDOA/CMPK2/GPI/COX6C/GMPS/CDK1/OLA1/TK1/COX5A/CLPX/ENO1/PFKP/RFK/PFKL/SEH1L/NUP50/NDUFS4/TMSB4X/PKM	49
GO:0017144	drug metabolic process	79/917	485/9446	2.11669e-06	0.000285461	0.000226006	FADS1/CYP1B1/GPX1/CAT/PRDX3/LDHA/MTHFD2/TYMS/CD34/FADS2/SNCA/PGK1/UQCRH/PPIF/GAPDH/MMADHC/COX8A/HPRT1/ALDH1A1/TPI1/UQCRC2/IL1B/PARP1/ACLY/COMT/RAC1/CLU/DNM1L/CS/AK3/COX5B/CMAS/DLD/IDH2/VCP/STAT3/SMS/NDUFS5/ATP6V1A/RAC2/MPST/ME2/CD36/ELOVL5/TP53/SHMT2/PARK7/TSPO/ALDOA/AIF1/IDH1/GPI/COX6C/QPRT/CDK1/OLA1/DDAH2/COX5A/MTHFD1/CLPX/ENO1/PFKP/RFK/PFKL/DHFR/SEH1L/NUP50/SCP2/MTHFD2L/ENOPH1/MAT2A/HSP90AB1/L…	79
GO:0009165	nucleotide biosynthetic process	48/917	248/9446	2.12518e-06	0.000285461	0.000226006	SCD/LDHA/TYMS/SNCA/PGK1/PNP/GAPDH/PAICS/HPRT1/IMPDH2/TPI1/PARP1/NME1/ACLY/ACSL4/DUT/RRM1/HSD17B12/AK3/DLD/IDH2/VCP/STAT3/DCK/ELOVL5/TP53/MAPK1/NME4/ALDOA/CMPK2/GPI/QPRT/GMPS/ELOVL6/MPC2/MTHFD1/RRM2/ENO1/PFKP/RFK/PFKL/SEH1L/NUP50/PAPSS1/MTHFD2L/ELOVL7/TMSB4X/PKM	48
GO:0043254	regulation of protein complex assembly	53/917	285/9446	2.24182e-06	0.000292525	0.000231598	TAL1/RRN3/STMN1/SNCA/FKBP4/ARPC1B/DMTN/PARP1/EIF4EBP1/RAC1/CLU/DNM1L/MTPN/MSN/VCP/RPL13A/VDAC2/MAPRE1/ARPC4/BRK1/CAND1/ZNF451/SUMO1/CTNNB1/G3BP2/RHOC/TMOD3/ACTR3/ACTR2/CD36/TP53/PARK7/HMGB1/CDT1/GSN/PTPN11/ARL2/WASF1/PLEK/ARHGEF2/ATXN2L/RALB/EIF2AK2/CYFIP1/FSCN1/SENP6/PPM1A/RIOK3/JUN/TMSB4X/HCLS1/CNOT6/H3F3A	53
GO:0006734	NADH metabolic process	12/917	27/9446	2.85437e-06	0.000362109	0.000286689	PGK1/GAPDH/TPI1/VCP/TP53/ALDOA/GPI/GPD2/ENO1/PFKP/PFKL/PKM	12
GO:0052548	regulation of endopeptidase activity	41/917	201/9446	3.00989e-06	0.000363046	0.000287431	GPX1/PRDX3/LYN/CSNK2A1/YWHAE/ANP32B/SNCA/GAPDH/SPINT2/APLP2/LGALS9/HSPD1/MYC/PEBP1/CST3/DLC1/VCP/PICALM/STAT3/DHCR24/PDCD6/TIMP1/CYCS/SIAH2/PARK7/HMGB1/GSN/CASP8AP2/SERPINB1/F2R/TRIAP1/CD109/MAP3K5/ARL6IP1/DAP/RIPK2/LXN/UCHL5/MDM2/DAPK1/SERPINB9	41
GO:0007548	sex differentiation	32/917	140/9446	3.02075e-06	0.000363046	0.000287431	YBX3/NCOA4/RAB13/HMGB2/FKBP4/CASP3/CTNNA1/CITED2/GATA1/RRM1/NRIP1/CST3/MGST1/DHCR24/CTNNB1/HSPA5/CASP2/HMGCS1/HOXA9/PTPN11/UBE3A/IDH1/PHB/PRDX4/LHFPL2/NASP/EREG/FOXO3/SMAD5/AKR1C3/H3F3A/ARID4B	32
GO:0007338	single fertilization	17/917	51/9446	3.18271e-06	0.000368584	0.000291816	CCT2/CCT4/CD9/CCT7/CCT8/VDAC2/CCT5/PARK7/HOXA9/ALDOA/UBE3A/CDK1/LHFPL2/ABHD2/KDM5B/H3F3A/CD46	17
GO:0050821	protein stabilization	31/917	134/9446	3.28827e-06	0.000368584	0.000291816	SOX4/GAPDH/CDKN1A/CCT2/GNAQ/HSPD1/CALR/CCT4/CLU/CCT7/CCT8/PDCD10/CHP1/CCT6A/RTN4/SUMO1/PPIB/TP53/CCT5/PARK7/PIM1/GRN/PHB/MCM8/USP33/RASSF2/HSP90AB1/SAV1/GTPBP4/RPL5/RPL11	31
GO:0052547	regulation of peptidase activity	43/917	216/9446	3.38162e-06	0.000368584	0.000291816	GPX1/PRDX3/LYN/CSNK2A1/YWHAE/ANP32B/SNCA/GAPDH/SPINT2/APLP2/LGALS9/HSPD1/MYC/PEBP1/CST3/DLC1/VCP/PICALM/STAT3/DHCR24/PDCD6/TIMP1/CYCS/SIAH2/PARK7/HMGB1/GSN/CASP8AP2/GRN/SERPINB1/F2R/TRIAP1/CD109/MAP3K5/ARL6IP1/CLPX/DAP/RIPK2/LXN/UCHL5/MDM2/DAPK1/SERPINB9	43
GO:0007596	blood coagulation	42/917	209/9446	3.41543e-06	0.000368584	0.000291816	ITGA2B/GATA2/NFE2/LYN/HBD/CD34/PRKAR2B/VCL/RAP2B/GNAQ/DMTN/CAPZA2/CLIC1/CBX5/CD9/GATA1/RAC1/ACTG1/AK3/FERMT3/GNA15/C1QBP/HDAC2/SERPINE2/SYK/CD36/MAFG/MAPK1/PIK3CB/PTPN11/PLEK/LCP2/F2R/PLSCR1/MMRN1/ACTB/CSRP1/VKORC1/GNAS/GNA12/ANO6/H3F3A	42
GO:0006979	response to oxidative stress	55/917	304/9446	3.47036e-06	0.000368584	0.000291816	NET1/CYP1B1/H2AFY/GPX1/CAT/PDLIM1/FBXO7/MYB/PRDX3/NCF4/GCLM/PRDX6/PTGS1/SNCA/SOD2/PPIF/CASP3/TPM1/PARP1/ATP2A2/CST3/PDCD10/BTK/MGST1/APEX1/HDAC2/PSMB5/NONO/TXNRD1/DHCR24/PCNA/CTNNB1/CYCS/CD36/TP53/MAPK1/PARK7/AIF1/UBE3A/IDH1/CDK1/OXSR1/CRK/MAP3K5/ROMO1/FOXO3/G6PD/DHFR/GSS/AKR1C3/PON2/MDM2/DAPK1/JUN/ETS1	55
GO:0050817	coagulation	42/917	210/9446	3.88019e-06	0.000402746	0.000318862	ITGA2B/GATA2/NFE2/LYN/HBD/CD34/PRKAR2B/VCL/RAP2B/GNAQ/DMTN/CAPZA2/CLIC1/CBX5/CD9/GATA1/RAC1/ACTG1/AK3/FERMT3/GNA15/C1QBP/HDAC2/SERPINE2/SYK/CD36/MAFG/MAPK1/PIK3CB/PTPN11/PLEK/LCP2/F2R/PLSCR1/MMRN1/ACTB/CSRP1/VKORC1/GNAS/GNA12/ANO6/H3F3A	42
GO:0055072	iron ion homeostasis	17/917	52/9446	4.30615e-06	0.000437026	0.000346003	B2M/SLC40A1/FTH1/NCOA4/EIF2AK1/NEDD8/TFRC/MYC/ATP6V0A2/PICALM/CAND1/ATP6AP1/ATP6V1A/SLC25A37/NDFIP1/SRI/CYBRD1	17
GO:0009566	fertilization	19/917	63/9446	4.61474e-06	0.000458164	0.000362738	YBX3/CCT2/CCT4/CD9/CCT7/CCT8/VDAC2/CCT5/PARK7/HOXA9/ALDOA/UBE3A/CDK1/LHFPL2/CLIC4/ABHD2/KDM5B/H3F3A/CD46	19
GO:0072522	purine-containing compound biosynthetic process	40/917	198/9446	5.08827e-06	0.000494428	0.000391449	SCD/LDHA/SNCA/PGK1/PNP/GAPDH/PAICS/HPRT1/IMPDH2/TPI1/PARP1/NME1/ACLY/ACSL4/GMPR/HSD17B12/AK3/DLD/VCP/STAT3/DCK/ELOVL5/TP53/NME4/ALDOA/GPI/GMPS/ELOVL6/MPC2/MTHFD1/ENO1/PFKP/PFKL/SEH1L/NUP50/PAPSS1/MTHFD2L/ELOVL7/TMSB4X/PKM	40
GO:0044283	small molecule biosynthetic process	76/917	473/9446	5.59671e-06	0.000532503	0.000421594	FADS1/GLUL/GPX1/SCD/LDHA/PTGS1/PGD/FADS2/SNCA/PGK1/PNP/HMGCR/GAPDH/SPTLC2/SQLE/HPRT1/IMPDH2/NUDT3/TPI1/TALDO1/BCAT1/IL1B/NME1/ACLY/HSD17B12/TKT/CLTC/VCP/STAT3/ADIPOR2/DHCR24/DHCR7/DCTPP1/SYK/DCK/HMGCS1/ELOVL5/TP53/MSMO1/SHMT2/NME4/UROS/IMPAD1/PARK7/ALDOA/PLEK/TM7SF2/GPI/CNBP/SC5D/GMPS/ELOVL6/TK1/RAN/MTHFD1/GPD2/LEPR/G6PD/CLK2/ENO1/PFKP/UNG/RFK/PFKL/DHFR/SEH1L/NUP50/SCP2/MTHFD2L/IDI1/ENOPH1/AKR1C3…	76
GO:1903405	protein localization to nuclear body	7/917	10/9446	7.3345e-06	0.000647239	0.000512433	CCT2/DKC1/CCT4/CCT7/CCT8/CCT6A/CCT5	7
GO:1904851	positive regulation of establishment of protein localization to telomere	7/917	10/9446	7.3345e-06	0.000647239	0.000512433	CCT2/DKC1/CCT4/CCT7/CCT8/CCT6A/CCT5	7
GO:1904867	protein localization to Cajal body	7/917	10/9446	7.3345e-06	0.000647239	0.000512433	CCT2/DKC1/CCT4/CCT7/CCT8/CCT6A/CCT5	7
GO:0048863	stem cell differentiation	31/917	139/9446	7.36948e-06	0.000647239	0.000512433	LMO2/CDK6/TAL1/GATA2/MYB/OCIAD1/ZEB2/CORO1C/HSPA9/HNRNPU/GATA1/XRCC5/STAT3/PHACTR4/PSMB5/NUDT21/RUNX1/YTHDF2/PSMD2/PDCD6/KMT2A/TP53/MAPK1/MEF2C/ZNF281/PSMD1/EIF2AK2/NOLC1/PSMB2/PSMA5/CBFB	31
GO:0009150	purine ribonucleotide metabolic process	60/917	351/9446	8.19326e-06	0.000696218	0.000551211	SCD/MPP1/LDHA/SNCA/PGK1/UQCRH/HMGCR/PPIF/GAPDH/COX8A/PAICS/HPRT1/IMPDH2/TPI1/UQCRC2/PARP1/NME1/ACLY/ACSL4/DNM1L/HSD17B12/AK3/COX5B/DLD/VCP/STAT3/NDUFS5/TJP2/ATP6V1A/ELOVL5/TP53/SHMT2/NME4/IMPAD1/PARK7/TSPO/ALDOA/GPI/COX6C/GNAI3/GMPS/CDK1/ELOVL6/OLA1/MPC2/COX5A/RAN/CLPX/TPST2/ENO1/PFKP/PFKL/SEH1L/OPA1/NUP50/PAPSS1/NDUFS4/ELOVL7/TMSB4X/PKM	60
GO:0032870	cellular response to hormone stimulus	66/917	398/9446	8.23205e-06	0.000696218	0.000551211	LMO2/YWHAG/SOCS2/LYN/NCOA4/GCLM/PRKAR2B/RAB13/FHL2/CBX3/FKBP4/YWHAH/GNAQ/ATP6V1F/CALR/IL1B/LEPROT/PARP1/HNRNPU/CSNK2B/EIF4EBP1/GATA1/NRIP1/RAB10/ATP6V0A2/MSN/GNA15/STAT3/APEX1/H2AFZ/ADIPOR2/ATP6AP1/MAX/PGRMC2/PRKDC/ATP6V1A/RUNX1/CTNNB1/HMGCS1/MEF2C/PARK7/AIF1/PTPN11/UBE3A/LATS2/IGFBP7/ATP1A1/PHB/STAT5A/CRK/RAN/SMARCC1/AP3S1/LEPR/CDC5L/FOXO3/CYFIP1/GRB10/CDK4/OPA1/ABHD2/MED1/USO1/AKR1C3/MDM2/CBFB	66
GO:0090407	organophosphate biosynthetic process	73/917	455/9446	9.09364e-06	0.000755103	0.000597831	FADS1/SCD/SLC44A1/LDHA/CSNK2A1/TYMS/SNCA/PGK1/PNP/GAPDH/SPTLC2/PAICS/HPRT1/IMPDH2/TPI1/PYURF/PARP1/MBOAT2/NME1/ACLY/ACSL4/DUT/CSNK2B/RRM1/HSD17B12/AK3/DLD/IDH2/TKT/VCP/SYNJ2/STAT3/MBOAT7/STARD7/DCK/ARF3/PYGL/ELOVL5/TP53/MAPK1/PIK3CB/NME4/ALDOA/CMPK2/PLEK/IDH1/GPI/QPRT/GMPS/ELOVL6/MPC2/TK1/MTHFD1/PTDSS1/PLSCR1/G6PD/RRM2/PIGS/ENO1/PFKP/RFK/RUFY1/PFKL/RAB4A/SEH1L/NUP50/PAPSS1/MTHFD2L/IDI1/LPCAT2/ELO…	73
GO:0048878	chemical homeostasis	78/917	496/9446	9.48207e-06	0.000773297	0.000612235	B2M/SLC40A1/GATA2/TMEM97/FTH1/LYN/NCOA4/SOX4/GCLM/STMN1/PRKAR2B/YWHAE/EIF2AK1/SNCA/SOD2/HMGCR/NEDD8/TFRC/ATP6V1F/MLLT11/CALR/PDZD8/GSTO1/MYC/PARP1/NME1/COMT/IL18/MT2A/RAC1/NPC2/ATP2A2/TRIM24/RAB11A/ATP6V0A2/GNA15/CHP1/RTN4/PICALM/STAT3/ADIPOR2/CAND1/RAB7A/ATP6AP1/ATP6V1A/SNX5/ATP2C1/PYGL/CD36/MAFG/MAPK1/PIK3CB/PARK7/HMGB1/TSPO/SLC25A37/NDFIP1/PTPN11/KIF5B/GRN/KCNH2/ATP1A1/SRI/F2R/MPC2/CLIC2/TPT1/…	78
GO:0009259	ribonucleotide metabolic process	61/917	364/9446	1.30486e-05	0.00104549	0.000827736	SCD/MPP1/LDHA/SNCA/PGK1/UQCRH/HMGCR/PPIF/GAPDH/COX8A/PAICS/HPRT1/IMPDH2/TPI1/UQCRC2/PARP1/NME1/ACLY/ACSL4/DNM1L/HSD17B12/AK3/COX5B/DLD/VCP/STAT3/NDUFS5/TJP2/ATP6V1A/ELOVL5/TP53/SHMT2/NME4/IMPAD1/PARK7/TSPO/ALDOA/GPI/COX6C/GNAI3/GMPS/CDK1/ELOVL6/OLA1/MPC2/COX5A/RAN/CLPX/TPST2/ENO1/PFKP/RFK/PFKL/SEH1L/OPA1/NUP50/PAPSS1/NDUFS4/ELOVL7/TMSB4X/PKM	61
GO:1904814	regulation of protein localization to chromosome, telomeric region	8/917	14/9446	1.34888e-05	0.00106213	0.000840907	H2AFY/CCT2/DKC1/CCT4/CCT7/CCT8/CCT6A/CCT5	8
GO:0050878	regulation of body fluid levels	50/917	280/9446	1.39986e-05	0.00108359	0.0008579	ITGA2B/GATA2/NFE2/SOCS2/LYN/HBD/CD34/STMN1/PRKAR2B/VCL/RAP2B/GNAQ/DMTN/CAPZA2/CLIC1/CBX5/NME1/CD9/GATA1/RAC1/ACTG1/AK3/RAB11A/FERMT3/GNA15/C1QBP/FLI1/HDAC2/SERPINE2/SYK/CD36/MAFG/MAPK1/PIK3CB/PTPN11/PLEK/GPI/LCP2/STAT5A/F2R/PLSCR1/MMRN1/ACTB/MED1/CSRP1/VKORC1/GNAS/GNA12/ANO6/H3F3A	50
GO:0010639	negative regulation of organelle organization	46/917	251/9446	1.55294e-05	0.00114744	0.000908455	H2AFY/GPX1/HNRNPA1/STMN1/SNCA/MCM2/HMGA1/PPIF/FKBP4/LMNA/DMTN/PARP1/HNRNPU/CLU/SET/DNM1L/XRCC5/DLC1/MTPN/NPM1/MAPRE1/RAB7A/ZNF451/FEZ2/CKAP2/TMOD3/SLC25A5/TP53/TSPO/CDT1/GSN/HNRNPC/CHEK1/MAD2L1/TRIAP1/ARHGEF2/HIGD1A/TOM1L1/NBN/DYNC1LI1/OPA1/CCP110/OTUB1/TMSB4X/VAT1/H3F3A	46
GO:0010951	negative regulation of endopeptidase activity	23/917	92/9446	1.57839e-05	0.00114744	0.000908455	GPX1/PRDX3/CSNK2A1/YWHAE/SNCA/GAPDH/SPINT2/APLP2/PEBP1/CST3/PICALM/DHCR24/TIMP1/SIAH2/PARK7/SERPINB1/TRIAP1/CD109/ARL6IP1/LXN/UCHL5/MDM2/SERPINB9	23
GO:0009126	purine nucleoside monophosphate metabolic process	43/917	229/9446	1.58285e-05	0.00114744	0.000908455	MPP1/LDHA/SNCA/PGK1/UQCRH/PPIF/GAPDH/COX8A/PAICS/HPRT1/IMPDH2/TPI1/UQCRC2/PARP1/DNM1L/AK3/COX5B/DLD/VCP/STAT3/NDUFS5/TJP2/ATP6V1A/TP53/SHMT2/PARK7/TSPO/ALDOA/GPI/COX6C/GMPS/CDK1/OLA1/COX5A/CLPX/ENO1/PFKP/PFKL/SEH1L/NUP50/NDUFS4/TMSB4X/PKM	43
GO:0009167	purine ribonucleoside monophosphate metabolic process	43/917	229/9446	1.58285e-05	0.00114744	0.000908455	MPP1/LDHA/SNCA/PGK1/UQCRH/PPIF/GAPDH/COX8A/PAICS/HPRT1/IMPDH2/TPI1/UQCRC2/PARP1/DNM1L/AK3/COX5B/DLD/VCP/STAT3/NDUFS5/TJP2/ATP6V1A/TP53/SHMT2/PARK7/TSPO/ALDOA/GPI/COX6C/GMPS/CDK1/OLA1/COX5A/CLPX/ENO1/PFKP/PFKL/SEH1L/NUP50/NDUFS4/TMSB4X/PKM	43
GO:0051129	negative regulation of cellular component organization	70/917	439/9446	1.72516e-05	0.00122826	0.000972441	B2M/H2AFY/GPX1/HNRNPA1/STMN1/SNCA/MCM2/HMGA1/PPIF/FKBP4/YWHAH/LMNA/CERS2/SNX3/DMTN/CORO1C/PARP1/HNRNPU/EIF4EBP1/RAC1/CLU/SET/DNM1L/XRCC5/CST3/DLC1/MTPN/SDCBP/RTN4/PICALM/RPL13A/NPM1/VDAC2/HDAC2/MAPRE1/RAB7A/ZNF451/FEZ2/CKAP2/TMOD3/SLC25A5/TP53/PARK7/HMGB1/TSPO/CDT1/GSN/ACTN4/UBE3A/HNRNPC/CHEK1/MAD2L1/TRIAP1/ARHGEF2/HIGD1A/TOM1L1/NBN/DYNC1LI1/ITM2C/IRAK3/OPA1/PPM1A/IFRD1/CCP110/RIOK3/OTUB1/MDM2/TM…	70
GO:0009895	negative regulation of catabolic process	40/917	208/9446	1.74813e-05	0.00122826	0.000972441	LAPTM4B/YBX3/CSNK2A1/SNCA/HMGCR/SNX3/DKC1/IL1B/HNRNPU/GABARAPL2/SF3B3/CST3/SDCBP/LARP1/HIPK2/STAT3/LRPPRC/SERPINE2/AZIN1/FEZ2/YBX1/TIMP1/TP53/HNRNPA0/ELAVL1/PARK7/TSPO/HNRNPC/PHB/MAD2L1/MAP1A/SMARCC1/LEPR/DAP/IRAK3/TAB2/HSP90AB1/UCHL5/RPL5/RPL11	40
GO:0070203	regulation of establishment of protein localization to telomere	7/917	11/9446	1.84755e-05	0.00125937	0.000997068	CCT2/DKC1/CCT4/CCT7/CCT8/CCT6A/CCT5	7
GO:1990173	protein localization to nucleoplasm	7/917	11/9446	1.84755e-05	0.00125937	0.000997068	CCT2/DKC1/CCT4/CCT7/CCT8/CCT6A/CCT5	7
GO:0009141	nucleoside triphosphate metabolic process	45/917	246/9446	2.01367e-05	0.00135242	0.00107074	LDHA/TYMS/SNCA/PGK1/UQCRH/PPIF/GAPDH/COX8A/TPI1/UQCRC2/PARP1/NME1/DNM1L/AK3/COX5B/DLD/VCP/STAT3/NDUFS5/DCTPP1/ATP6V1A/TP53/SHMT2/NME4/PARK7/TSPO/ALDOA/CMPK2/GPI/COX6C/GNAI3/CDK1/OLA1/COX5A/RAN/CLPX/ENO1/PFKP/PFKL/SEH1L/OPA1/NUP50/NDUFS4/TMSB4X/PKM	45
GO:0006164	purine nucleotide biosynthetic process	37/917	188/9446	2.11086e-05	0.00139715	0.00110615	SCD/LDHA/SNCA/PGK1/GAPDH/PAICS/HPRT1/IMPDH2/TPI1/PARP1/NME1/ACLY/ACSL4/HSD17B12/AK3/DLD/VCP/STAT3/ELOVL5/TP53/NME4/ALDOA/GPI/GMPS/ELOVL6/MPC2/MTHFD1/ENO1/PFKP/PFKL/SEH1L/NUP50/PAPSS1/MTHFD2L/ELOVL7/TMSB4X/PKM	37
GO:0048511	rhythmic process	34/917	167/9446	2.16887e-05	0.00141504	0.00112031	CPT1A/CSNK2A1/TYMS/CBX3/GNAQ/IMPDH2/AHCY/CASP3/HNRNPU/DNM1L/NRIP1/CST3/HDAC2/NONO/PCNA/PRKDC/AHR/HSPA5/CASP2/KMT2A/TP53/SIAH2/UBE3A/MAGED1/CDK1/DTL/EREG/FOXO3/HEBP1/CDK4/TOP1/JUN/KDM5B/ETS1	34
GO:0010466	negative regulation of peptidase activity	23/917	94/9446	2.29866e-05	0.00147859	0.00117063	GPX1/PRDX3/CSNK2A1/YWHAE/SNCA/GAPDH/SPINT2/APLP2/PEBP1/CST3/PICALM/DHCR24/TIMP1/SIAH2/PARK7/SERPINB1/TRIAP1/CD109/ARL6IP1/LXN/UCHL5/MDM2/SERPINB9	23
GO:0046661	male sex differentiation	22/917	88/9446	2.40308e-05	0.00150785	0.0011938	YBX3/NCOA4/RAB13/HMGB2/FKBP4/CTNNA1/CITED2/GATA1/RRM1/CST3/MGST1/DHCR24/CTNNB1/HMGCS1/HOXA9/PRDX4/LHFPL2/NASP/SMAD5/AKR1C3/H3F3A/ARID4B	22
GO:0006694	steroid biosynthetic process	25/917	107/9446	2.41019e-05	0.00150785	0.0011938	SCD/HSD17B11/HMGCR/SQLE/IL1B/ACLY/HSD17B12/DHCR24/DHCR7/HMGCS1/MSMO1/TSPO/TM7SF2/CNBP/SC5D/IGFBP7/ATP1A1/ELOVL6/RAN/G6PD/SCP2/IDI1/MED1/AKR1C3/ACAT2	25
GO:0009161	ribonucleoside monophosphate metabolic process	44/917	241/9446	2.61041e-05	0.00159503	0.00126282	MPP1/LDHA/SNCA/PGK1/UQCRH/PPIF/GAPDH/COX8A/PAICS/HPRT1/IMPDH2/TPI1/UQCRC2/PARP1/DNM1L/AK3/COX5B/DLD/VCP/STAT3/NDUFS5/TJP2/ATP6V1A/TP53/SHMT2/PARK7/TSPO/ALDOA/GPI/COX6C/GMPS/CDK1/OLA1/COX5A/CLPX/ENO1/PFKP/RFK/PFKL/SEH1L/NUP50/NDUFS4/TMSB4X/PKM	44
GO:0034614	cellular response to reactive oxygen species	26/917	114/9446	2.61938e-05	0.00159503	0.00126282	NET1/CYP1B1/MYB/PRDX3/SOD2/PPIF/TPM1/CST3/PDCD10/BTK/APEX1/HDAC2/PCNA/CD36/MAPK1/PARK7/CDK1/CRK/MAP3K5/ROMO1/FOXO3/DHFR/AKR1C3/MDM2/JUN/ETS1	26
GO:0033002	muscle cell proliferation	25/917	108/9446	2.85311e-05	0.00169701	0.00134356	ABCC4/MYB/SOD2/HMGCR/CDKN1A/TPM1/COMT/IL18/XRCC5/STAT3/PRKDC/CTNNB1/MAPK1/MEF2C/AIF1/PIM1/GNAI3/CDK1/MAP3K5/EREG/PAXBP1/SAV1/MDM2/NQO2/JUN	25
GO:0009205	purine ribonucleoside triphosphate metabolic process	42/917	227/9446	2.86117e-05	0.00169701	0.00134356	LDHA/SNCA/PGK1/UQCRH/PPIF/GAPDH/COX8A/TPI1/UQCRC2/PARP1/NME1/DNM1L/AK3/COX5B/DLD/VCP/STAT3/NDUFS5/ATP6V1A/TP53/SHMT2/NME4/PARK7/TSPO/ALDOA/GPI/COX6C/GNAI3/CDK1/OLA1/COX5A/RAN/CLPX/ENO1/PFKP/PFKL/SEH1L/OPA1/NUP50/NDUFS4/TMSB4X/PKM	42
GO:2000145	regulation of cell motility	74/917	479/9446	3.01106e-05	0.00176301	0.00139581	GLUL/CYP1B1/ITGA2B/GCSAML/CDK6/GATA2/MPP1/LYN/SOD2/VCL/SPINT2/RAP2B/LGALS9/ZMYND8/LMNA/CERS2/DMTN/CALR/CTNNA1/CORO1C/TPM1/IL1B/CITED2/CD9/CSNK2B/RAC1/RAB11A/DLC1/IDH2/FERMT3/PDCD10/SDCBP/MSN/C1QBP/RTN4/STAT3/APEX1/SPN/MAPRE1/SERPINE2/PDCD6/RAC2/HSPA5/RHOC/TIMP1/MAPK1/MEF2C/HMGB1/AIF1/ACTN4/BEX4/GPI/RAP2A/GRN/STAT5A/F2R/ARHGEF2/OXSR1/CRK/C5orf30/EREG/FOXO3/MAPRE2/CLIC4/ABHD2/MIEN1/MDM2/JUN/GTPBP4/…	74
GO:0031647	regulation of protein stability	40/917	213/9446	3.1029e-05	0.00178536	0.0014135	FBXO7/SOX4/SNCA/GAPDH/CDKN1A/CCT2/GNAQ/LMNA/CASP3/HSPD1/CALR/CCT4/CLU/CCT7/TRIM24/CCT8/PDCD10/CHP1/CCT6A/RTN4/PRKDC/SUMO1/PPIB/TP53/CCT5/MAPK1/PARK7/GSN/PIM1/GRN/PHB/MCM8/USP33/RASSF2/HSP90AB1/SAV1/MDM2/GTPBP4/RPL5/RPL11	40
GO:0006732	coenzyme metabolic process	48/917	273/9446	3.14561e-05	0.00178536	0.0014135	SCD/LDHA/MTHFD2/TYMS/PGD/SNCA/PGK1/PNP/HMGCR/GAPDH/MMADHC/TPI1/TALDO1/GSTO1/ACLY/ACSL4/HSD17B12/DLD/IDH2/TKT/VCP/STAT3/ME2/ELOVL5/TP53/SHMT2/ALDOA/IDH1/GPI/QPRT/ELOVL6/MPC2/MTHFD1/GPD2/G6PD/ENO1/PFKP/RFK/PFKL/DHFR/SEH1L/NUP50/SLC2A3/MTHFD2L/ENOPH1/MAT2A/ELOVL7/PKM	48
GO:0045137	development of primary sexual characteristics	27/917	122/9446	3.26704e-05	0.00178536	0.0014135	YBX3/NCOA4/RAB13/HMGB2/CASP3/CTNNA1/CITED2/GATA1/RRM1/NRIP1/CST3/MGST1/HSPA5/CASP2/HMGCS1/HOXA9/UBE3A/IDH1/PHB/PRDX4/LHFPL2/NASP/EREG/FOXO3/AKR1C3/H3F3A/ARID4B	27
GO:0046165	alcohol biosynthetic process	23/917	96/9446	3.3026e-05	0.00178536	0.0014135	SCD/SNCA/HMGCR/SPTLC2/SQLE/IL1B/ACLY/DHCR24/DHCR7/HMGCS1/MSMO1/IMPAD1/PARK7/PLEK/TM7SF2/CNBP/SC5D/ELOVL6/RAN/G6PD/DHFR/IDI1/ACAT2	23
GO:0006695	cholesterol biosynthetic process	16/917	54/9446	3.31268e-05	0.00178536	0.0014135	SCD/HMGCR/SQLE/ACLY/DHCR24/DHCR7/HMGCS1/MSMO1/TM7SF2/CNBP/SC5D/ELOVL6/RAN/G6PD/IDI1/ACAT2	16
GO:1902653	secondary alcohol biosynthetic process	16/917	54/9446	3.31268e-05	0.00178536	0.0014135	SCD/HMGCR/SQLE/ACLY/DHCR24/DHCR7/HMGCS1/MSMO1/TM7SF2/CNBP/SC5D/ELOVL6/RAN/G6PD/IDI1/ACAT2	16
GO:0046390	ribose phosphate biosynthetic process	38/917	199/9446	3.32287e-05	0.00178536	0.0014135	SCD/LDHA/SNCA/PGK1/GAPDH/PAICS/HPRT1/IMPDH2/TPI1/PARP1/NME1/ACLY/ACSL4/HSD17B12/AK3/DLD/VCP/STAT3/PYGL/ELOVL5/TP53/NME4/ALDOA/GPI/GMPS/ELOVL6/MPC2/G6PD/ENO1/PFKP/RFK/PFKL/SEH1L/NUP50/PAPSS1/ELOVL7/TMSB4X/PKM	38
GO:0030168	platelet activation	25/917	109/9446	3.36818e-05	0.00178866	0.00141612	ITGA2B/LYN/VCL/RAP2B/GNAQ/DMTN/CLIC1/CD9/GATA1/ACTG1/FERMT3/GNA15/SERPINE2/SYK/MAPK1/PIK3CB/PTPN11/PLEK/LCP2/F2R/PLSCR1/ACTB/CSRP1/GNAS/GNA12	25
GO:0072594	establishment of protein localization to organelle	62/917	384/9446	3.58756e-05	0.00188326	0.00149102	YWHAG/H2AFY/CAT/FBXO7/NCOA4/YWHAE/IPO9/CDKN1A/CCT2/SLC25A6/YWHAH/LMNA/DKC1/TFDP1/LEPROT/CCT4/TNPO1/RPS24/CLU/IPO5/CCT7/RPL36A/PTTG1IP/RAB11A/CCT8/RAB10/CHP1/CCT6A/STAT3/RPL13A/RAB7A/BNIP3L/SYK/RAC2/HSPA5/CD36/TP53/CCT5/MAPK1/TIMM17A/TSPO/IDH1/NOLC1/ZFAND6/RAN/RPLP1/RPLP2/TIMM23/SCARB2/AGPS/NUTF2/SCP2/RPL13/MED1/TNPO3/PKIG/RAB3GAP2/HCLS1/RPS11/RPL12/RPL5/RPL11	62
GO:0070201	regulation of establishment of protein localization	71/917	458/9446	3.90501e-05	0.00201652	0.00159652	GLUL/YWHAG/CPT1A/LYN/SOX4/CD34/YWHAE/ANP32B/HMGCR/GAPDH/LYPLA1/LGALS9/CCT2/SLC25A6/YWHAH/SNX3/DMTN/TM7SF3/DKC1/TFDP1/IL1B/LEPROT/CCT4/RAC1/IPO5/DNM1L/CCT7/RAB11A/IDH2/CCT8/PDCD10/CHP1/CCT6A/STOM/BNIP3L/SYK/RAC2/SLC25A5/CD36/TP53/CCT5/MAPK1/PARK7/HMGB1/AIF1/NDFIP1/PTPN11/KIF5B/ARL2/GPI/SERPINB1/SRI/F2R/MPC2/NOLC1/RAN/SLC16A1/ANXA4/IL4R/CD33/PFKL/NUTF2/PPM1A/RIPK2/PKIG/CNST/MDM2/ERP29/TMSB4X/HCLS1/…	71
GO:0050801	ion homeostasis	54/917	322/9446	4.01297e-05	0.00201652	0.00159652	B2M/SLC40A1/GATA2/FTH1/LYN/NCOA4/GCLM/YWHAE/EIF2AK1/SNCA/NEDD8/TFRC/ATP6V1F/MLLT11/CALR/PDZD8/GSTO1/MYC/PARP1/COMT/MT2A/ATP2A2/TRIM24/ATP6V0A2/GNA15/CHP1/PICALM/CAND1/RAB7A/ATP6AP1/ATP6V1A/SNX5/ATP2C1/CD36/MAFG/MAPK1/PIK3CB/HMGB1/TSPO/SLC25A37/NDFIP1/GRN/KCNH2/ATP1A1/SRI/F2R/CLIC2/TPT1/CYBRD1/SLC30A5/CLIC4/SPPL3/SV2A/TMEM64	54
GO:0055080	cation homeostasis	50/917	291/9446	4.04896e-05	0.00201652	0.00159652	B2M/SLC40A1/GATA2/FTH1/LYN/NCOA4/YWHAE/EIF2AK1/SNCA/NEDD8/TFRC/ATP6V1F/CALR/PDZD8/GSTO1/MYC/COMT/MT2A/ATP2A2/TRIM24/ATP6V0A2/GNA15/CHP1/PICALM/CAND1/RAB7A/ATP6AP1/ATP6V1A/SNX5/ATP2C1/CD36/MAFG/MAPK1/PIK3CB/HMGB1/SLC25A37/NDFIP1/GRN/KCNH2/ATP1A1/SRI/F2R/CLIC2/TPT1/CYBRD1/SLC30A5/CLIC4/SPPL3/SV2A/TMEM64	50
GO:0070202	regulation of establishment of protein localization to chromosome	7/917	12/9446	4.06217e-05	0.00201652	0.00159652	CCT2/DKC1/CCT4/CCT7/CCT8/CCT6A/CCT5	7
GO:1904816	positive regulation of protein localization to chromosome, telomeric region	7/917	12/9446	4.06217e-05	0.00201652	0.00159652	CCT2/DKC1/CCT4/CCT7/CCT8/CCT6A/CCT5	7
GO:0006260	DNA replication	41/917	224/9446	4.60033e-05	0.00225911	0.00178858	SLBP/MCM4/SSRP1/MCM2/HMGA1/FEN1/MCM3/WRNIP1/DUT/RAC1/MCM6/MCM7/RRM1/SET/CST3/SMC1A/MCMBP/PCNA/CCNE2/STAG2/SUPT16H/TOPBP1/TP53/CDT1/CDK1/CHEK1/MCM5/DTL/GMNN/NASP/EREG/CHAF1A/RRM2/MCM8/NBN/MGME1/CCDC88A/RBBP8/RMI1/JUN/GTPBP4	41
GO:0097237	cellular response to toxic substance	31/917	152/9446	4.77823e-05	0.00232151	0.00183799	NET1/CYP1B1/GPX1/CAT/MYB/PRDX3/HNRNPA1/HBD/PRDX6/PTGS1/SOD2/PPIF/GSTO1/CST3/PDCD10/MGST1/APEX1/HDAC2/TXNRD1/PCNA/CD36/PARK7/CDK1/PRDX4/CLIC2/MAP3K5/FOXO3/DHFR/ACTB/MDM2/ETS1	31
GO:0009199	ribonucleoside triphosphate metabolic process	42/917	232/9446	4.86504e-05	0.0023388	0.00185168	LDHA/SNCA/PGK1/UQCRH/PPIF/GAPDH/COX8A/TPI1/UQCRC2/PARP1/NME1/DNM1L/AK3/COX5B/DLD/VCP/STAT3/NDUFS5/ATP6V1A/TP53/SHMT2/NME4/PARK7/TSPO/ALDOA/GPI/COX6C/GNAI3/CDK1/OLA1/COX5A/RAN/CLPX/ENO1/PFKP/PFKL/SEH1L/OPA1/NUP50/NDUFS4/TMSB4X/PKM	42
GO:0016126	sterol biosynthetic process	16/917	56/9446	5.43026e-05	0.00258334	0.00204528	SCD/HMGCR/SQLE/ACLY/DHCR24/DHCR7/HMGCS1/MSMO1/TM7SF2/CNBP/SC5D/ELOVL6/RAN/G6PD/IDI1/ACAT2	16
GO:0030162	regulation of proteolysis	67/917	430/9446	5.50511e-05	0.00258776	0.00204878	GPX1/PRDX3/LYN/CSNK2A1/YWHAE/ANP32B/SNCA/GAPDH/SPINT2/APLP2/LGALS9/RAD23B/HSPD1/MYC/IL1B/GABARAPL2/CLU/PEBP1/CST3/DLC1/SDCBP/C1QBP/VCP/HIPK2/PICALM/STAT3/HDAC2/SUMO2/DHCR24/SERPINE2/PDCD6/SUMO1/TIMP1/CYCS/TP53/SIAH2/TIMM17A/PARK7/HMGB1/GSN/UBE3A/CASP8AP2/GRN/PHB/SERPINB1/F2R/TRIAP1/MAP1A/CD109/MAP3K5/ARL6IP1/SMARCC1/CLPX/DAP/ENO1/UBE2V2/HSP90AB1/RIPK2/LXN/UCHL5/MDM2/DAPK1/GNA12/SERPINB9/CD46/RPL5…	67
GO:0042177	negative regulation of protein catabolic process	23/917	99/9446	5.55289e-05	0.00258776	0.00204878	LAPTM4B/CSNK2A1/SNCA/HMGCR/SNX3/GABARAPL2/SF3B3/CST3/SDCBP/HIPK2/SERPINE2/AZIN1/TIMP1/PARK7/PHB/MAD2L1/MAP1A/SMARCC1/IRAK3/HSP90AB1/UCHL5/RPL5/RPL11	23
GO:0008406	gonad development	26/917	119/9446	5.73478e-05	0.00262348	0.00207706	YBX3/NCOA4/RAB13/HMGB2/CASP3/CTNNA1/CITED2/GATA1/RRM1/NRIP1/CST3/MGST1/HSPA5/CASP2/HMGCS1/HOXA9/UBE3A/IDH1/PHB/PRDX4/NASP/EREG/FOXO3/AKR1C3/H3F3A/ARID4B	26
GO:0060218	hematopoietic stem cell differentiation	19/917	74/9446	5.74443e-05	0.00262348	0.00207706	LMO2/CDK6/TAL1/GATA2/MYB/HSPA9/GATA1/XRCC5/PSMB5/RUNX1/YTHDF2/PSMD2/KMT2A/TP53/PSMD1/EIF2AK2/PSMB2/PSMA5/CBFB	19
GO:0098771	inorganic ion homeostasis	50/917	295/9446	5.83015e-05	0.00263627	0.00208719	B2M/SLC40A1/GATA2/FTH1/LYN/NCOA4/YWHAE/EIF2AK1/SNCA/NEDD8/TFRC/ATP6V1F/CALR/PDZD8/GSTO1/MYC/COMT/MT2A/ATP2A2/TRIM24/ATP6V0A2/GNA15/CHP1/PICALM/CAND1/RAB7A/ATP6AP1/ATP6V1A/SNX5/ATP2C1/CD36/MAFG/MAPK1/PIK3CB/HMGB1/SLC25A37/NDFIP1/GRN/KCNH2/ATP1A1/SRI/F2R/CLIC2/TPT1/CYBRD1/SLC30A5/CLIC4/SPPL3/SV2A/TMEM64	50
GO:0009144	purine nucleoside triphosphate metabolic process	42/917	234/9446	5.97598e-05	0.00267572	0.00211842	LDHA/SNCA/PGK1/UQCRH/PPIF/GAPDH/COX8A/TPI1/UQCRC2/PARP1/NME1/DNM1L/AK3/COX5B/DLD/VCP/STAT3/NDUFS5/ATP6V1A/TP53/SHMT2/NME4/PARK7/TSPO/ALDOA/GPI/COX6C/GNAI3/CDK1/OLA1/COX5A/RAN/CLPX/ENO1/PFKP/PFKL/SEH1L/OPA1/NUP50/NDUFS4/TMSB4X/PKM	42
GO:1903708	positive regulation of hemopoiesis	28/917	133/9446	6.09529e-05	0.00270264	0.00213974	TAL1/GATA2/MYB/PNP/IL7R/LGALS9/HMGB2/GATA1/IL18/BTK/STAT3/ATP6AP1/NUDT21/RUNX1/SYK/HMGB1/TESPA1/IL4R/FOXO3/MED1/RIPK2/JUN/GNAS/TMEM64/HCLS1/CD46/ETS1/CBFB	28
GO:0006879	cellular iron ion homeostasis	13/917	40/9446	6.21402e-05	0.00272879	0.00216044	SLC40A1/FTH1/NCOA4/NEDD8/TFRC/MYC/ATP6V0A2/CAND1/ATP6AP1/ATP6V1A/NDFIP1/SRI/CYBRD1	13
GO:0009152	purine ribonucleotide biosynthetic process	35/917	183/9446	6.50477e-05	0.00282927	0.00223999	SCD/LDHA/SNCA/PGK1/GAPDH/PAICS/HPRT1/IMPDH2/TPI1/PARP1/NME1/ACLY/ACSL4/HSD17B12/AK3/DLD/VCP/STAT3/ELOVL5/TP53/NME4/ALDOA/GPI/GMPS/ELOVL6/MPC2/ENO1/PFKP/PFKL/SEH1L/NUP50/PAPSS1/ELOVL7/TMSB4X/PKM	35
GO:1901699	cellular response to nitrogen compound	61/917	384/9446	6.74615e-05	0.00290657	0.00230119	YWHAG/SOCS2/LYN/GCLM/PRKAR2B/RAB13/SNCA/GNAQ/CASP3/ATP6V1F/DMTN/CTNNA1/IL1B/LEPROT/PARP1/EIF4EBP1/IPO5/RAB10/ATP6V0A2/GNA15/LARP1/STAT3/APEX1/NPM1/HDAC2/ATP6AP1/MAX/PRKDC/ATP6V1A/AHR/CTNNB1/HSPA5/CHMP5/ACTR2/CD36/TP53/MAPK1/MEF2C/UROS/AIF1/PTPN11/KLF1/STAT5A/ARHGEF2/RALB/CRK/MAP3K5/SMARCC1/AP3S1/CDC5L/FOXO3/CYFIP1/GRB10/LAMTOR3/CDK4/ACTB/OPA1/USO1/RIPK2/RIOK3/MDM2	61
GO:0051271	negative regulation of cellular component movement	31/917	155/9446	7.0529e-05	0.00301034	0.00238335	CYP1B1/VCL/SPINT2/ACTN1/RAP2B/ZMYND8/CERS2/CALR/CTNNA1/CORO1C/TPM1/CITED2/CD9/CSNK2B/DLC1/IDH2/PDCD10/STAT3/APEX1/TIMP1/MEF2C/HMGB1/AIF1/ACTN4/RAP2A/CRK/C5orf30/FOXO3/CLIC4/ABHD2/GTPBP4	31
GO:0010035	response to inorganic substance	53/917	321/9446	7.24161e-05	0.00306226	0.00242446	B2M/NET1/CYP1B1/GPX1/CAT/SLC40A1/MYB/PRDX3/HNRNPA1/SNCA/SOD2/CPOX/PPIF/CASP3/DMTN/CALR/PARP1/CD9/MT2A/ACTG1/CST3/PDCD10/VCP/APEX1/HDAC2/PCNA/PDCD6/SUMO1/HSPA5/HMGCS1/CD36/MAPK1/MEF2C/UROS/PARK7/TSPO/GSN/UBE3A/CDK1/CRK/MAP3K5/FOXO3/G6PD/CYBRD1/CDK4/SLC30A5/CLIC4/DHFR/GSS/AKR1C3/MDM2/JUN/ETS1	53
GO:0090201	negative regulation of release of cytochrome c from mitochondria	7/917	13/9446	8.06418e-05	0.0033775	0.00267404	GPX1/PPIF/LMNA/CLU/TRIAP1/HIGD1A/OPA1	7
GO:0031667	response to nutrient levels	49/917	291/9446	8.17333e-05	0.0033775	0.00267404	FADS1/GLUL/CAT/GCLM/HNRNPA1/TYMS/EIF2AK1/HMGCR/CDKN1A/AHCY/IL1B/COMT/ACSL4/NUCB2/EIF4EBP1/DNM1L/TRIM24/CST3/NENF/LARP1/ADIPOR2/PCNA/SNW1/MAX/HSPA5/HMGCS1/TP53/MAPK1/TSPO/GSN/PIM1/HIGD1A/RALB/EIF2AK2/MAP3K5/SLC16A1/FOXO3/G6PD/DAP/USP33/GSS/SEH1L/OPA1/MED1/AKR1C3/RMI1/MDM2/JUN/PKM	49
GO:0030334	regulation of cell migration	69/917	452/9446	8.20896e-05	0.0033775	0.00267404	GLUL/CYP1B1/ITGA2B/GCSAML/GATA2/MPP1/LYN/SOD2/VCL/RAP2B/LGALS9/ZMYND8/LMNA/CERS2/DMTN/CALR/CORO1C/TPM1/IL1B/CITED2/CD9/CSNK2B/RAC1/RAB11A/DLC1/IDH2/FERMT3/PDCD10/SDCBP/MSN/C1QBP/RTN4/STAT3/APEX1/SPN/MAPRE1/SERPINE2/PDCD6/RAC2/HSPA5/RHOC/TIMP1/MAPK1/MEF2C/HMGB1/AIF1/ACTN4/BEX4/GPI/RAP2A/GRN/STAT5A/F2R/ARHGEF2/OXSR1/CRK/C5orf30/FOXO3/MAPRE2/CLIC4/ABHD2/MIEN1/MDM2/JUN/GTPBP4/GNA12/TMSB4X/ANO6/ETS1	69
GO:0009991	response to extracellular stimulus	52/917	315/9446	8.498e-05	0.00346521	0.00274348	FADS1/GLUL/CAT/LYN/GCLM/HNRNPA1/TYMS/EIF2AK1/HMGCR/CDKN1A/AHCY/IL1B/COMT/ACSL4/NUCB2/EIF4EBP1/DNM1L/TRIM24/CST3/NENF/LARP1/ADIPOR2/PCNA/SNW1/DCTPP1/MAX/HSPA5/HMGCS1/TP53/MAPK1/TSPO/AIF1/GSN/PIM1/HIGD1A/RALB/EIF2AK2/MAP3K5/SLC16A1/FOXO3/G6PD/DAP/USP33/GSS/SEH1L/OPA1/MED1/AKR1C3/RMI1/MDM2/JUN/PKM	52
GO:0006270	DNA replication initiation	10/917	26/9446	8.82101e-05	0.00356509	0.00282256	MCM4/MCM2/MCM3/WRNIP1/MCM6/MCM7/CCNE2/CDT1/MCM5/NBN	10
GO:2000736	regulation of stem cell differentiation	21/917	89/9446	9.11024e-05	0.00364969	0.00288954	LMO2/CDK6/TAL1/GATA2/MYB/OCIAD1/HSPA9/HNRNPU/GATA1/STAT3/PSMB5/NUDT21/RUNX1/YTHDF2/PSMD2/KMT2A/PSMD1/EIF2AK2/PSMB2/PSMA5/CBFB	21
GO:0048608	reproductive structure development	41/917	231/9446	9.44979e-05	0.0037528	0.00297117	GATA2/YBX3/PRDX3/NCOA4/RAB13/SPINT2/HMGB2/FKBP4/CASP3/CTNNA1/CITED2/GATA1/RRM1/NRIP1/CST3/MGST1/DHCR24/SERPINE2/CTNNB1/HSPA5/CASP2/HMGCS1/MAPK1/HOXA9/PTPN11/UBE3A/IDH1/PHB/PRDX4/DAZAP1/SMARCC1/NASP/EREG/FOXO3/MED1/HSP90AB1/AKR1C3/RTCB/KDM5B/H3F3A/ARID4B	41
GO:0010638	positive regulation of organelle organization	66/917	430/9446	9.93729e-05	0.00388599	0.00307662	YWHAG/H2AFY/TAL1/FBXO7/MYB/HNRNPA1/YWHAE/PPIF/FEN1/CCT2/DSTN/YWHAH/LMNA/ARPC1B/MLLT11/DKC1/TPM1/TFDP1/IL1B/LEPROT/CCT4/HNRNPU/RAC1/DNM1L/CCT7/XRCC5/CCT8/SDCBP/MSN/CCT6A/MAPRE1/ARPC4/BRK1/SNW1/RAC2/CTNNB1/G3BP2/RHOC/KMT2A/ACTR3/ACTR2/TP53/ANK1/CCT5/MAPK1/PARK7/CDT1/GSN/KIF5B/ARL2/WASF1/PLEK/GRN/RALB/EREG/PAXBP1/CYFIP1/FSCN1/CDC37/NBN/CCDC88A/OPA1/CCP110/RAB3GAP2/HCLS1/CNOT6	66
GO:0030218	erythrocyte differentiation	22/917	96/9446	9.95536e-05	0.00388599	0.00307662	B2M/CDK6/TAL1/GATA2/LYN/PTBP3/HMGB2/CASP3/DMTN/HSPA9/TMEM14C/GATA1/HIPK2/STAT3/TMOD3/KLF1/FOXO3/G6PD/SMAD5/MED1/HCLS1/ETS1	22
GO:0071824	protein-DNA complex subunit organization	32/917	165/9446	0.000100488	0.00388922	0.00307918	H2AFY/NFE2/RRN3/ANP32B/MCM2/HMGA1/HMGB2/RAD23B/GTF2A2/MYC/PARP1/SET/SMARCE1/HELLS/NPM1/CAND1/SUPT16H/TP53/H2AFX/HMGB1/CDT1/PTMA/H1F0/GTF3C5/GMNN/SMARCC1/NASP/CHAF1A/SENP6/CENPH/MIS18BP1/H3F3A	32
GO:0055076	transition metal ion homeostasis	19/917	77/9446	0.000102845	0.003947	0.00312492	B2M/SLC40A1/FTH1/NCOA4/EIF2AK1/NEDD8/TFRC/MYC/MT2A/ATP6V0A2/PICALM/CAND1/ATP6AP1/ATP6V1A/SLC25A37/NDFIP1/SRI/CYBRD1/SLC30A5	19
GO:0071236	cellular response to antibiotic	23/917	103/9446	0.000106487	0.00401923	0.00318211	NET1/CYP1B1/MYB/HNRNPA1/PPIF/CLU/CST3/PDCD10/LARP1/APEX1/HDAC2/PCNA/AHR/HSPA5/ACTR2/TP53/MEF2C/PARK7/CDK1/MAP3K5/FOXO3/MDM2/ETS1	23
GO:1900180	regulation of protein localization to nucleus	21/917	90/9446	0.000108179	0.00401923	0.00318211	GLUL/CCT2/LMNA/DKC1/PARP1/CCT4/IPO5/CCT7/CCT8/CHP1/CCT6A/CD36/CCT5/MAPK1/PARK7/CDK1/NOLC1/RAN/NUTF2/PKIG/HCLS1	21
GO:2000379	positive regulation of reactive oxygen species metabolic process	16/917	59/9446	0.000108251	0.00401923	0.00318211	SNCA/CDKN1A/IL1B/CLU/CD36/TP53/PARK7/TSPO/AIF1/GNAI3/DDAH2/ROMO1/FOXO3/HSP90AB1/AKR1C3/NQO2	16
GO:0006081	cellular aldehyde metabolic process	13/917	42/9446	0.000109659	0.00401923	0.00318211	CYP1B1/GLO1/PGD/ALDH1A1/TPI1/TALDO1/IDH2/TKT/PARK7/IDH1/G6PD/AKR1C3/PNKD	13
GO:0009260	ribonucleotide biosynthetic process	36/917	195/9446	0.00010989	0.00401923	0.00318211	SCD/LDHA/SNCA/PGK1/GAPDH/PAICS/HPRT1/IMPDH2/TPI1/PARP1/NME1/ACLY/ACSL4/HSD17B12/AK3/DLD/VCP/STAT3/ELOVL5/TP53/NME4/ALDOA/GPI/GMPS/ELOVL6/MPC2/ENO1/PFKP/RFK/PFKL/SEH1L/NUP50/PAPSS1/ELOVL7/TMSB4X/PKM	36
GO:0045861	negative regulation of proteolysis	33/917	173/9446	0.000110007	0.00401923	0.00318211	GPX1/PRDX3/CSNK2A1/YWHAE/SNCA/GAPDH/SPINT2/APLP2/GABARAPL2/PEBP1/CST3/SDCBP/HIPK2/PICALM/DHCR24/SERPINE2/TIMP1/TP53/SIAH2/PARK7/SERPINB1/TRIAP1/MAP1A/CD109/ARL6IP1/SMARCC1/HSP90AB1/LXN/UCHL5/MDM2/SERPINB9/RPL5/RPL11	33
GO:1901654	response to ketone	24/917	110/9446	0.000111909	0.00403617	0.00319552	TYMS/CBX3/CDKN1A/CALR/PARP1/NME1/CSNK2B/EIF4EBP1/MSN/LARP1/PCNA/AHR/PARK7/TSPO/DSG2/UBE3A/IGFBP7/NASP/CDC5L/FOXO3/CDK4/OPA1/ABHD2/AKR1C3	24
GO:0006735	NADH regeneration	9/917	22/9446	0.000114006	0.00403617	0.00319552	PGK1/GAPDH/TPI1/ALDOA/GPI/ENO1/PFKP/PFKL/PKM	9
GO:0061621	canonical glycolysis	9/917	22/9446	0.000114006	0.00403617	0.00319552	PGK1/GAPDH/TPI1/ALDOA/GPI/ENO1/PFKP/PFKL/PKM	9
GO:0061718	glucose catabolic process to pyruvate	9/917	22/9446	0.000114006	0.00403617	0.00319552	PGK1/GAPDH/TPI1/ALDOA/GPI/ENO1/PFKP/PFKL/PKM	9
GO:1903827	regulation of cellular protein localization	60/917	383/9446	0.000115506	0.00404189	0.00320005	GLUL/YWHAG/H2AFY/YWHAE/ANP32B/LYPLA1/RHOG/ZMYND8/CCT2/YWHAH/LMNA/DMTN/DKC1/TFDP1/IL1B/LEPROT/PARP1/CCT4/AP2M1/IPO5/CCT7/RAB11A/CCT8/PDCD10/CLTC/MSN/CHP1/CCT6A/RTN4/PICALM/STOM/BNIP3L/CCNE2/RAC2/CTNNB1/CD36/TP53/CCT5/MAPK1/PARK7/CDT1/GSN/PTPN11/KIF5B/CDK1/TMBIM1/MAP1A/RALB/NOLC1/RAN/CCDC88A/PPP2R5A/ACTB/NUTF2/PPM1A/HSP90AB1/PKIG/CNST/MDM2/HCLS1	60
GO:0072593	reactive oxygen species metabolic process	31/917	159/9446	0.000115938	0.00404189	0.00320005	CYP1B1/GPX1/CAT/PRDX3/CD34/SNCA/SOD2/CDKN1A/IL1B/VDAC1/RAC1/CLU/STAT3/SYK/RAC2/CD36/TP53/PARK7/TSPO/AIF1/GNAI3/DDAH2/ROMO1/FOXO3/G6PD/RFK/DHFR/HSP90AB1/AKR1C3/NDUFS4/NQO2	31
GO:0019362	pyridine nucleotide metabolic process	27/917	131/9446	0.000119905	0.0041034	0.00324874	LDHA/PGD/PGK1/PNP/GAPDH/TPI1/TALDO1/DLD/IDH2/TKT/VCP/STAT3/ME2/TP53/ALDOA/IDH1/GPI/QPRT/MPC2/GPD2/G6PD/ENO1/PFKP/PFKL/SEH1L/NUP50/PKM	27
GO:0046496	nicotinamide nucleotide metabolic process	27/917	131/9446	0.000119905	0.0041034	0.00324874	LDHA/PGD/PGK1/PNP/GAPDH/TPI1/TALDO1/DLD/IDH2/TKT/VCP/STAT3/ME2/TP53/ALDOA/IDH1/GPI/QPRT/MPC2/GPD2/G6PD/ENO1/PFKP/PFKL/SEH1L/NUP50/PKM	27
GO:0098657	import into cell	67/917	441/9446	0.000120397	0.0041034	0.00324874	B2M/GLUL/GATA2/NCF4/LYN/EIF2AK1/SNCA/SNX3/TFRC/ARPC1B/CALR/CORO1C/IL1B/NME1/CD9/RAC1/CLU/ACTG1/AP2M1/DNM1L/LMAN2/SDCBP/CLTC/PICALM/STON2/ARPC4/BRK1/RAB7A/SYK/RAB34/SNX5/MLC1/ACTR3/ACTR2/CD36/MAPK1/PIK3CB/PARK7/HMGB1/AIF1/GSN/ACTN4/UBE3A/HNRNPK/WASF1/KCNH2/ATP1A1/DNAJC6/CD63/CRK/DPYSL2/SLC29A1/CAP1/ARL6IP1/MIB1/RAB27B/LEPR/CYFIP1/SLC1A5/AP2S1/MAPKAPK3/RUFY1/ACTB/USP33/SCARB2/HSP90AB1/ANO6	67
GO:0034101	erythrocyte homeostasis	23/917	104/9446	0.000124438	0.00420968	0.0033329	B2M/CDK6/TAL1/GATA2/LYN/PTBP3/HMGB2/CASP3/DMTN/HSPA9/TMEM14C/RPS24/GATA1/HIPK2/STAT3/TMOD3/KLF1/FOXO3/G6PD/SMAD5/MED1/HCLS1/ETS1	23
GO:0061458	reproductive system development	41/917	234/9446	0.000126857	0.00425998	0.00337271	GATA2/YBX3/PRDX3/NCOA4/RAB13/SPINT2/HMGB2/FKBP4/CASP3/CTNNA1/CITED2/GATA1/RRM1/NRIP1/CST3/MGST1/DHCR24/SERPINE2/CTNNB1/HSPA5/CASP2/HMGCS1/MAPK1/HOXA9/PTPN11/UBE3A/IDH1/PHB/PRDX4/DAZAP1/SMARCC1/NASP/EREG/FOXO3/MED1/HSP90AB1/AKR1C3/RTCB/KDM5B/H3F3A/ARID4B	41
GO:0006007	glucose catabolic process	10/917	27/9446	0.000128011	0.00426734	0.00337854	PGK1/GAPDH/TPI1/TP53/ALDOA/GPI/ENO1/PFKP/PFKL/PKM	10
GO:0032212	positive regulation of telomere maintenance via telomerase	11/917	32/9446	0.00012902	0.0042698	0.00338049	HNRNPA1/CCT2/DKC1/CCT4/CCT7/XRCC5/CCT8/CCT6A/CTNNB1/CCT5/MAPK1	11
GO:1902036	regulation of hematopoietic stem cell differentiation	17/917	66/9446	0.000133673	0.00433771	0.00343426	LMO2/CDK6/TAL1/GATA2/MYB/HSPA9/GATA1/PSMB5/RUNX1/YTHDF2/PSMD2/KMT2A/PSMD1/EIF2AK2/PSMB2/PSMA5/CBFB	17
GO:2000377	regulation of reactive oxygen species metabolic process	25/917	118/9446	0.00013379	0.00433771	0.00343426	CYP1B1/CD34/SNCA/CDKN1A/IL1B/VDAC1/RAC1/CLU/STAT3/SYK/RAC2/CD36/TP53/PARK7/TSPO/AIF1/GNAI3/DDAH2/ROMO1/FOXO3/G6PD/DHFR/HSP90AB1/AKR1C3/NQO2	25
GO:0008285	negative regulation of cell proliferation	60/917	385/9446	0.000133921	0.00433771	0.00343426	CYP1B1/CDK6/GATA2/FTH1/LYN/SOX4/EIF2AK1/SOD2/HMGA1/SPINT2/LGALS9/CDKN1A/LMNA/CERS2/CASP3/CTNNA1/TPM1/TFDP1/MYC/IL1B/NME1/COMT/CD9/CSNK2B/GATA1/TRIM24/TWSG1/DLC1/IDH2/PDCD10/E2F3/BTK/STAT3/NPM1/SPN/DHCR24/SERPINE2/CTNNB1/TP53/MEF2C/TSPO/AIF1/CTBP2/MAGED1/IGFBP7/PHB/BTG1/F2R/PRDX4/EIF2AK2/CD109/EREG/GDF11/CD33/MED1/COPS8/SAV1/JUN/GTPBP4/ETS1	60
GO:0001836	release of cytochrome c from mitochondria	13/917	43/9446	0.000143392	0.00461176	0.00365123	GPX1/SOD2/PPIF/LMNA/MLLT11/CLU/DNM1L/GGCT/TP53/TRIAP1/HIGD1A/OPA1/JUN	13
GO:0051188	cofactor biosynthetic process	41/917	236/9446	0.000153683	0.00490817	0.0038859	SCD/LDHA/GCLM/SNCA/PGK1/PNP/CPOX/GAPDH/MMADHC/TPI1/TMEM14C/ACLY/ACSL4/HSD17B12/DLD/IDH2/STAT3/GGCT/UROD/ELOVL5/TP53/UROS/TSPO/ALDOA/GPI/QPRT/ELOVL6/MPC2/MTHFD1/ENO1/PFKP/RFK/PFKL/DHFR/GSS/SEH1L/NUP50/SLC25A39/MAT2A/ELOVL7/PKM	41
GO:0019674	NAD metabolic process	14/917	49/9446	0.000157538	0.0049619	0.00392844	PGK1/PNP/GAPDH/TPI1/VCP/TP53/ALDOA/GPI/QPRT/GPD2/ENO1/PFKP/PFKL/PKM	14
GO:0046128	purine ribonucleoside metabolic process	14/917	49/9446	0.000157538	0.0049619	0.00392844	MPP1/PNP/HPRT1/IMPDH2/AHCY/NME1/AK3/TJP2/NME4/GNAI3/GMPS/RAN/OPA1/ENOPH1	14
GO:1904029	regulation of cyclin-dependent protein kinase activity	17/917	67/9446	0.000163209	0.00510531	0.00404198	FBXO7/IPO7/CDKN1A/CASP3/IPO5/HHEX/CKS2/HEXIM1/LATS2/CCNY/CDC37/CDK4/ACTB/BCCIP/CNPPD1/HSP90AB1/GTPBP4	17
GO:0043086	negative regulation of catalytic activity	65/917	429/9446	0.000164567	0.00511278	0.00404789	YWHAG/H2AFY/GPX1/FBXO7/PRDX3/LYN/CSNK2A1/PRKAR2B/YWHAE/SNCA/MCM2/HMGCR/PPIF/GAPDH/SPINT2/APLP2/IPO7/CDKN1A/GNAQ/CASP3/CORO1C/IL1B/HNRNPU/IPO5/SET/PEBP1/CST3/CHP1/HHEX/PICALM/NPM1/CAND1/DHCR24/TIMP1/HEXIM1/TP53/SIAH2/PARK7/ABCE1/ARL2/LATS2/GNAI3/PPP1R8/SERPINB1/TMBIM1/MAD2L1/TRIAP1/CD109/ARL6IP1/ANXA4/LEPR/DNAJC3/PPP2R5A/IRAK3/QARS/PPP1R14B/F11R/LXN/UCHL5/GMFB/CNST/MDM2/SERPINB9/RPL5/RPL11	65
GO:0061615	glycolytic process through fructose-6-phosphate	9/917	23/9446	0.000171277	0.00524982	0.00415639	PGK1/GAPDH/TPI1/ALDOA/GPI/ENO1/PFKP/PFKL/PKM	9
GO:0061620	glycolytic process through glucose-6-phosphate	9/917	23/9446	0.000171277	0.00524982	0.00415639	PGK1/GAPDH/TPI1/ALDOA/GPI/ENO1/PFKP/PFKL/PKM	9
GO:0048660	regulation of smooth muscle cell proliferation	19/917	80/9446	0.000177359	0.00539429	0.00427077	ABCC4/MYB/SOD2/HMGCR/CDKN1A/TPM1/COMT/IL18/XRCC5/PRKDC/CTNNB1/MEF2C/AIF1/GNAI3/MAP3K5/EREG/MDM2/NQO2/JUN	19
GO:0072524	pyridine-containing compound metabolic process	27/917	134/9446	0.000178353	0.00539429	0.00427077	LDHA/PGD/PGK1/PNP/GAPDH/TPI1/TALDO1/DLD/IDH2/TKT/VCP/STAT3/ME2/TP53/ALDOA/IDH1/GPI/QPRT/MPC2/GPD2/G6PD/ENO1/PFKP/PFKL/SEH1L/NUP50/PKM	27
GO:0048146	positive regulation of fibroblast proliferation	10/917	28/9446	0.000181963	0.00546727	0.00432856	CDK6/MYB/CDKN1A/MYC/PRKDC/EREG/CDK4/RNASEH2B/NDUFS4/JUN	10
GO:0000302	response to reactive oxygen species	30/917	156/9446	0.00019169	0.00572189	0.00453014	NET1/CYP1B1/GPX1/CAT/MYB/PRDX3/SOD2/PPIF/CASP3/TPM1/CST3/PDCD10/BTK/APEX1/HDAC2/PCNA/CD36/MAPK1/PARK7/UBE3A/CDK1/CRK/MAP3K5/ROMO1/FOXO3/DHFR/AKR1C3/MDM2/JUN/ETS1	30
GO:0042278	purine nucleoside metabolic process	14/917	50/9446	0.00019955	0.00585315	0.00463406	MPP1/PNP/HPRT1/IMPDH2/AHCY/NME1/AK3/TJP2/NME4/GNAI3/GMPS/RAN/OPA1/ENOPH1	14
GO:0006733	oxidoreduction coenzyme metabolic process	28/917	142/9446	0.000200288	0.00585315	0.00463406	LDHA/PGD/PGK1/PNP/HMGCR/GAPDH/TPI1/TALDO1/DLD/IDH2/TKT/VCP/STAT3/ME2/TP53/ALDOA/IDH1/GPI/QPRT/MPC2/GPD2/G6PD/ENO1/PFKP/PFKL/SEH1L/NUP50/PKM	28
GO:0008202	steroid metabolic process	32/917	171/9446	0.00020117	0.00585315	0.00463406	CYP1B1/CAT/SCD/HSD17B11/HMGCR/SQLE/YWHAH/EBPL/IL1B/ACLY/COMT/NPC2/HSD17B12/DHCR24/DHCR7/HMGCS1/MSMO1/TSPO/TM7SF2/CNBP/SC5D/IGFBP7/ATP1A1/ELOVL6/RAN/LEPR/G6PD/SCP2/IDI1/MED1/AKR1C3/ACAT2	32
GO:0051169	nuclear transport	45/917	270/9446	0.000201214	0.00585315	0.00463406	SLBP/HNRNPA1/YWHAE/ANP32B/IPO9/HMGA1/CDKN1A/LMNA/CALR/HSPA9/IL1B/TNPO1/THOC2/SRSF1/IPO5/THOC7/PTTG1IP/XPO1/ANP32A/CHP1/HHEX/STAT3/NPM1/SNRPD1/SYK/CD36/TP53/MAPK1/PARK7/CPSF6/PTPN11/NOLC1/NCBP1/RAN/CPSF2/SEH1L/NUTF2/NUP50/PPM1A/MED1/TNPO3/SNRPG/PKIG/MDM2/HCLS1	45
GO:0009124	nucleoside monophosphate biosynthetic process	27/917	135/9446	0.000202832	0.00586288	0.00464177	LDHA/TYMS/PGK1/GAPDH/PAICS/HPRT1/IMPDH2/TPI1/PARP1/DUT/AK3/VCP/STAT3/DCK/TP53/ALDOA/GPI/GMPS/TK1/ENO1/PFKP/RFK/PFKL/SEH1L/NUP50/TMSB4X/PKM	27
GO:0006606	protein import into nucleus	19/917	81/9446	0.000211044	0.00602399	0.00476932	IPO9/CDKN1A/LMNA/TNPO1/IPO5/PTTG1IP/CHP1/STAT3/SYK/CD36/TP53/MAPK1/NOLC1/RAN/NUTF2/MED1/TNPO3/PKIG/HCLS1	19
GO:0048659	smooth muscle cell proliferation	19/917	81/9446	0.000211044	0.00602399	0.00476932	ABCC4/MYB/SOD2/HMGCR/CDKN1A/TPM1/COMT/IL18/XRCC5/PRKDC/CTNNB1/MEF2C/AIF1/GNAI3/MAP3K5/EREG/MDM2/NQO2/JUN	19
GO:0010823	negative regulation of mitochondrion organization	12/917	39/9446	0.000213908	0.00606783	0.00480402	GPX1/PPIF/LMNA/CLU/DNM1L/SLC25A5/TP53/TSPO/TRIAP1/HIGD1A/OPA1/VAT1	12
GO:0035036	sperm-egg recognition	8/917	19/9446	0.000217946	0.0061065	0.00483465	CCT2/CCT4/CD9/CCT7/CCT8/VDAC2/CCT5/ALDOA	8
GO:0060284	regulation of cell development	70/917	475/9446	0.000217946	0.0061065	0.00483465	B2M/YWHAG/GATA2/FBXO7/MYB/SOCS2/RRN3/LYN/CAPRIN1/ZMYND8/HMGB2/FKBP4/YWHAH/CERS2/SNX3/DMTN/CALR/CTNNA1/ZEB2/CORO1C/IL1B/NME1/RAC1/TUG1/DNM1L/PRPF19/XRCC5/RAB11A/WDR1/IDH2/C1QBP/RTN4/STAT3/HDAC2/SERPINE2/SNW1/ATP6AP1/YTHDF2/CTNNB1/HSPA5/ACTR2/TP53/MEF2C/TSPO/ACTN4/UBE3A/RAP2A/GRN/LIMS1/MAPK6/CDK1/ARHGEF2/CRK/DPYSL2/MIB1/FOXO3/GDF11/CYFIP1/RHEB/G6PD/ITM2C/SRRT/CCDC88A/UBE2V2/SCARB2/OPA1/IFRD1/MED1/C…	70
GO:1903706	regulation of hemopoiesis	52/917	327/9446	0.000224198	0.00624336	0.004943	B2M/LMO2/ITGA2B/CDK6/TAL1/GATA2/FBXO7/MYB/NFE2/LYN/PNP/IL7R/LGALS9/HMGB2/HSPA9/MYC/NME1/GATA1/IL18/BTK/STAT3/PSMB5/ATP6AP1/NUDT21/RUNX1/SYK/YTHDF2/PSMD2/CTNNB1/KMT2A/MEF2C/HMGB1/HOXA9/PIM1/PSMD1/EIF2AK2/TESPA1/IL4R/FOXO3/PSMB2/MED1/RASSF2/RIPK2/JUN/GNAS/TMEM64/HCLS1/H3F3A/CD46/PSMA5/ETS1/CBFB	52
GO:0002262	myeloid cell homeostasis	25/917	122/9446	0.000232556	0.00643687	0.0050962	B2M/CDK6/TAL1/GATA2/LYN/PTBP3/HMGB2/CASP3/DMTN/HSPA9/TMEM14C/RPS24/GATA1/HIPK2/STAT3/TMOD3/PIK3CB/HMGB1/KLF1/FOXO3/G6PD/SMAD5/MED1/HCLS1/ETS1	25
GO:0071417	cellular response to organonitrogen compound	55/917	352/9446	0.000236616	0.00650979	0.00515394	YWHAG/SOCS2/LYN/GCLM/PRKAR2B/RAB13/SNCA/CASP3/ATP6V1F/DMTN/CTNNA1/IL1B/LEPROT/PARP1/EIF4EBP1/IPO5/RAB10/ATP6V0A2/LARP1/STAT3/APEX1/HDAC2/ATP6AP1/MAX/PRKDC/ATP6V1A/AHR/CTNNB1/HSPA5/CHMP5/ACTR2/CD36/TP53/MAPK1/MEF2C/UROS/AIF1/PTPN11/KLF1/STAT5A/ARHGEF2/CRK/SMARCC1/AP3S1/CDC5L/FOXO3/CYFIP1/GRB10/LAMTOR3/CDK4/ACTB/OPA1/USO1/RIPK2/MDM2	55
GO:1904358	positive regulation of telomere maintenance via telomere lengthening	11/917	34/9446	0.000238608	0.00652529	0.00516621	HNRNPA1/CCT2/DKC1/CCT4/CCT7/XRCC5/CCT8/CCT6A/CTNNB1/CCT5/MAPK1	11
GO:0010942	positive regulation of cell death	68/917	460/9446	0.000244524	0.006628	0.00524753	NET1/CYP1B1/YWHAG/MYB/LYN/SOX4/YWHAE/ANP32B/SNCA/SOD2/HMGCR/PPIF/GAPDH/LGALS9/CDKN1A/YWHAH/CASP3/HSPD1/MLLT11/CTNNA1/TFDP1/MYC/PARP1/CLU/DNM1L/DLC1/E2F3/C1QBP/VCP/PICALM/BNIP3L/PRKDC/PDCD6/CTNNB1/CASP2/CYCS/CD36/TP53/MEF2C/PIK3CB/PARK7/HMGB1/TSPO/GSN/MAGED1/CASP8AP2/GRN/PHB/BTG1/F2R/ARHGEF2/MAP3K5/FOXO3/DAP/CDK4/ITM2C/RASSF2/RIPK2/AKR1C3/APH1A/CTNNBL1/CDK19/SAV1/NQO2/DAPK1/JUN/ANO6/RPL11	68
GO:1904356	regulation of telomere maintenance via telomere lengthening	14/917	51/9446	0.000250868	0.006628	0.00524753	HNRNPA1/CCT2/DKC1/PARP1/CCT4/HNRNPU/CCT7/XRCC5/CCT8/CCT6A/CTNNB1/CCT5/MAPK1/HNRNPC	14
GO:0055065	metal ion homeostasis	43/917	257/9446	0.000253799	0.006628	0.00524753	B2M/SLC40A1/GATA2/FTH1/LYN/NCOA4/YWHAE/EIF2AK1/SNCA/NEDD8/TFRC/CALR/PDZD8/GSTO1/MYC/COMT/MT2A/ATP2A2/TRIM24/ATP6V0A2/GNA15/PICALM/CAND1/ATP6AP1/ATP6V1A/SNX5/ATP2C1/CD36/PIK3CB/HMGB1/SLC25A37/NDFIP1/KCNH2/ATP1A1/SRI/F2R/CLIC2/TPT1/CYBRD1/SLC30A5/SPPL3/SV2A/TMEM64	43
GO:0006636	unsaturated fatty acid biosynthetic process	10/917	29/9446	0.000253815	0.006628	0.00524753	FADS1/SCD/PTGS1/FADS2/IL1B/ELOVL5/ELOVL6/AKR1C3/ELOVL7/TBXAS1	10
GO:0006575	cellular modified amino acid metabolic process	22/917	102/9446	0.000253851	0.006628	0.00524753	GPX1/CPT1A/GCLM/MTHFD2/GLO1/TYMS/AHCY/GGCT/SHMT2/PARK7/IDH1/PRDX4/MTHFD1/ACADM/PTDSS1/PLSCR1/G6PD/DHFR/GSS/MTHFD2L/MED1/ENOPH1	22
GO:0007339	binding of sperm to zona pellucida	7/917	15/9446	0.000253974	0.006628	0.00524753	CCT2/CCT4/CCT7/CCT8/VDAC2/CCT5/ALDOA	7
GO:0070200	establishment of protein localization to telomere	7/917	15/9446	0.000253974	0.006628	0.00524753	CCT2/DKC1/CCT4/CCT7/CCT8/CCT6A/CCT5	7
GO:1904874	positive regulation of telomerase RNA localization to Cajal body	7/917	15/9446	0.000253974	0.006628	0.00524753	CCT2/DKC1/CCT4/CCT7/CCT8/CCT6A/CCT5	7
GO:0043281	regulation of cysteine-type endopeptidase activity involved in apoptotic process	27/917	137/9446	0.000260914	0.00673216	0.00533	GPX1/PRDX3/CSNK2A1/YWHAE/ANP32B/SNCA/LGALS9/HSPD1/MYC/DLC1/VCP/DHCR24/PDCD6/CYCS/SIAH2/PARK7/HMGB1/GSN/CASP8AP2/F2R/TRIAP1/MAP3K5/ARL6IP1/DAP/MDM2/DAPK1/SERPINB9	27
GO:1901617	organic hydroxy compound biosynthetic process	27/917	137/9446	0.000260914	0.00673216	0.00533	SCD/SNCA/HMGCR/SPTLC2/SQLE/ZEB2/IL1B/ACLY/DHCR24/DHCR7/HMGCS1/TP53/MSMO1/IMPAD1/PARK7/PLEK/TM7SF2/CNBP/SC5D/ELOVL6/RAN/G6PD/DHFR/SCP2/IDI1/AKR1C3/ACAT2	27
GO:0048872	homeostasis of number of cells	35/917	196/9446	0.000266813	0.00684569	0.00541988	B2M/CDK6/SLC40A1/TAL1/GATA2/RRN3/LYN/IL7R/PTBP3/LGALS9/HMGB2/CASP3/DMTN/HSPA9/TMEM14C/RPS24/GATA1/LIPA/HIPK2/STAT3/SLC39A3/TMOD3/MEF2C/PIK3CB/HMGB1/PTPN11/KLF1/F2R/FOXO3/G6PD/SMAD5/MED1/RASSF2/HCLS1/ETS1	35
GO:0097190	apoptotic signaling pathway	64/917	428/9446	0.000268986	0.0068629	0.0054335	CYP1B1/YWHAG/GPX1/YBX3/RRN3/GCLM/CSNK2A1/YWHAE/SOD2/PPIF/LGALS9/CDKN1A/HMGB2/YWHAH/LMNA/CASP3/MLLT11/CTNNA1/TFDP1/IL1B/PARP1/GATA1/CLU/DNM1L/PTTG1IP/PDCD10/BTK/HIPK2/GGCT/VDAC2/NONO/SNW1/PDCD6/CTNNB1/CASP2/SLC25A5/TP53/SIAH2/CDIP1/PARK7/GSN/HNRNPK/MAGED1/GNAI3/CASP8AP2/TMBIM1/TRIAP1/ARHGEF2/HIGD1A/TPT1/MAP3K5/FOXO3/DAP/ENO1/NBN/ITM2C/OPA1/QARS/MDM2/DAPK1/JUN/ERP29/MSH6/RPL11	64
GO:0051170	import into nucleus	22/917	103/9446	0.000293875	0.00745627	0.00590328	HNRNPA1/IPO9/CDKN1A/LMNA/TNPO1/IPO5/PTTG1IP/CHP1/STAT3/SNRPD1/SYK/CD36/TP53/MAPK1/NOLC1/RAN/NUTF2/MED1/TNPO3/SNRPG/PKIG/HCLS1	22
GO:0009410	response to xenobiotic stimulus	26/917	131/9446	0.000300023	0.00752525	0.0059579	CYP1B1/GPX1/PRKAR2B/PTGS1/SNCA/CBX3/HPRT1/GSTO1/EIF4EBP1/MCM7/MGST1/HDAC2/CMBL/PCNA/AHR/EFTUD2/HSPA5/AIF1/UBE3A/STAT5A/CYB5B/FOXO3/GSS/HSP90AB1/MDM2/NQO2	26
GO:0098609	cell-cell adhesion	58/917	380/9446	0.000302786	0.00752525	0.0059579	CYP1B1/ITGA2B/PDLIM1/MYB/LYN/CD34/PNP/VCL/SPINT2/IL7R/RAP2B/LGALS9/CASP3/HSPD1/TFRC/DMTN/CTNNA1/CLIC1/IL1B/CITED2/CD9/HLA-DPA1/GATA1/IL18/RAC1/ACTG1/TWSG1/FERMT3/RAB10/MSN/SPN/SERPINE2/RUNX1/SYK/YTHDF2/RAC2/CTNNB1/ATP2C1/TMOD3/PIK3CB/HMGB1/AIF1/DSG2/PTPN11/PLEK/TESPA1/IL4R/ESAM/CD33/ACTB/RIPK2/CSRP1/CD84/GTPBP4/GNAS/CD46/ETS1/CBFB	58
GO:0032210	regulation of telomere maintenance via telomerase	13/917	46/9446	0.000303028	0.00752525	0.0059579	HNRNPA1/CCT2/DKC1/CCT4/HNRNPU/CCT7/XRCC5/CCT8/CCT6A/CTNNB1/CCT5/MAPK1/HNRNPC	13
GO:0000079	regulation of cyclin-dependent protein serine/threonine kinase activity	16/917	64/9446	0.000303185	0.00752525	0.0059579	FBXO7/IPO7/CDKN1A/CASP3/IPO5/HHEX/CKS2/HEXIM1/LATS2/CCNY/CDC37/CDK4/ACTB/BCCIP/CNPPD1/GTPBP4	16
GO:0006913	nucleocytoplasmic transport	44/917	267/9446	0.00030496	0.00752839	0.00596038	SLBP/HNRNPA1/YWHAE/ANP32B/IPO9/CDKN1A/LMNA/CALR/HSPA9/IL1B/TNPO1/THOC2/SRSF1/IPO5/THOC7/PTTG1IP/XPO1/ANP32A/CHP1/HHEX/STAT3/NPM1/SNRPD1/SYK/CD36/TP53/MAPK1/PARK7/CPSF6/PTPN11/NOLC1/NCBP1/RAN/CPSF2/SEH1L/NUTF2/NUP50/PPM1A/MED1/TNPO3/SNRPG/PKIG/MDM2/HCLS1	44
GO:0043068	positive regulation of programmed cell death	64/917	430/9446	0.000306725	0.00753126	0.00596266	NET1/CYP1B1/YWHAG/MYB/LYN/SOX4/YWHAE/ANP32B/SNCA/SOD2/HMGCR/PPIF/GAPDH/LGALS9/CDKN1A/YWHAH/CASP3/HSPD1/MLLT11/CTNNA1/TFDP1/MYC/CLU/DNM1L/DLC1/E2F3/C1QBP/VCP/BNIP3L/PRKDC/PDCD6/CTNNB1/CASP2/CYCS/TP53/MEF2C/PIK3CB/PARK7/HMGB1/TSPO/GSN/MAGED1/CASP8AP2/GRN/BTG1/F2R/ARHGEF2/MAP3K5/FOXO3/DAP/CDK4/ITM2C/RASSF2/RIPK2/AKR1C3/APH1A/CTNNBL1/CDK19/SAV1/NQO2/DAPK1/JUN/ANO6/RPL11	64
GO:1901068	guanosine-containing compound metabolic process	11/917	35/9446	0.000317824	0.00776204	0.00614537	MPP1/HPRT1/IMPDH2/NME1/AK3/TJP2/NME4/GNAI3/GMPS/RAN/OPA1	11
GO:1901532	regulation of hematopoietic progenitor cell differentiation	18/917	77/9446	0.000321489	0.00779261	0.00616957	LMO2/CDK6/TAL1/GATA2/MYB/HSPA9/GATA1/PSMB5/NUDT21/RUNX1/YTHDF2/PSMD2/KMT2A/PSMD1/EIF2AK2/PSMB2/PSMA5/CBFB	18
GO:0019725	cellular homeostasis	67/917	456/9446	0.000323516	0.00779261	0.00616957	GPX1/SLC40A1/GATA2/FTH1/NCF4/LYN/NCOA4/SOX4/GCLM/PRDX6/YWHAE/SNCA/HMGCR/PDIA6/FEN1/NEDD8/TFRC/TMX1/ATP6V1F/CALR/PDZD8/GSTO1/MYC/NME1/MT2A/RAC1/ATP2A2/DLD/ATP6V0A2/GNA15/CHP1/RTN4/APEX1/CAND1/RAB7A/PCNA/ATP6AP1/CLNS1A/ATP6V1A/RAC2/ATP2C1/CD36/MAFG/MAPK1/PIK3CB/HMGB1/ALDOA/NDFIP1/KIF5B/GRN/ATP1A1/SRI/F2R/MPC2/LRRC8B/CLIC2/MAP1A/TPT1/FOXO3/CYBRD1/SLC30A5/CLIC4/OPA1/SPPL3/SV2A/TMEM64/ANO6	67
GO:2000146	negative regulation of cell motility	28/917	146/9446	0.000324758	0.00779261	0.00616957	CYP1B1/VCL/SPINT2/RAP2B/ZMYND8/CERS2/CALR/CTNNA1/CORO1C/TPM1/CITED2/CSNK2B/DLC1/IDH2/PDCD10/STAT3/APEX1/TIMP1/MEF2C/HMGB1/AIF1/RAP2A/CRK/C5orf30/FOXO3/CLIC4/ABHD2/GTPBP4	28
GO:0007568	aging	35/917	198/9446	0.000325901	0.00779261	0.00616957	CDK6/CAT/GCLM/TYMS/SNCA/SOD2/HMGA1/HMGCR/CDKN1A/LMNA/CALR/CTNNA1/DLD/RPN2/PICALM/STAT3/APEX1/NPM1/PRKDC/CASP2/TIMP1/TP53/MAPK1/H2AFX/TSPO/GSN/LIMS1/CDK1/CHEK1/ROMO1/FOXO3/GSS/OPA1/JUN/MSH6	35
GO:1904951	positive regulation of establishment of protein localization	46/917	284/9446	0.000334988	0.00793055	0.00627878	GLUL/YWHAG/SOX4/CD34/YWHAE/ANP32B/GAPDH/LGALS9/CCT2/YWHAH/TM7SF3/DKC1/TFDP1/IL1B/LEPROT/CCT4/RAC1/IPO5/DNM1L/CCT7/CCT8/PDCD10/CHP1/CCT6A/STOM/SYK/RAC2/TP53/CCT5/MAPK1/HMGB1/AIF1/KIF5B/GPI/SRI/F2R/MPC2/RAN/IL4R/CD33/NUTF2/PPM1A/RIPK2/CNST/MDM2/HCLS1	46
GO:0030099	myeloid cell differentiation	48/917	300/9446	0.000335142	0.00793055	0.00627878	B2M/ITGA2B/CDK6/TAL1/GATA2/NFE2/PRDX3/LYN/GLO1/EIF2AK1/ACTN1/PTBP3/HMGB2/CASP3/TFRC/DMTN/HSPA9/MYC/TMEM14C/PARP1/NME1/GATA1/WDR1/HIPK2/FLI1/STAT3/ATP6AP1/RUNX1/CTNNB1/TMOD3/KMT2A/MEF2C/HOXA9/PTPN11/KLF1/CD109/FOXO3/G6PD/SMAD5/MED1/RASSF2/JUN/GNAS/TMEM64/HCLS1/H3F3A/ETS1/CBFB	48
GO:0046034	ATP metabolic process	36/917	206/9446	0.000338526	0.00796932	0.00630948	LDHA/SNCA/PGK1/UQCRH/PPIF/GAPDH/COX8A/TPI1/UQCRC2/PARP1/DNM1L/COX5B/DLD/VCP/STAT3/NDUFS5/ATP6V1A/TP53/SHMT2/PARK7/TSPO/ALDOA/GPI/COX6C/CDK1/OLA1/COX5A/CLPX/ENO1/PFKP/PFKL/SEH1L/NUP50/NDUFS4/TMSB4X/PKM	36
GO:0048771	tissue remodeling	19/917	84/9446	0.000347923	0.00814853	0.00645136	TFRC/IL18/RAC1/LIPA/CST3/ATP6AP1/SYK/RAC2/CTNNB1/TIMP1/TP53/MEF2C/HMGB1/TMBIM1/F2R/LEPR/RASSF2/MDM2/TMEM64	19
GO:2000278	regulation of DNA biosynthetic process	18/917	78/9446	0.000380789	0.00887277	0.00702476	HNRNPA1/CDKN1A/CCT2/DKC1/TFDP1/MYC/CCT4/HNRNPU/CCT7/XRCC5/CCT8/CCT6A/CTNNB1/TP53/CCT5/MAPK1/HNRNPC/HSP90AB1	18
GO:0043065	positive regulation of apoptotic process	63/917	426/9446	0.000406995	0.00943525	0.00747009	NET1/CYP1B1/YWHAG/MYB/LYN/SOX4/YWHAE/ANP32B/SNCA/SOD2/HMGCR/PPIF/GAPDH/LGALS9/YWHAH/CASP3/HSPD1/MLLT11/CTNNA1/TFDP1/MYC/CLU/DNM1L/DLC1/E2F3/C1QBP/VCP/BNIP3L/PRKDC/PDCD6/CTNNB1/CASP2/CYCS/TP53/MEF2C/PIK3CB/PARK7/HMGB1/TSPO/GSN/MAGED1/CASP8AP2/GRN/BTG1/F2R/ARHGEF2/MAP3K5/FOXO3/DAP/CDK4/ITM2C/RASSF2/RIPK2/AKR1C3/APH1A/CTNNBL1/CDK19/SAV1/NQO2/DAPK1/JUN/ANO6/RPL11	63
GO:0006909	phagocytosis	31/917	171/9446	0.000448274	0.0103122	0.00816437	GATA2/NCF4/LYN/EIF2AK1/SNX3/ARPC1B/CALR/CORO1C/IL1B/RAC1/ACTG1/LMAN2/ARPC4/BRK1/RAB7A/SYK/RAB34/ACTR3/ACTR2/CD36/MAPK1/PIK3CB/HMGB1/AIF1/GSN/CRK/LEPR/CYFIP1/ACTB/HSP90AB1/ANO6	31
GO:0046546	development of primary male sexual characteristics	18/917	79/9446	0.000449338	0.0103122	0.00816437	YBX3/NCOA4/RAB13/HMGB2/CTNNA1/CITED2/GATA1/RRM1/CST3/MGST1/HMGCS1/HOXA9/PRDX4/LHFPL2/NASP/AKR1C3/H3F3A/ARID4B	18
GO:0034655	nucleobase-containing compound catabolic process	70/917	487/9446	0.000455194	0.0103402	0.00818652	GPX1/YBX3/LDHA/PGK1/PNP/GAPDH/FEN1/HMGB2/HPRT1/AHCY/NUDT3/CASP3/TPI1/DKC1/HNRNPU/TNPO1/RPS24/SET/RPL36A/XPO1/ANP32A/VCP/LARP1/STAT3/RPL13A/APEX1/NPM1/ETF1/PSMB5/LRPPRC/DCTPP1/YBX1/NT5C3A/YTHDF2/PSMD2/TP53/HNRNPA0/ELAVL1/HMGB1/GSPT1/ALDOA/LSM3/GPI/SERBP1/PPP1R8/HNRNPC/H1F0/PSMD1/NCBP1/RPLP1/RPLP2/ENO1/PFKP/METTL14/UNG/PSMB2/PFKL/SEH1L/NUP50/RPL13/MTPAP/RNASEH2B/LSM6/CNOT6/RPS11/RPL12/PSMA5/PKM/RPL…	70
GO:0050767	regulation of neurogenesis	61/917	411/9446	0.000455702	0.0103402	0.00818652	B2M/YWHAG/GATA2/FBXO7/MYB/SOCS2/RRN3/LYN/CAPRIN1/ZMYND8/HMGB2/FKBP4/YWHAH/CERS2/SNX3/CALR/CTNNA1/ZEB2/IL1B/NME1/TUG1/DNM1L/PRPF19/XRCC5/RAB11A/WDR1/IDH2/RTN4/STAT3/HDAC2/SERPINE2/SNW1/CTNNB1/HSPA5/ACTR2/TP53/MEF2C/TSPO/UBE3A/RAP2A/GRN/MAPK6/CDK1/ARHGEF2/CRK/DPYSL2/MIB1/FOXO3/GDF11/CYFIP1/RHEB/ITM2C/SRRT/CCDC88A/UBE2V2/SCARB2/OPA1/IFRD1/MED1/CREB3L2/MDM2	61
GO:0006457	protein folding	28/917	149/9446	0.000458859	0.0103402	0.00818652	B2M/CSNK2A1/PDIA6/CCT2/FKBP4/RAD23B/HSPD1/CALR/CCT4/CSNK2B/CLU/CCT7/VBP1/CCT8/VCP/CCT6A/PPIB/HSPA5/CCT5/GNAI3/GRN/PRDX4/MLEC/CLPX/RP2/GNB2/TTC1/ERP29	28
GO:0045646	regulation of erythrocyte differentiation	12/917	42/9446	0.000460186	0.0103402	0.00818652	B2M/CDK6/TAL1/GATA2/LYN/HMGB2/HSPA9/GATA1/STAT3/FOXO3/MED1/ETS1	12
GO:0050810	regulation of steroid biosynthetic process	15/917	60/9446	0.000464141	0.0103402	0.00818652	SCD/HMGCR/SQLE/IL1B/DHCR7/HMGCS1/TSPO/TM7SF2/SC5D/IGFBP7/ATP1A1/ELOVL6/RAN/IDI1/AKR1C3	15
GO:1900182	positive regulation of protein localization to nucleus	15/917	60/9446	0.000464141	0.0103402	0.00818652	CCT2/DKC1/PARP1/CCT4/IPO5/CCT7/CCT8/CCT6A/CCT5/MAPK1/PARK7/CDK1/RAN/NUTF2/HCLS1	15
GO:2001234	negative regulation of apoptotic signaling pathway	30/917	164/9446	0.000470578	0.0104327	0.00825975	GPX1/YBX3/RRN3/GCLM/CSNK2A1/SOD2/PPIF/HMGB2/LMNA/CTNNA1/IL1B/GATA1/CLU/PTTG1IP/VDAC2/NONO/CTNNB1/SLC25A5/SIAH2/PARK7/GNAI3/TMBIM1/TRIAP1/ARHGEF2/HIGD1A/TPT1/ENO1/OPA1/QARS/MDM2	30
GO:0031333	negative regulation of protein complex assembly	19/917	86/9446	0.000477282	0.0105302	0.00833696	STMN1/SNCA/FKBP4/DMTN/EIF4EBP1/CLU/MTPN/RPL13A/VDAC2/MAPRE1/ZNF451/TMOD3/PARK7/HMGB1/GSN/ARHGEF2/PPM1A/RIOK3/TMSB4X	19
GO:0070199	establishment of protein localization to chromosome	8/917	21/9446	0.00049185	0.0107994	0.00855012	H2AFY/CCT2/DKC1/CCT4/CCT7/CCT8/CCT6A/CCT5	8
GO:0070198	protein localization to chromosome, telomeric region	9/917	26/9446	0.000501121	0.0109	0.00862975	H2AFY/CCT2/DKC1/CCT4/CCT7/XRCC5/CCT8/CCT6A/CCT5	9
GO:0002244	hematopoietic progenitor cell differentiation	25/917	128/9446	0.000501204	0.0109	0.00862975	LMO2/CDK6/TAL1/GATA2/MYB/SOX4/HSPA9/GATA1/XRCC5/PSMB5/STON2/NUDT21/PRKDC/RUNX1/YTHDF2/PSMD2/KMT2A/TP53/PLEK/PSMD1/EIF2AK2/PSMB2/SSBP3/PSMA5/CBFB	25
GO:0031099	regeneration	21/917	100/9446	0.000509088	0.010984	0.00869628	GPX1/TYMS/CDKN1A/CERS2/CTNNA1/PTPN12/CD9/CSNK2B/MTPN/PCNA/TSPO/GSN/GRN/CDK1/PHB/CDK4/DHFR/IFRD1/MED1/JUN/PKM	21
GO:0034341	response to interferon-gamma	24/917	121/9446	0.000509878	0.010984	0.00869628	B2M/HLA-B/IFITM3/SNCA/GAPDH/LGALS9/HLA-DPA1/MT2A/ACTG1/IFITM2/RPL13A/NMI/SUMO1/ACTR3/ACTR2/TP53/AIF1/GSN/KIF5B/CDC37/MED1/HSP90AB1/ZYX/DAPK1	24
GO:0008637	apoptotic mitochondrial changes	19/917	87/9446	0.000556297	0.0119277	0.00944344	YWHAG/GPX1/GCLM/YWHAE/SOD2/PPIF/YWHAH/LMNA/MLLT11/TFDP1/CLU/DNM1L/GGCT/SLC25A5/TP53/TRIAP1/HIGD1A/OPA1/JUN	19
GO:0046916	cellular transition metal ion homeostasis	15/917	61/9446	0.000561294	0.0119786	0.00948374	SLC40A1/FTH1/NCOA4/NEDD8/TFRC/MYC/MT2A/ATP6V0A2/CAND1/ATP6AP1/ATP6V1A/NDFIP1/SRI/CYBRD1/SLC30A5	15
GO:2000116	regulation of cysteine-type endopeptidase activity	28/917	151/9446	0.000573374	0.0121795	0.00964278	GPX1/PRDX3/CSNK2A1/YWHAE/ANP32B/SNCA/LGALS9/HSPD1/MYC/DLC1/VCP/DHCR24/PDCD6/CYCS/SIAH2/PARK7/HMGB1/GSN/CASP8AP2/F2R/TRIAP1/MAP3K5/ARL6IP1/DAP/RIPK2/MDM2/DAPK1/SERPINB9	28
GO:2001233	regulation of apoptotic signaling pathway	46/917	291/9446	0.000580786	0.0122799	0.00972222	YWHAG/GPX1/YBX3/RRN3/GCLM/CSNK2A1/YWHAE/SOD2/PPIF/LGALS9/HMGB2/YWHAH/LMNA/MLLT11/CTNNA1/TFDP1/IL1B/PARP1/GATA1/CLU/DNM1L/PTTG1IP/VDAC2/NONO/CTNNB1/CASP2/SLC25A5/TP53/SIAH2/PARK7/GSN/HNRNPK/MAGED1/GNAI3/TMBIM1/TRIAP1/ARHGEF2/HIGD1A/TPT1/ENO1/ITM2C/OPA1/QARS/MDM2/ERP29/RPL11	46
GO:0042542	response to hydrogen peroxide	21/917	101/9446	0.000585315	0.0123186	0.00975289	NET1/CYP1B1/GPX1/MYB/PRDX3/PPIF/CASP3/CST3/PDCD10/APEX1/HDAC2/PCNA/PARK7/UBE3A/CDK1/CRK/MAP3K5/FOXO3/MDM2/JUN/ETS1	21
GO:0007169	transmembrane receptor protein tyrosine kinase signaling pathway	58/917	390/9446	0.000594194	0.0124481	0.00985542	NCF4/SOCS2/LYN/HNRNPA1/STMN1/SNCA/CASP3/ARPC1B/ATP6V1F/PTPN12/IL1B/LEPROT/EIF4EBP1/RAC1/ACTG1/AP2M1/SDCBP/ATP6V0A2/RTN4/HHEX/STAT3/ARPC4/BRK1/RAB7A/ATP6AP1/ATP6V1A/SYK/PDCD6/SNX5/CTNNB1/ACTR3/ACTR2/POLR2H/MAPK1/PIK3CB/PTPN11/WASF1/STAT5A/CD63/CRK/NCBP1/POLR2K/STAM/SMARCC1/EREG/AP3S1/CYFIP1/GRB10/CDC37/AP2S1/CDK4/MAPKAPK3/ACTB/POLR2E/OPA1/RASSF2/APH1A/PTPN18	58
GO:0032204	regulation of telomere maintenance	16/917	68/9446	0.000629921	0.0131004	0.0103718	HNRNPA1/CCT2/DKC1/MYC/PARP1/CCT4/HNRNPU/CCT7/XRCC5/CCT8/CCT6A/CTNNB1/CCT5/MAPK1/HNRNPC/NBN	16
GO:0030003	cellular cation homeostasis	42/917	260/9446	0.000633567	0.0131004	0.0103718	SLC40A1/GATA2/FTH1/LYN/NCOA4/YWHAE/SNCA/NEDD8/TFRC/ATP6V1F/CALR/PDZD8/GSTO1/MYC/MT2A/ATP2A2/ATP6V0A2/GNA15/CHP1/CAND1/RAB7A/ATP6AP1/ATP6V1A/ATP2C1/CD36/MAFG/MAPK1/PIK3CB/HMGB1/NDFIP1/GRN/ATP1A1/SRI/F2R/CLIC2/TPT1/CYBRD1/SLC30A5/CLIC4/SPPL3/SV2A/TMEM64	42
GO:0051051	negative regulation of transport	43/917	268/9446	0.000633935	0.0131004	0.0103718	CD34/YWHAE/SNCA/HMGCR/PPIF/LYPLA1/LGALS9/SNX3/DMTN/GSTO1/IL1B/COMT/RAC1/IDH2/SDCBP/CHP1/PICALM/SERPINE2/RAB7A/SUMO1/SLC25A5/CD36/PARK7/HMGB1/NDFIP1/PTPN11/KCNH2/SERPINB1/SRI/F2R/CLIC2/OXSR1/ANXA4/CYFIP1/GRB10/CD33/PFKL/PKIG/PNKD/CD84/ERP29/TMSB4X/HADH	43
GO:0006897	endocytosis	60/917	408/9446	0.00064327	0.0132095	0.0104583	B2M/GATA2/NCF4/LYN/EIF2AK1/SNCA/SNX3/TFRC/ARPC1B/CALR/CORO1C/IL1B/NME1/CD9/RAC1/CLU/ACTG1/AP2M1/DNM1L/LMAN2/SDCBP/CLTC/PICALM/STON2/ARPC4/BRK1/RAB7A/SYK/RAB34/SNX5/MLC1/ACTR3/ACTR2/CD36/MAPK1/PIK3CB/HMGB1/AIF1/GSN/ACTN4/UBE3A/HNRNPK/WASF1/DNAJC6/CD63/CRK/DPYSL2/CAP1/MIB1/RAB27B/LEPR/CYFIP1/AP2S1/MAPKAPK3/RUFY1/ACTB/USP33/SCARB2/HSP90AB1/ANO6	60
GO:0032986	protein-DNA complex disassembly	7/917	17/9446	0.000645002	0.0132095	0.0104583	NFE2/HMGA1/MYC/SET/SMARCE1/SUPT16H/SMARCC1	7
GO:0051346	negative regulation of hydrolase activity	36/917	213/9446	0.000649297	0.0132381	0.0104809	GPX1/PRDX3/CSNK2A1/YWHAE/SNCA/MCM2/PPIF/GAPDH/SPINT2/APLP2/IPO5/SET/PEBP1/CST3/CHP1/PICALM/DHCR24/TIMP1/TP53/SIAH2/PARK7/ABCE1/ARL2/PPP1R8/SERPINB1/TRIAP1/CD109/ARL6IP1/LEPR/PPP1R14B/F11R/LXN/UCHL5/CNST/MDM2/SERPINB9	36
GO:0016125	sterol metabolic process	21/917	102/9446	0.00067125	0.0135744	0.0107472	CYP1B1/CAT/SCD/HMGCR/SQLE/EBPL/ACLY/NPC2/DHCR24/DHCR7/HMGCS1/MSMO1/TM7SF2/CNBP/SC5D/ELOVL6/RAN/LEPR/G6PD/IDI1/ACAT2	21
GO:0071396	cellular response to lipid	52/917	342/9446	0.000671736	0.0135744	0.0107472	MYB/CPT1A/LYN/NCOA4/FHL2/CBX3/HMGB2/FKBP4/YWHAH/CALR/IL1B/PARP1/NME1/HNRNPU/EIF4EBP1/IL18/CLU/DNM1L/TRIM24/NRIP1/XRCC5/MSN/HDAC2/H2AFZ/SNW1/PGRMC2/RUNX1/AHR/CTNNB1/HMGCS1/MLC1/CHMP5/CD36/MAPK1/MEF2C/PARK7/HMGB1/TSPO/CMPK2/UBE3A/PIM1/ATP1A1/PHB/RAN/FOXO3/CDK4/ABHD2/MED1/RIPK2/AKR1C3/CDK19/CBFB	52
GO:0098869	cellular oxidant detoxification	15/917	62/9446	0.000675267	0.0135857	0.010756	GPX1/CAT/PRDX3/HBD/PRDX6/PTGS1/SOD2/GSTO1/MGST1/TXNRD1/CD36/PARK7/PRDX4/CLIC2/DHFR	15
GO:0009435	NAD biosynthetic process	11/917	38/9446	0.000698773	0.0139969	0.0110817	PGK1/PNP/GAPDH/TPI1/ALDOA/GPI/QPRT/ENO1/PFKP/PFKL/PKM	11
GO:0055082	cellular chemical homeostasis	52/917	343/9446	0.000719638	0.0143519	0.0113627	SLC40A1/GATA2/FTH1/LYN/NCOA4/SOX4/GCLM/YWHAE/SNCA/HMGCR/NEDD8/TFRC/ATP6V1F/CALR/PDZD8/GSTO1/MYC/NME1/MT2A/RAC1/ATP2A2/ATP6V0A2/GNA15/CHP1/RTN4/CAND1/RAB7A/ATP6AP1/ATP6V1A/ATP2C1/CD36/MAFG/MAPK1/PIK3CB/HMGB1/NDFIP1/KIF5B/GRN/ATP1A1/SRI/F2R/MPC2/CLIC2/TPT1/FOXO3/CYBRD1/SLC30A5/CLIC4/OPA1/SPPL3/SV2A/TMEM64	52
GO:0043269	regulation of ion transport	41/917	254/9446	0.000742987	0.0147531	0.0116804	B2M/LYN/YWHAE/SNCA/PPIF/YWHAH/BEST1/CLIC1/GSTO1/IL1B/WDR1/CHP1/SERPINE2/STOM/SYK/SUMO1/CTNNB1/MEF2C/PARK7/TSPO/ACTN4/KIF5B/KCNH2/ATP1A1/SRI/F2R/CD63/TRIAP1/CLIC2/OXSR1/ARL6IP1/G6PD/SLC30A5/CD33/CLIC4/SV2A/ORAI1/CD84/DAPK1/TMSB4X/ANO6	41
GO:0046653	tetrahydrofolate metabolic process	6/917	13/9446	0.000775981	0.0152755	0.0120939	MTHFD2/TYMS/SHMT2/MTHFD1/DHFR/MTHFD2L	6
GO:1903319	positive regulation of protein maturation	6/917	13/9446	0.000775981	0.0152755	0.0120939	SOX4/IL1B/TIMM17A/GSN/PHB/ENO1	6
GO:0045859	regulation of protein kinase activity	68/917	480/9446	0.000818427	0.0159818	0.0126531	YWHAG/H2AFY/TAL1/FBXO7/LYN/PRKAR2B/SNCA/HMGCR/RAP2B/IPO7/CDKN1A/GNAQ/CASP3/ZEB2/CORO1C/IL1B/CSNK2B/IL18/CLU/IPO5/XRCC5/PDCD10/CHP1/HHEX/NPM1/SYK/RAC2/CKS2/HEXIM1/MAPK1/PIK3CB/PARK7/MAP2K2/PTPN11/MAGED1/LATS2/CDK1/LCP2/F2R/HIGD1A/RALB/EIF2AK2/CRK/RPLP1/CACUL1/MAP3K5/EREG/CCNY/TOM1L1/CDC37/LAMTOR3/CDK4/MAPKAPK3/DNAJC3/CCDC88A/ACTB/BCCIP/IRAK3/TAB2/QARS/RASSF2/CNPPD1/HSP90AB1/COPS8/RIPK2/GMFB/GTPBP4…	68
GO:0002448	mast cell mediated immunity	10/917	33/9446	0.00081886	0.0159818	0.0126531	GATA2/LYN/LGALS9/SNAP23/BTK/RAC2/LAT2/IL4R/CD84/SERPINB9	10
GO:0010608	posttranscriptional regulation of gene expression	66/917	463/9446	0.000824784	0.0160289	0.0126904	YBX3/SOX4/CAPRIN1/TYMS/EIF2AK1/RBM3/GAPDH/CALR/DKC1/HNRNPU/TNPO1/EIF4EBP1/SET/XPO1/MTPN/ANP32A/C1QBP/LARP1/STAT3/RPL13A/APEX1/NPM1/ETF1/PSMB5/LRPPRC/NUDT21/YBX1/YTHDF2/PSMD2/TP53/POLR2H/PA2G4/MAPK1/SHMT2/HNRNPA0/ELAVL1/MAP2K2/SERBP1/CDC123/HNRNPC/FXR1/PSMD1/EIF2AK2/NOLC1/NCBP1/POLR2K/RAN/FOXO3/CYFIP1/CDC37/CDK4/DNAJC3/METTL14/SRRT/PSMB2/DHFR/POLR2E/SEH1L/NUP50/ZNF706/DAPK1/CNOT6/H3F3A/PTCD3/PSMA5…	66
GO:0051052	regulation of DNA metabolic process	47/917	304/9446	0.000834234	0.0161438	0.0127814	HNRNPA1/IL7R/CDKN1A/CCT2/TFRC/DKC1/TFDP1/MYC/PARP1/WRNIP1/CCT4/HNRNPU/RAC1/CCT7/XRCC5/CST3/CCT8/CCT6A/SMC1A/NPM1/PCNA/PRKDC/STAG2/CTNNB1/KMT2A/ACTR2/TP53/CCT5/MAPK1/H2AFX/HMGB1/CDT1/CDK1/HNRNPC/CHEK1/GMNN/EREG/SMARCAD1/RNF168/NBN/CCDC88A/UBE2V2/HSP90AB1/OTUB1/JUN/GTPBP4/MSH6	47
GO:0051223	regulation of protein transport	61/917	421/9446	0.000853112	0.0164255	0.0130044	GLUL/CPT1A/LYN/SOX4/CD34/YWHAE/ANP32B/HMGCR/GAPDH/LYPLA1/LGALS9/SLC25A6/SNX3/DMTN/TM7SF3/IL1B/LEPROT/RAC1/IPO5/DNM1L/RAB11A/IDH2/PDCD10/CHP1/STOM/BNIP3L/SYK/RAC2/SLC25A5/CD36/TP53/MAPK1/PARK7/HMGB1/AIF1/NDFIP1/PTPN11/KIF5B/ARL2/GPI/SERPINB1/SRI/F2R/MPC2/NOLC1/RAN/SLC16A1/ANXA4/IL4R/CD33/PFKL/NUTF2/PPM1A/RIPK2/PKIG/CNST/MDM2/ERP29/TMSB4X/HCLS1/HADH	61
GO:0044770	cell cycle phase transition	70/917	498/9446	0.000855982	0.0164255	0.0130044	YWHAG/H2AFY/CDK6/FBXO7/SLBP/GFI1B/SOX4/TYMS/TUBB/PRKAR2B/YWHAE/MCM4/MCM2/CTDSPL/TMEM14B/CDKN1A/BCAT1/TFDP1/MYC/MCM3/EIF4EBP1/MCM6/MCM7/RAB11A/APEX1/NPM1/PSMB5/MAPRE1/UBE2E1/PCNA/MAX/PRKDC/CCNE2/PSMD2/CKS2/CASP2/TMOD3/TP53/PPP6C/GSPT1/CDT1/AIF1/LATS2/CDK1/CHEK1/MAD2L1/TRIAP1/MCM5/PSMD1/DTL/GMNN/CACUL1/NASP/CCNY/WEE1/RRM2/MCM8/CDK4/NBN/DYNC1LI1/PSMB2/DHFR/BACH1/RBBP8/ANAPC7/RNASEH2B/CCP110/MDM2/CNO…	70
GO:0007004	telomere maintenance via telomerase	14/917	57/9446	0.000860594	0.0164449	0.0130198	HNRNPA1/CCT2/DKC1/CCT4/HNRNPU/CCT7/XRCC5/CCT8/CCT6A/CTNNB1/CCT5/MAPK1/HNRNPC/HSP90AB1	14
GO:0032206	positive regulation of telomere maintenance	12/917	45/9446	0.000911193	0.0173392	0.0137278	HNRNPA1/CCT2/DKC1/CCT4/CCT7/XRCC5/CCT8/CCT6A/CTNNB1/CCT5/MAPK1/NBN	12
GO:0006730	one-carbon metabolic process	7/917	18/9446	0.00096774	0.0182631	0.0144593	TYMS/AHCY/SHMT2/MTHFD1/DHFR/MTHFD2L/MAT2A	7
GO:1904872	regulation of telomerase RNA localization to Cajal body	7/917	18/9446	0.00096774	0.0182631	0.0144593	CCT2/DKC1/CCT4/CCT7/CCT8/CCT6A/CCT5	7
GO:0001649	osteoblast differentiation	22/917	112/9446	0.000983576	0.0184098	0.0145754	CDK6/CAT/DDX21/CLIC1/TPM4/HNRNPU/TWSG1/CLTC/RBMX/ATP6AP1/CTNNB1/MEF2C/IARS/HNRNPC/PHB/SMAD5/RASSF2/GTPBP4/GNAS/TMEM64/H3F3A/CBFB	22
GO:0006333	chromatin assembly or disassembly	22/917	112/9446	0.000983576	0.0184098	0.0145754	H2AFY/TAL1/NFE2/ANP32B/MCM2/HMGA1/HMGB2/SET/SMARCE1/HELLS/NPM1/SUPT16H/TP53/H2AFX/H1F0/GATAD1/SMARCC1/NASP/CHAF1A/CENPH/MIS18BP1/H3F3A	22
GO:0015949	nucleobase-containing small molecule interconversion	8/917	23/9446	0.000993884	0.0184515	0.0146084	TYMS/NME1/DUT/RRM1/TXNRD1/DCTD/NME4/RRM2	8
GO:0045736	negative regulation of cyclin-dependent protein serine/threonine kinase activity	8/917	23/9446	0.000993884	0.0184515	0.0146084	FBXO7/IPO7/CDKN1A/CASP3/IPO5/HHEX/HEXIM1/LATS2	8
GO:0051099	positive regulation of binding	25/917	134/9446	0.00101031	0.0186805	0.0147898	B2M/STMN1/HMGB2/PARP1/NME1/HIPK2/MAPRE1/CTNNB1/MEF2C/PARK7/HMGB1/CDT1/CTBP2/H1F0/CLIC2/RALB/NCBP1/GMNN/RAN/USP33/MARK3/SPPL3/HSP90AB1/RIPK2/RPL11	25
GO:0009108	coenzyme biosynthetic process	32/917	187/9446	0.00102414	0.0188599	0.0149318	SCD/LDHA/SNCA/PGK1/PNP/GAPDH/MMADHC/TPI1/ACLY/ACSL4/HSD17B12/DLD/IDH2/STAT3/ELOVL5/TP53/ALDOA/GPI/QPRT/ELOVL6/MPC2/MTHFD1/ENO1/PFKP/RFK/PFKL/DHFR/SEH1L/NUP50/MAT2A/ELOVL7/PKM	32
GO:0048013	ephrin receptor signaling pathway	14/917	58/9446	0.00103508	0.0189088	0.0149705	LYN/ARPC1B/RAC1/ACTG1/AP2M1/SDCBP/ARPC4/ACTR3/ACTR2/PTPN11/CRK/AP2S1/ACTB/APH1A	14
GO:0055067	monovalent inorganic cation homeostasis	14/917	58/9446	0.00103508	0.0189088	0.0149705	ATP6V1F/COMT/ATP6V0A2/CHP1/RAB7A/ATP6AP1/ATP6V1A/SNX5/MAFG/MAPK1/GRN/KCNH2/ATP1A1/CLIC4	14
GO:0048144	fibroblast proliferation	13/917	52/9446	0.00109276	0.0195988	0.0155168	CDK6/FTH1/MYB/CDKN1A/MYC/PRKDC/CTNNB1/TP53/EREG/CDK4/RNASEH2B/NDUFS4/JUN	13
GO:0048145	regulation of fibroblast proliferation	13/917	52/9446	0.00109276	0.0195988	0.0155168	CDK6/FTH1/MYB/CDKN1A/MYC/PRKDC/CTNNB1/TP53/EREG/CDK4/RNASEH2B/NDUFS4/JUN	13
GO:0071496	cellular response to external stimulus	36/917	219/9446	0.00109384	0.0195988	0.0155168	FADS1/GLUL/LYN/HNRNPA1/CDKN1A/IL1B/COMT/RAC1/DNM1L/TRIM24/MTPN/SNW1/DCTPP1/MAX/HSPA5/CASP2/TP53/MAPK1/AIF1/PTPN11/PIM1/CASP8AP2/ATP1A1/CHEK1/HIGD1A/RALB/EIF2AK2/MAP3K5/DAP/USP33/SEH1L/OPA1/MED1/AKR1C3/MDM2/JUN	36
GO:0006873	cellular ion homeostasis	42/917	267/9446	0.0010942	0.0195988	0.0155168	SLC40A1/GATA2/FTH1/LYN/NCOA4/YWHAE/SNCA/NEDD8/TFRC/ATP6V1F/CALR/PDZD8/GSTO1/MYC/MT2A/ATP2A2/ATP6V0A2/GNA15/CHP1/CAND1/RAB7A/ATP6AP1/ATP6V1A/ATP2C1/CD36/MAFG/MAPK1/PIK3CB/HMGB1/NDFIP1/GRN/ATP1A1/SRI/F2R/CLIC2/TPT1/CYBRD1/SLC30A5/CLIC4/SPPL3/SV2A/TMEM64	42
GO:0008584	male gonad development	17/917	78/9446	0.00109431	0.0195988	0.0155168	YBX3/NCOA4/RAB13/HMGB2/CTNNA1/CITED2/GATA1/RRM1/CST3/MGST1/HMGCS1/HOXA9/PRDX4/NASP/AKR1C3/H3F3A/ARID4B	17
GO:1903829	positive regulation of cellular protein localization	39/917	243/9446	0.00110683	0.0196816	0.0155823	YWHAG/YWHAE/ANP32B/RHOG/CCT2/YWHAH/DKC1/TFDP1/IL1B/LEPROT/PARP1/CCT4/IPO5/CCT7/RAB11A/CCT8/PDCD10/MSN/CHP1/CCT6A/RTN4/STOM/RAC2/TP53/CCT5/MAPK1/PARK7/CDT1/KIF5B/CDK1/MAP1A/RAN/CCDC88A/NUTF2/PPM1A/HSP90AB1/CNST/MDM2/HCLS1	39
GO:0006812	cation transport	64/917	451/9446	0.00110755	0.0196816	0.0155823	B2M/SLC40A1/FTH1/SLC44A1/LYN/ORAI2/YWHAE/SNCA/PPIF/COX8A/FKBP4/YWHAH/TFRC/ATP6V1F/BEST1/GSTO1/VDAC1/ATP2A2/DNM1L/SLC39A8/SLC20A1/SNAP23/CLTC/ATP6V0A2/BTK/CHP1/SERPINE2/STOM/ATP6AP1/ATP6V1A/SYK/SUMO1/CTNNB1/ATP2C1/MEF2C/PARK7/TSPO/ACTN4/KIF5B/COX6C/KCNH2/ATP1A1/PHB/SRI/F2R/CD63/ATP13A3/CLIC2/OXSR1/COX5A/TPT1/G6PD/SLC1A5/SLC30A5/CD33/SLC39A9/OPA1/PMPCB/ORAI1/CD84/DAPK1/TMSB4X/ANO6/SLC25A3	64
GO:0019320	hexose catabolic process	11/917	40/9446	0.00112075	0.019839	0.015707	PGK1/GAPDH/ALDH1A1/TPI1/TP53/ALDOA/GPI/ENO1/PFKP/PFKL/PKM	11
GO:0001816	cytokine production	65/917	460/9446	0.00113429	0.0199806	0.015819	B2M/LAPTM4B/CYP1B1/MYB/LYN/CD34/DDX21/PNP/GAPDH/LGALS9/HMGB2/LTB/HSPD1/IL1B/HLA-DPA1/IL18/RAC1/CLU/TWSG1/LIPA/XRCC5/BTK/C1QBP/STAT3/NMI/HDAC2/SPN/PRKDC/RUNX1/SYK/CTNNB1/NFATC2IP/ELF1/CD36/POLR2H/PARK7/HMGB1/TSPO/AIF1/PTPN11/SERPINB1/LCP2/F2R/ARHGEF2/EIF2AK2/POLR2K/C5orf30/EREG/ANXA4/IL4R/CD33/POLR2E/POLR3K/IRAK3/SEH1L/NUTF2/TRIM56/HSP90AB1/RIPK2/RIOK3/F11R/CD84/CUEDC2/TMSB4X/CD46	65
GO:0042063	gliogenesis	27/917	150/9446	0.00114063	0.0199806	0.015819	CDK6/TAL1/MYB/LYN/SOX4/CERS2/IL1B/CD9/CLU/PRPF19/WDR1/IDH2/RTN4/STAT3/MBOAT7/HDAC2/SERPINE2/CTNNB1/MAPK1/TSPO/GSN/PTPN11/GRN/CDK1/LEPR/RHEB/METTL14	27
GO:0010833	telomere maintenance via telomere lengthening	15/917	65/9446	0.00114187	0.0199806	0.015819	HNRNPA1/CCT2/DKC1/PARP1/CCT4/HNRNPU/CCT7/XRCC5/CCT8/CCT6A/CTNNB1/CCT5/MAPK1/HNRNPC/HSP90AB1	15
GO:0044772	mitotic cell cycle phase transition	66/917	469/9446	0.00116005	0.0202211	0.0160095	YWHAG/CDK6/FBXO7/GFI1B/SOX4/TYMS/TUBB/PRKAR2B/YWHAE/MCM4/MCM2/CTDSPL/TMEM14B/CDKN1A/BCAT1/TFDP1/MYC/MCM3/EIF4EBP1/MCM6/MCM7/RAB11A/APEX1/PSMB5/MAPRE1/UBE2E1/PCNA/MAX/PRKDC/CCNE2/PSMD2/CKS2/CASP2/TMOD3/TP53/PPP6C/GSPT1/CDT1/AIF1/LATS2/CDK1/MAD2L1/TRIAP1/MCM5/PSMD1/DTL/GMNN/CACUL1/NASP/CCNY/WEE1/RRM2/MCM8/CDK4/NBN/DYNC1LI1/PSMB2/DHFR/BACH1/RBBP8/ANAPC7/RNASEH2B/CCP110/MDM2/CNOT6/PSMA5	66
GO:0097435	supramolecular fiber organization	50/917	334/9446	0.00120102	0.0207794	0.0164515	CYP1B1/GPX1/STMN1/SNCA/ACTN1/DSTN/FKBP4/ARPC1B/DMTN/CTNNA1/TPM1/RAC1/CLU/ACTG1/RAB11A/CST3/DLC1/WDR1/MTPN/CHP1/MAPRE1/ARPC4/BRK1/CKAP2/RAC2/RHOC/TMOD3/ACTR3/ACTR2/CD36/MEF2C/PARK7/ALDOA/AIF1/GSN/ACTN4/ARL2/WASF1/PLEK/ARHGEF2/CYFIP1/FSCN1/RANBP9/TTC17/HSP90AB1/ZYX/MDM2/TMSB4X/TUBGCP4/HCLS1	50
GO:0031330	negative regulation of cellular catabolic process	31/917	181/9446	0.00120118	0.0207794	0.0164515	LAPTM4B/YBX3/CSNK2A1/SNCA/DKC1/HNRNPU/GABARAPL2/CST3/SDCBP/LARP1/HIPK2/STAT3/LRPPRC/FEZ2/YBX1/TIMP1/TP53/HNRNPA0/ELAVL1/PARK7/TSPO/HNRNPC/MAP1A/SMARCC1/LEPR/DAP/TAB2/HSP90AB1/UCHL5/RPL5/RPL11	31
GO:0022411	cellular component disassembly	55/917	376/9446	0.00121147	0.0208784	0.0165299	FBXO7/NFE2/STMN1/TPSAB1/HMGA1/CAPNS1/DSTN/HMGB2/CASP3/DMTN/MYC/VDAC1/GABARAPL2/SET/DNM1L/CST3/WDR1/MTPN/SMARCE1/VCP/ETF1/DENR/BNIP3L/CKAP2/CTNNB1/SUPT16H/TMOD3/TIMP1/CHMP5/TP53/PARK7/HMGB1/TSPO/GSN/KIF5B/PLEK/CDK1/DNAJC6/MRPL42/H1F0/ARHGEF2/MRPL32/SMARCC1/FSCN1/CDC37/MRPS15/IRAK3/MRPL37/MRPL27/MRPS16/MRPL30/MRPL14/MRPL3/PTCD3/ETS1	55
GO:0006278	RNA-dependent DNA biosynthetic process	14/917	59/9446	0.00123834	0.0212613	0.016833	HNRNPA1/CCT2/DKC1/CCT4/HNRNPU/CCT7/XRCC5/CCT8/CCT6A/CTNNB1/CCT5/MAPK1/HNRNPC/HSP90AB1	14
GO:0003006	developmental process involved in reproduction	50/917	335/9446	0.00128324	0.0219496	0.017378	GATA2/YBX3/PRDX3/NCOA4/RAB13/SPINT2/HMGB2/FKBP4/CASP3/CTNNA1/IL1B/CITED2/GATA1/RRM1/NRIP1/DLD/CST3/MGST1/DHCR24/SERPINE2/PRKDC/YTHDF2/CTNNB1/HSPA5/CASP2/HMGCS1/MAPK1/HOXA9/PTPN11/UBE3A/IDH1/PHB/PRDX4/RAN/LHFPL2/SRPK1/DAZAP1/SMARCC1/NASP/EREG/FOXO3/SMAD5/ABHD2/MED1/HSP90AB1/AKR1C3/RTCB/KDM5B/H3F3A/ARID4B	50
GO:0046822	regulation of nucleocytoplasmic transport	18/917	86/9446	0.00129995	0.0221525	0.0175386	YWHAE/ANP32B/IL1B/IPO5/CHP1/CD36/TP53/MAPK1/PARK7/CPSF6/PTPN11/NOLC1/RAN/NUTF2/PPM1A/PKIG/MDM2/HCLS1	18
GO:0051262	protein tetramerization	19/917	93/9446	0.00130955	0.0222331	0.0176024	CAT/SNCA/SOD2/HMGCR/HPRT1/IMPDH2/RRM1/DNM1L/FARSA/DCTPP1/NUDT21/TP53/SHMT2/ALDOA/CPSF6/DECR1/TK1/RRM2/PKM	19
GO:1902930	regulation of alcohol biosynthetic process	13/917	53/9446	0.00132176	0.0223574	0.0177008	SCD/SNCA/HMGCR/SQLE/IL1B/DHCR7/HMGCS1/PLEK/TM7SF2/SC5D/ELOVL6/RAN/IDI1	13
GO:0072395	signal transduction involved in cell cycle checkpoint	15/917	66/9446	0.00134796	0.0223949	0.0177305	SOX4/CDKN1A/TFDP1/PRPF19/PCNA/PRKDC/CASP2/TP53/CDK1/CHEK1/TRIAP1/DTL/CDC5L/MDM2/CNOT6	15
GO:0072401	signal transduction involved in DNA integrity checkpoint	15/917	66/9446	0.00134796	0.0223949	0.0177305	SOX4/CDKN1A/TFDP1/PRPF19/PCNA/PRKDC/CASP2/TP53/CDK1/CHEK1/TRIAP1/DTL/CDC5L/MDM2/CNOT6	15
GO:0072422	signal transduction involved in DNA damage checkpoint	15/917	66/9446	0.00134796	0.0223949	0.0177305	SOX4/CDKN1A/TFDP1/PRPF19/PCNA/PRKDC/CASP2/TP53/CDK1/CHEK1/TRIAP1/DTL/CDC5L/MDM2/CNOT6	15
GO:1990748	cellular detoxification	15/917	66/9446	0.00134796	0.0223949	0.0177305	GPX1/CAT/PRDX3/HBD/PRDX6/PTGS1/SOD2/GSTO1/MGST1/TXNRD1/CD36/PARK7/PRDX4/CLIC2/DHFR	15
GO:1904030	negative regulation of cyclin-dependent protein kinase activity	8/917	24/9446	0.00136551	0.0223949	0.0177305	FBXO7/IPO7/CDKN1A/CASP3/IPO5/HHEX/HEXIM1/LATS2	8
GO:0032755	positive regulation of interleukin-6 production	12/917	47/9446	0.00138079	0.0223949	0.0177305	LGALS9/HSPD1/IL1B/STAT3/CD36/HMGB1/AIF1/PTPN11/F2R/ARHGEF2/EREG/RIPK2	12
GO:0030193	regulation of blood coagulation	11/917	41/9446	0.00139968	0.0223949	0.0177305	LYN/CD34/DMTN/CD9/SERPINE2/SYK/CD36/PLEK/F2R/VKORC1/ANO6	11
GO:0045576	mast cell activation	11/917	41/9446	0.00139968	0.0223949	0.0177305	GATA2/LYN/LGALS9/SNAP23/BTK/RAC2/LAT2/LCP2/PLSCR1/IL4R/CD84	11
GO:1900046	regulation of hemostasis	11/917	41/9446	0.00139968	0.0223949	0.0177305	LYN/CD34/DMTN/CD9/SERPINE2/SYK/CD36/PLEK/F2R/VKORC1/ANO6	11
GO:0030220	platelet formation	7/917	19/9446	0.00140512	0.0223949	0.0177305	TAL1/ACTN1/CASP3/GATA1/WDR1/MEF2C/PTPN11	7
GO:0090670	RNA localization to Cajal body	7/917	19/9446	0.00140512	0.0223949	0.0177305	CCT2/DKC1/CCT4/CCT7/CCT8/CCT6A/CCT5	7
GO:0090671	telomerase RNA localization to Cajal body	7/917	19/9446	0.00140512	0.0223949	0.0177305	CCT2/DKC1/CCT4/CCT7/CCT8/CCT6A/CCT5	7
GO:0090672	telomerase RNA localization	7/917	19/9446	0.00140512	0.0223949	0.0177305	CCT2/DKC1/CCT4/CCT7/CCT8/CCT6A/CCT5	7
GO:0090685	RNA localization to nucleus	7/917	19/9446	0.00140512	0.0223949	0.0177305	CCT2/DKC1/CCT4/CCT7/CCT8/CCT6A/CCT5	7
GO:0001817	regulation of cytokine production	60/917	421/9446	0.0014132	0.0223949	0.0177305	B2M/LAPTM4B/CYP1B1/MYB/LYN/CD34/DDX21/GAPDH/LGALS9/HMGB2/LTB/HSPD1/IL1B/HLA-DPA1/IL18/RAC1/CLU/TWSG1/XRCC5/BTK/C1QBP/STAT3/NMI/HDAC2/SPN/PRKDC/RUNX1/SYK/CTNNB1/ELF1/CD36/POLR2H/PARK7/HMGB1/TSPO/AIF1/PTPN11/SERPINB1/F2R/ARHGEF2/EIF2AK2/POLR2K/C5orf30/EREG/ANXA4/IL4R/CD33/POLR2E/POLR3K/IRAK3/NUTF2/TRIM56/HSP90AB1/RIPK2/RIOK3/F11R/CD84/CUEDC2/TMSB4X/CD46	60
GO:0045116	protein neddylation	5/917	10/9446	0.00141715	0.0223949	0.0177305	NEDD8/UBE2F/DCUN1D1/RPL5/RPL11	5
GO:0046037	GMP metabolic process	5/917	10/9446	0.00141715	0.0223949	0.0177305	MPP1/HPRT1/IMPDH2/TJP2/GMPS	5
GO:0048026	positive regulation of mRNA splicing, via spliceosome	5/917	10/9446	0.00141715	0.0223949	0.0177305	PRDX6/PRPF19/RBMX/SNW1/NCBP1	5
GO:2001044	regulation of integrin-mediated signaling pathway	5/917	10/9446	0.00141715	0.0223949	0.0177305	DMTN/CTNNA1/PHACTR4/TIMP1/CD63	5
GO:0002431	Fc receptor mediated stimulatory signaling pathway	16/917	73/9446	0.00142439	0.0224317	0.0177597	LYN/ARPC1B/RAC1/ACTG1/ARPC4/BRK1/SYK/ACTR3/ACTR2/MAPK1/PIK3CB/CRK/PLSCR1/CYFIP1/ACTB/HSP90AB1	16
GO:0016999	antibiotic metabolic process	17/917	80/9446	0.0014716	0.0230535	0.0182519	GPX1/CAT/PRDX3/SNCA/ALDH1A1/ACLY/RAC1/CS/CMAS/DLD/IDH2/STAT3/RAC2/ME2/PARK7/IDH1/AKR1C3	17
GO:0000041	transition metal ion transport	14/917	60/9446	0.00147397	0.0230535	0.0182519	B2M/SLC40A1/FTH1/FKBP4/TFRC/ATP6V1F/SLC39A8/CLTC/ATP6V0A2/ATP6AP1/ATP6V1A/ATP2C1/SLC30A5/SLC39A9	14
GO:0030336	negative regulation of cell migration	25/917	138/9446	0.00155856	0.0242933	0.0192335	CYP1B1/VCL/RAP2B/ZMYND8/CERS2/CALR/CORO1C/TPM1/CITED2/CSNK2B/DLC1/IDH2/PDCD10/STAT3/APEX1/TIMP1/MEF2C/HMGB1/AIF1/RAP2A/C5orf30/FOXO3/CLIC4/ABHD2/GTPBP4	25
GO:0009127	purine nucleoside monophosphate biosynthetic process	22/917	116/9446	0.00158873	0.0245214	0.0194141	LDHA/PGK1/GAPDH/PAICS/HPRT1/IMPDH2/TPI1/PARP1/AK3/VCP/STAT3/TP53/ALDOA/GPI/GMPS/ENO1/PFKP/PFKL/SEH1L/NUP50/TMSB4X/PKM	22
GO:0009168	purine ribonucleoside monophosphate biosynthetic process	22/917	116/9446	0.00158873	0.0245214	0.0194141	LDHA/PGK1/GAPDH/PAICS/HPRT1/IMPDH2/TPI1/PARP1/AK3/VCP/STAT3/TP53/ALDOA/GPI/GMPS/ENO1/PFKP/PFKL/SEH1L/NUP50/TMSB4X/PKM	22
GO:1904064	positive regulation of cation transmembrane transport	13/917	54/9446	0.0015893	0.0245214	0.0194141	SNCA/GSTO1/CHP1/SUMO1/PARK7/ACTN4/KIF5B/KCNH2/SRI/F2R/G6PD/TMSB4X/ANO6	13
GO:0009988	cell-cell recognition	9/917	30/9446	0.00160839	0.0247323	0.0195811	CCT2/CCT4/CD9/CCT7/CCT8/MSN/VDAC2/CCT5/ALDOA	9
GO:0090087	regulation of peptide transport	61/917	432/9446	0.00162403	0.0248891	0.0197052	GLUL/CPT1A/LYN/SOX4/CD34/YWHAE/ANP32B/HMGCR/GAPDH/LYPLA1/LGALS9/SLC25A6/SNX3/DMTN/TM7SF3/IL1B/LEPROT/RAC1/IPO5/DNM1L/RAB11A/IDH2/PDCD10/CHP1/STOM/BNIP3L/SYK/RAC2/SLC25A5/CD36/TP53/MAPK1/PARK7/HMGB1/AIF1/NDFIP1/PTPN11/KIF5B/ARL2/GPI/SERPINB1/SRI/F2R/MPC2/NOLC1/RAN/SLC16A1/ANXA4/IL4R/CD33/PFKL/NUTF2/PPM1A/RIPK2/PKIG/CNST/MDM2/ERP29/TMSB4X/HCLS1/HADH	61
GO:1904062	regulation of cation transmembrane transport	24/917	131/9446	0.00163675	0.0250002	0.0197932	LYN/YWHAE/SNCA/PPIF/YWHAH/GSTO1/CHP1/STOM/SUMO1/MEF2C/PARK7/ACTN4/KIF5B/KCNH2/SRI/F2R/CD63/CLIC2/OXSR1/G6PD/SLC30A5/DAPK1/TMSB4X/ANO6	24
GO:2001243	negative regulation of intrinsic apoptotic signaling pathway	16/917	74/9446	0.00165736	0.0252305	0.0199755	GPX1/YBX3/RRN3/SOD2/PPIF/CLU/PTTG1IP/VDAC2/NONO/PARK7/TRIAP1/ARHGEF2/TPT1/ENO1/OPA1/MDM2	16
GO:1901657	glycosyl compound metabolic process	19/917	95/9446	0.00170372	0.0257222	0.0203648	MPP1/PNP/HPRT1/IMPDH2/AHCY/NME1/AK3/TJP2/NT5C3A/DCK/NME4/GNAI3/GMPS/TK1/RAN/OPA1/ABHD10/ENOPH1/AKR1C3	19
GO:0010721	negative regulation of cell development	27/917	154/9446	0.00170656	0.0257222	0.0203648	B2M/FKBP4/YWHAH/CERS2/DMTN/CALR/CTNNA1/CORO1C/IL1B/IDH2/RTN4/STAT3/HDAC2/CTNNB1/TP53/TSPO/ACTN4/UBE3A/ARHGEF2/MIB1/FOXO3/GDF11/G6PD/ITM2C/IFRD1/MED1/MDM2	27
GO:0034404	nucleobase-containing small molecule biosynthetic process	27/917	154/9446	0.00170656	0.0257222	0.0203648	GPX1/LDHA/PGK1/PNP/GAPDH/HPRT1/IMPDH2/NUDT3/TPI1/NME1/VCP/STAT3/DCTPP1/DCK/TP53/NME4/ALDOA/GPI/GMPS/TK1/ENO1/PFKP/UNG/PFKL/SEH1L/NUP50/PKM	27
GO:0090199	regulation of release of cytochrome c from mitochondria	10/917	36/9446	0.00171918	0.0258083	0.020433	GPX1/PPIF/LMNA/MLLT11/CLU/DNM1L/TP53/TRIAP1/HIGD1A/OPA1	10
GO:0060249	anatomical structure homeostasis	41/917	265/9446	0.00172357	0.0258083	0.020433	B2M/GATA2/CYTL1/HNRNPA1/CD34/FEN1/CCT2/TFRC/DKC1/MYC/PARP1/CCT4/HNRNPU/GATA1/RAC1/ACTG1/CCT7/LIPA/XRCC5/CCT8/CCT6A/APEX1/PCNA/ATP6AP1/PRKDC/SYK/CCNE2/RAC2/CTNNB1/CCT5/MAPK1/ALDOA/PTPN11/HNRNPC/F2R/MAP1A/NBN/ACTB/HSP90AB1/GNAS/TMEM64	41
GO:0010821	regulation of mitochondrion organization	25/917	139/9446	0.00173007	0.0258211	0.0204431	YWHAG/GPX1/FBXO7/YWHAE/PPIF/YWHAH/LMNA/MLLT11/TFDP1/LEPROT/VDAC1/CLU/DNM1L/BNIP3L/RAC2/SLC25A5/TP53/PARK7/TSPO/TRIAP1/HIGD1A/CDC37/MYO19/OPA1/VAT1	25
GO:0032787	monocarboxylic acid metabolic process	53/917	365/9446	0.0017424	0.0259204	0.0205217	FADS1/CYP1B1/GPX1/SCD/LDHA/CPT1A/GLO1/PRKAR2B/PTGS1/PGD/FADS2/SNCA/PGK1/GAPDH/LYPLA1/TPI1/IL1B/ACSL4/VDAC1/HSD17B12/DLD/IDH2/STAT3/ADIPOR2/HADHA/CD36/ELOVL5/TP53/MSMO1/PARK7/ALDOA/IDH1/GPI/HADHB/ELOVL6/DECR1/MPC2/ACADM/SLC16A1/ENO1/PFKP/PFKL/SEH1L/NUP50/SCP2/ABHD10/AKR1C3/PNKD/PON2/ELOVL7/TBXAS1/HADH/PKM	53
GO:0051402	neuron apoptotic process	26/917	147/9446	0.00181135	0.0268046	0.0212218	GPX1/MYB/GCLM/SNCA/SOD2/GAPDH/CASP3/PARP1/SET/HIPK2/NONO/MAX/CTNNB1/HSPA5/CASP2/TP53/MEF2C/PARK7/GRN/F2R/FOXO3/G6PD/UBE2V2/HSP90AB1/NQO2/JUN	26
GO:0070661	leukocyte proliferation	29/917	170/9446	0.00181358	0.0268046	0.0212218	LYN/PNP/IL7R/LGALS9/CDKN1A/HPRT1/IMPDH2/CASP3/HSPD1/TFRC/IL1B/HLA-DPA1/IL18/CLU/TWSG1/MSN/BTK/HELLS/HHEX/SPN/RAC2/AHR/CTNNB1/TP53/MEF2C/HMGB1/AIF1/RIPK2/CD46	29
GO:0097305	response to alcohol	24/917	132/9446	0.0018215	0.0268348	0.0212457	CAT/TYMS/HMGCR/CDKN1A/CTNNA1/PARP1/EIF4EBP1/TUFM/LARP1/STAT3/HDAC2/AHR/CTNNB1/HMGCS1/MLC1/ACTR2/GSN/IGFBP7/CDK1/PHB/FOXO3/G6PD/CDK4/AKR1C3	24
GO:0000096	sulfur amino acid metabolic process	8/917	25/9446	0.00183954	0.0269188	0.0213122	GCLM/AHCY/COMT/SMS/MPST/MTHFD1/MTHFD2L/ENOPH1	8
GO:0034383	low-density lipoprotein particle clearance	8/917	25/9446	0.00183954	0.0269188	0.0213122	NPC2/AP2M1/LIPA/CLTC/CLTA/CD36/HNRNPK/AP2S1	8
GO:0071346	cellular response to interferon-gamma	21/917	110/9446	0.00184488	0.0269188	0.0213122	B2M/HLA-B/GAPDH/LGALS9/HLA-DPA1/MT2A/ACTG1/RPL13A/NMI/SUMO1/ACTR3/ACTR2/TP53/AIF1/GSN/KIF5B/CDC37/MED1/HSP90AB1/ZYX/DAPK1	21
GO:0070301	cellular response to hydrogen peroxide	15/917	68/9446	0.00185452	0.0269733	0.0213553	NET1/CYP1B1/MYB/PPIF/CST3/PDCD10/APEX1/HDAC2/PCNA/PARK7/CDK1/MAP3K5/FOXO3/MDM2/ETS1	15
GO:0033044	regulation of chromosome organization	40/917	258/9446	0.00187569	0.0271945	0.0215305	H2AFY/TAL1/GATA2/MYB/HNRNPA1/SNCA/MCM2/HMGA1/FEN1/CCT2/LMNA/DKC1/MYC/IL1B/PARP1/CCT4/HNRNPU/SET/CCT7/XRCC5/CCT8/CCT6A/SNW1/ZNF451/CTNNB1/KMT2A/TP53/CCT5/MAPK1/EID1/CDT1/HNRNPC/CHEK1/MAD2L1/PAXBP1/SENP6/NBN/DYNC1LI1/OTUB1/H3F3A	40
GO:2000573	positive regulation of DNA biosynthetic process	13/917	55/9446	0.00190016	0.0272671	0.0215879	HNRNPA1/CCT2/DKC1/MYC/CCT4/CCT7/XRCC5/CCT8/CCT6A/CTNNB1/CCT5/MAPK1/HSP90AB1	13
GO:0006337	nucleosome disassembly	6/917	15/9446	0.00190922	0.0272671	0.0215879	NFE2/HMGA1/SET/SMARCE1/SUPT16H/SMARCC1	6
GO:0010155	regulation of proton transport	6/917	15/9446	0.00190922	0.0272671	0.0215879	PPIF/CHP1/PARK7/ACTN4/SLC30A5/TMSB4X	6
GO:0019682	glyceraldehyde-3-phosphate metabolic process	6/917	15/9446	0.00190922	0.0272671	0.0215879	PGD/ALDH1A1/TPI1/TALDO1/TKT/G6PD	6
GO:0043523	regulation of neuron apoptotic process	23/917	125/9446	0.00191055	0.0272671	0.0215879	GPX1/MYB/GCLM/SNCA/SOD2/CASP3/PARP1/SET/HIPK2/NONO/CTNNB1/CASP2/TP53/MEF2C/PARK7/GRN/F2R/FOXO3/G6PD/UBE2V2/HSP90AB1/NQO2/JUN	23
GO:0040013	negative regulation of locomotion	28/917	163/9446	0.00193947	0.0275936	0.0218465	CYP1B1/VCL/SPINT2/RAP2B/ZMYND8/CERS2/CALR/CTNNA1/CORO1C/TPM1/CITED2/CSNK2B/DLC1/IDH2/PDCD10/STAT3/APEX1/TIMP1/MEF2C/HMGB1/AIF1/RAP2A/CRK/C5orf30/FOXO3/CLIC4/ABHD2/GTPBP4	28
GO:0009112	nucleobase metabolic process	7/917	20/9446	0.00198266	0.0279469	0.0221262	TYMS/PAICS/HPRT1/GMPR/RRM1/MAPK1/GMPS	7
GO:0036296	response to increased oxygen levels	7/917	20/9446	0.00198266	0.0279469	0.0221262	CAT/CDKN1A/ATP6V0A2/HDAC2/ATP6AP1/ATP6V1A/CDK4	7
GO:0036344	platelet morphogenesis	7/917	20/9446	0.00198266	0.0279469	0.0221262	TAL1/ACTN1/CASP3/GATA1/WDR1/MEF2C/PTPN11	7
GO:0034767	positive regulation of ion transmembrane transport	14/917	62/9446	0.00205808	0.028882	0.0228664	SNCA/GSTO1/CHP1/SUMO1/PARK7/ACTN4/KIF5B/KCNH2/SRI/F2R/ARL6IP1/G6PD/TMSB4X/ANO6	14
GO:0045596	negative regulation of cell differentiation	49/917	334/9446	0.00206409	0.028882	0.0228664	B2M/CDK6/TAL1/GATA2/FBXO7/LYN/ANP32B/FKBP4/YWHAH/CERS2/DMTN/CALR/CTNNA1/CORO1C/HSPA9/MYC/IL1B/NME1/HNRNPU/IL18/TWSG1/IDH2/RTN4/STAT3/HDAC2/RUNX1/YBX1/CTNNB1/SUZ12/TP53/MAPK1/HMGB1/TSPO/HOXA9/ACTN4/UBE3A/ARHGEF2/EREG/MIB1/IL4R/FOXO3/GDF11/G6PD/ITM2C/IFRD1/MED1/MDM2/TMEM64/CBFB	49
GO:1904705	regulation of vascular smooth muscle cell proliferation	9/917	31/9446	0.00207429	0.028882	0.0228664	SOD2/CDKN1A/TPM1/MEF2C/GNAI3/MAP3K5/MDM2/NQO2/JUN	9
GO:1990874	vascular smooth muscle cell proliferation	9/917	31/9446	0.00207429	0.028882	0.0228664	SOD2/CDKN1A/TPM1/MEF2C/GNAI3/MAP3K5/MDM2/NQO2/JUN	9
GO:0042391	regulation of membrane potential	25/917	141/9446	0.00212205	0.0290926	0.0230333	PRDX3/GCLM/YWHAE/SNCA/ZMYND8/YWHAH/MLLT11/CLIC1/PARP1/ATP2A2/DLD/WDR1/VCP/BNIP3L/SUMO1/CD36/MEF2C/PARK7/TSPO/DSG2/KIF5B/KCNH2/ATP1A1/SRI/JUN	25
GO:0042440	pigment metabolic process	11/917	43/9446	0.00212844	0.0290926	0.0230333	CPOX/PAICS/HPRT1/ZEB2/TMEM14C/UROD/UROS/TSPO/BLVRB/GMPS/SLC25A39	11
GO:0045815	positive regulation of gene expression, epigenetic	11/917	43/9446	0.00212844	0.0290926	0.0230333	H2AFY/DDX21/HMGA1/CTNNB1/POLR2H/CHEK1/POLR2K/TAF1D/ACTB/POLR2E/TWISTNB	11
GO:0050818	regulation of coagulation	11/917	43/9446	0.00212844	0.0290926	0.0230333	LYN/CD34/DMTN/CD9/SERPINE2/SYK/CD36/PLEK/F2R/VKORC1/ANO6	11
GO:0044272	sulfur compound biosynthetic process	23/917	126/9446	0.00212848	0.0290926	0.0230333	SCD/GCLM/SNCA/GSTO1/ACLY/ACSL4/HSD17B12/DLD/MGST1/GGCT/MPST/ELOVL5/ELOVL6/MPC2/MTHFD1/B3GNT2/GSS/PAPSS1/MTHFD2L/ENOPH1/MAT2A/ELOVL7/CSGALNACT2	23
GO:0010948	negative regulation of cell cycle process	41/917	268/9446	0.0021369	0.0290926	0.0230333	H2AFY/CDK6/FBXO7/GFI1B/SOX4/CTDSPL/CBX3/CDKN1A/CALR/TFDP1/CBX5/SMC1A/NPM1/PSMB5/PCNA/MAX/PRKDC/PSMD2/STAG2/CASP2/SUZ12/TP53/CDT1/CDK1/CHEK1/MAD2L1/TRIAP1/PSMD1/DTL/TOM1L1/WEE1/RRM2/CDK4/NBN/DYNC1LI1/PSMB2/RBBP8/HSP90AB1/MDM2/CNOT6/PSMA5	41
GO:0010001	glial cell differentiation	20/917	104/9446	0.00214038	0.0290926	0.0230333	CDK6/TAL1/LYN/SOX4/IL1B/CD9/CLU/PRPF19/WDR1/STAT3/HDAC2/SERPINE2/CTNNB1/MAPK1/GSN/PTPN11/GRN/CDK1/RHEB/METTL14	20
GO:0032409	regulation of transporter activity	20/917	104/9446	0.00214038	0.0290926	0.0230333	YWHAE/SNCA/PPIF/YWHAH/GSTO1/CHP1/STOM/SUMO1/KMT2A/MEF2C/PARK7/NDFIP1/ACTN4/KIF5B/SRI/CLIC2/OXSR1/ACTB/DAPK1/TMSB4X	20
GO:0046148	pigment biosynthetic process	10/917	37/9446	0.00215463	0.0291994	0.0231178	CPOX/PAICS/HPRT1/ZEB2/TMEM14C/UROD/UROS/TSPO/GMPS/SLC25A39	10
GO:0098754	detoxification	15/917	69/9446	0.00216197	0.0292122	0.0231279	GPX1/CAT/PRDX3/HBD/PRDX6/PTGS1/SOD2/GSTO1/MGST1/TXNRD1/CD36/PARK7/PRDX4/CLIC2/DHFR	15
GO:0008203	cholesterol metabolic process	19/917	97/9446	0.00219396	0.029557	0.0234009	CAT/SCD/HMGCR/SQLE/ACLY/NPC2/DHCR24/DHCR7/HMGCS1/MSMO1/TM7SF2/CNBP/SC5D/ELOVL6/RAN/LEPR/G6PD/IDI1/ACAT2	19
GO:1901653	cellular response to peptide	37/917	236/9446	0.0022399	0.030085	0.0238189	YWHAG/SOCS2/LYN/PRKAR2B/RAB13/ATP6V1F/IL1B/LEPROT/PARP1/EIF4EBP1/RAB10/ATP6V0A2/STAT3/APEX1/ATP6AP1/MAX/PRKDC/ATP6V1A/CHMP5/CD36/TP53/PTPN11/KLF1/STAT5A/ARHGEF2/CRK/SMARCC1/AP3S1/CDC5L/FOXO3/CYFIP1/GRB10/CDK4/OPA1/USO1/RIPK2/MDM2	37
GO:0010038	response to metal ion	32/917	196/9446	0.00225673	0.030085	0.0238189	B2M/CAT/SLC40A1/SNCA/CPOX/PPIF/CASP3/DMTN/CALR/PARP1/MT2A/ACTG1/PCNA/PDCD6/SUMO1/HSPA5/MAPK1/MEF2C/UROS/PARK7/TSPO/GSN/CDK1/G6PD/CYBRD1/CDK4/SLC30A5/CLIC4/GSS/AKR1C3/MDM2/JUN	32
GO:1901570	fatty acid derivative biosynthetic process	13/917	56/9446	0.00225951	0.030085	0.0238189	FADS1/SCD/PTGS1/IL1B/ACLY/ACSL4/HSD17B12/SYK/ELOVL5/ELOVL6/AKR1C3/ELOVL7/TBXAS1	13
GO:1903426	regulation of reactive oxygen species biosynthetic process	13/917	56/9446	0.00225951	0.030085	0.0238189	CD34/SNCA/IL1B/RAC1/CLU/STAT3/CD36/PARK7/TSPO/AIF1/DDAH2/FOXO3/HSP90AB1	13
GO:0051345	positive regulation of hydrolase activity	62/917	447/9446	0.00230482	0.0305992	0.024226	NET1/LYN/ANP32B/SNCA/LGALS9/RHOG/HMGB2/GNAQ/ALDH1A1/HSPD1/GDI2/CORO1C/TPM1/MYC/HNRNPU/GABARAPL2/ZC3H15/DNM1L/DLC1/GNA15/RGS18/VCP/PICALM/STAT3/DNAJC9/PCNA/PDCD6/SUMO1/RHOC/CYCS/RSU1/MEF2C/HMGB1/GSN/PLEK/CASP8AP2/GRN/LIMS1/F2R/RANBP1/CRK/MAP3K5/PLSCR1/CLPX/ACAP2/STXBP5/DAP/MAPRE2/ARHGAP21/CHML/CD33/RAB4A/NUP50/RP2/HSP90AB1/RIPK2/F11R/DAPK1/JUN/RAB3GAP2/TMSB4X/MSH6	62
GO:0065004	protein-DNA complex assembly	25/917	142/9446	0.00234492	0.0310413	0.024576	H2AFY/RRN3/ANP32B/MCM2/HMGB2/RAD23B/GTF2A2/PARP1/SET/HELLS/NPM1/CAND1/TP53/H2AFX/HMGB1/CDT1/H1F0/GTF3C5/GMNN/NASP/CHAF1A/SENP6/CENPH/MIS18BP1/H3F3A	25
GO:0045637	regulation of myeloid cell differentiation	29/917	173/9446	0.0023786	0.0311178	0.0246366	B2M/ITGA2B/CDK6/TAL1/GATA2/NFE2/LYN/HMGB2/HSPA9/MYC/NME1/GATA1/STAT3/ATP6AP1/RUNX1/CTNNB1/KMT2A/MEF2C/HOXA9/FOXO3/MED1/RASSF2/JUN/GNAS/TMEM64/HCLS1/H3F3A/ETS1/CBFB	29
GO:0051054	positive regulation of DNA metabolic process	29/917	173/9446	0.0023786	0.0311178	0.0246366	HNRNPA1/CCT2/TFRC/DKC1/MYC/PARP1/CCT4/RAC1/CCT7/XRCC5/CST3/CCT8/CCT6A/PCNA/PRKDC/CTNNB1/ACTR2/CCT5/MAPK1/H2AFX/HMGB1/CDT1/CDK1/EREG/RNF168/NBN/UBE2V2/HSP90AB1/JUN	29
GO:0010954	positive regulation of protein processing	5/917	11/9446	0.00239158	0.0311178	0.0246366	IL1B/TIMM17A/GSN/PHB/ENO1	5
GO:0042053	regulation of dopamine metabolic process	5/917	11/9446	0.00239158	0.0311178	0.0246366	SNCA/HPRT1/COMT/PARK7/PNKD	5
GO:0042069	regulation of catecholamine metabolic process	5/917	11/9446	0.00239158	0.0311178	0.0246366	SNCA/HPRT1/COMT/PARK7/PNKD	5
GO:0071295	cellular response to vitamin	5/917	11/9446	0.00239158	0.0311178	0.0246366	TRIM24/SNW1/PIM1/MED1/MDM2	5
GO:0042743	hydrogen peroxide metabolic process	8/917	26/9446	0.0024344	0.0315849	0.0250065	GPX1/CAT/PRDX3/SNCA/RAC1/STAT3/RAC2/PARK7	8
GO:0034728	nucleosome organization	19/917	98/9446	0.00248052	0.0319849	0.0253231	H2AFY/NFE2/ANP32B/MCM2/HMGA1/HMGB2/SET/SMARCE1/NPM1/SUPT16H/H2AFX/PTMA/H1F0/SMARCC1/NASP/CHAF1A/CENPH/MIS18BP1/H3F3A	19
GO:1902652	secondary alcohol metabolic process	19/917	98/9446	0.00248052	0.0319849	0.0253231	CAT/SCD/HMGCR/SQLE/ACLY/NPC2/DHCR24/DHCR7/HMGCS1/MSMO1/TM7SF2/CNBP/SC5D/ELOVL6/RAN/LEPR/G6PD/IDI1/ACAT2	19
GO:0046879	hormone secretion	24/917	135/9446	0.00248623	0.0319849	0.0253231	GLUL/MYB/CPT1A/LYN/SOX4/HMGCR/SLC25A6/TM7SF3/IL1B/RAC1/SNAP23/BTK/SLC25A5/PARK7/PTPN11/KIF5B/ARL2/SRI/MPC2/SLC16A1/PFKL/GNAS/HADH/KDM5B	24
GO:0002433	immune response-regulating cell surface receptor signaling pathway involved in phagocytosis	15/917	70/9446	0.00251058	0.0320274	0.0253568	LYN/ARPC1B/RAC1/ACTG1/ARPC4/BRK1/SYK/ACTR3/ACTR2/MAPK1/PIK3CB/CRK/CYFIP1/ACTB/HSP90AB1	15
GO:0038094	Fc-gamma receptor signaling pathway	15/917	70/9446	0.00251058	0.0320274	0.0253568	LYN/ARPC1B/RAC1/ACTG1/ARPC4/BRK1/SYK/ACTR3/ACTR2/MAPK1/PIK3CB/CRK/CYFIP1/ACTB/HSP90AB1	15
GO:0038096	Fc-gamma receptor signaling pathway involved in phagocytosis	15/917	70/9446	0.00251058	0.0320274	0.0253568	LYN/ARPC1B/RAC1/ACTG1/ARPC4/BRK1/SYK/ACTR3/ACTR2/MAPK1/PIK3CB/CRK/CYFIP1/ACTB/HSP90AB1	15
GO:0098660	inorganic ion transmembrane transport	46/917	312/9446	0.00252686	0.0321453	0.0254501	SLC40A1/ABCC4/LYN/ORAI2/YWHAE/SNCA/PPIF/COX8A/YWHAH/ATP6V1F/BEST1/CLIC1/GSTO1/VDAC1/ATP2A2/SLC39A8/SLC20A1/ATP6V0A2/CHP1/STOM/ATP6AP1/ATP6V1A/SUMO1/ATP2C1/PARK7/ACTN4/KIF5B/COX6C/KCNH2/ATP1A1/PHB/SRI/F2R/CD63/CLIC2/OXSR1/COX5A/G6PD/SLC30A5/CLIC4/OPA1/PMPCB/ORAI1/TMSB4X/ANO6/SLC25A3	46
GO:0051046	regulation of secretion	55/917	389/9446	0.00262683	0.0331444	0.0262412	GLUL/GATA2/MYB/CPT1A/LYN/SOX4/CD34/SNCA/HMGCR/GAPDH/LGALS9/SLC25A6/TM7SF3/IL1B/COMT/RAC1/ATP2A2/DNM1L/IDH2/SDCBP/RAB7A/ATP6AP1/SYK/SNX5/RAC2/SLC25A5/MEF2C/HMGB1/AIF1/PTPN11/KIF5B/ARL2/GPI/SERPINB1/SRI/F2R/MPC2/RALB/STAM/SLC16A1/ANXA4/RAB27B/IL4R/STXBP5/CD33/PFKL/RIPK2/SV2A/PNKD/CD84/GNAS/ERP29/TMSB4X/HADH/KDM5B	55
GO:0009156	ribonucleoside monophosphate biosynthetic process	23/917	128/9446	0.0026282	0.0331444	0.0262412	LDHA/PGK1/GAPDH/PAICS/HPRT1/IMPDH2/TPI1/PARP1/AK3/VCP/STAT3/TP53/ALDOA/GPI/GMPS/ENO1/PFKP/RFK/PFKL/SEH1L/NUP50/TMSB4X/PKM	23
GO:0032200	telomere organization	23/917	128/9446	0.0026282	0.0331444	0.0262412	HNRNPA1/FEN1/CCT2/DKC1/MYC/PARP1/CCT4/HNRNPU/CCT7/XRCC5/CCT8/CCT6A/APEX1/PCNA/PRKDC/CCNE2/CTNNB1/CCT5/MAPK1/HNRNPC/NBN/HSP90AB1/H3F3A	23
GO:0014009	glial cell proliferation	9/917	32/9446	0.00264169	0.0331444	0.0262412	MYB/LYN/SOX4/CERS2/IL1B/CLU/IDH2/TSPO/LEPR	9
GO:0043303	mast cell degranulation	9/917	32/9446	0.00264169	0.0331444	0.0262412	GATA2/LYN/LGALS9/SNAP23/BTK/RAC2/LAT2/IL4R/CD84	9
GO:1905476	negative regulation of protein localization to membrane	7/917	21/9446	0.00272807	0.0340412	0.0269511	LYPLA1/DMTN/AP2M1/CLTC/PICALM/TMBIM1/PPP2R5A	7
GO:2000142	regulation of DNA-templated transcription, initiation	7/917	21/9446	0.00272807	0.0340412	0.0269511	RRN3/CAND1/ZNF451/CTNNB1/TP53/HMGB1/JUN	7
GO:0031498	chromatin disassembly	6/917	16/9446	0.00280643	0.0345471	0.0273516	NFE2/HMGA1/SET/SMARCE1/SUPT16H/SMARCC1	6
GO:0045980	negative regulation of nucleotide metabolic process	6/917	16/9446	0.00280643	0.0345471	0.0273516	SNCA/PPIF/PARP1/STAT3/TP53/TSPO	6
GO:1900543	negative regulation of purine nucleotide metabolic process	6/917	16/9446	0.00280643	0.0345471	0.0273516	SNCA/PPIF/PARP1/STAT3/TP53/TSPO	6
GO:1903077	negative regulation of protein localization to plasma membrane	6/917	16/9446	0.00280643	0.0345471	0.0273516	LYPLA1/AP2M1/CLTC/PICALM/TMBIM1/PPP2R5A	6
GO:1903579	negative regulation of ATP metabolic process	6/917	16/9446	0.00280643	0.0345471	0.0273516	SNCA/PPIF/PARP1/STAT3/TP53/TSPO	6
GO:0030219	megakaryocyte differentiation	14/917	64/9446	0.00282176	0.0346424	0.0274271	ITGA2B/TAL1/GATA2/NFE2/HMGB2/GATA1/FLI1/RUNX1/KMT2A/MEF2C/PTPN11/MED1/H3F3A/CBFB	14
GO:0071897	DNA biosynthetic process	25/917	144/9446	0.00285085	0.0348367	0.0275809	HNRNPA1/TYMS/CDKN1A/CCT2/DKC1/TFDP1/MYC/WRNIP1/CCT4/HNRNPU/CCT7/XRCC5/CCT8/VCP/CCT6A/PCNA/CTNNB1/TP53/CCT5/MAPK1/HNRNPC/PHB/TK1/DTL/HSP90AB1	25
GO:0006790	sulfur compound metabolic process	35/917	223/9446	0.00285284	0.0348367	0.0275809	GPX1/SCD/GCLM/GLO1/SNCA/AHCY/GSTO1/HSPA9/ACLY/COMT/ACSL4/HSD17B12/DLD/MGST1/GGCT/SMS/MPST/ELOVL5/IMPAD1/PARK7/IDH1/ELOVL6/STAT5A/MPC2/MTHFD1/G6PD/TPST2/B3GNT2/GSS/PAPSS1/MTHFD2L/ENOPH1/MAT2A/ELOVL7/CSGALNACT2	35
GO:0010817	regulation of hormone levels	34/917	215/9446	0.00287098	0.0349591	0.0276778	GLUL/CYP1B1/HSD17B11/MYB/CPT1A/LYN/SOX4/HMGCR/SLC25A6/YWHAH/ALDH1A1/TM7SF3/IL1B/COMT/RAC1/HSD17B12/SNAP23/BTK/SLC25A5/PARK7/TSPO/PTPN11/KIF5B/ARL2/ATP1A1/SRI/MPC2/SLC16A1/PFKL/MED1/AKR1C3/GNAS/HADH/KDM5B	34
GO:1901214	regulation of neuron death	31/917	191/9446	0.00287817	0.0349591	0.0276778	GPX1/FBXO7/MYB/GCLM/CD34/SNCA/SOD2/CASP3/PARP1/CLU/SET/CHP1/HIPK2/PICALM/STAT3/NONO/DHCR24/CTNNB1/CASP2/TP53/MEF2C/PARK7/GRN/F2R/MAP3K5/FOXO3/G6PD/UBE2V2/HSP90AB1/NQO2/JUN	31
GO:0009142	nucleoside triphosphate biosynthetic process	21/917	114/9446	0.00290471	0.0351878	0.0278589	LDHA/TYMS/PGK1/GAPDH/TPI1/PARP1/NME1/VCP/STAT3/TP53/NME4/ALDOA/CMPK2/GPI/ENO1/PFKP/PFKL/SEH1L/NUP50/TMSB4X/PKM	21
GO:0009116	nucleoside metabolic process	17/917	85/9446	0.00291869	0.0352636	0.0279189	MPP1/PNP/HPRT1/IMPDH2/AHCY/NME1/AK3/TJP2/NT5C3A/DCK/NME4/GNAI3/GMPS/TK1/RAN/OPA1/ENOPH1	17
GO:0051272	positive regulation of cellular component movement	42/917	281/9446	0.00295615	0.035622	0.0282027	ITGA2B/GATA2/LYN/STMN1/SOD2/LGALS9/DMTN/CALR/IL1B/RAC1/RAB11A/FERMT3/PDCD10/SDCBP/C1QBP/RTN4/STAT3/SPN/MAPRE1/PDCD6/RAC2/HSPA5/RHOC/MAPK1/HMGB1/AIF1/ACTN4/GPI/GRN/STAT5A/F2R/ARHGEF2/OXSR1/CRK/MAPRE2/MIEN1/MDM2/JUN/TMSB4X/ANO6/MALAT1/ETS1	42
GO:0007417	central nervous system development	65/917	478/9446	0.00296483	0.0356326	0.0282111	CDK6/TAL1/GATA2/LYN/SOX4/STMN1/YWHAE/ANP32B/TMEM14B/YWHAH/HPRT1/CASP3/ZEB2/IL1B/NME1/CD9/CLU/RRM1/TWSG1/PRPF19/XRCC5/CST3/DLC1/WDR1/MTPN/RTN4/STAT3/CTNND1/MBOAT7/HDAC2/CTTNBP2/SERPINE2/PRKDC/MPST/CTNNB1/HSPA5/CASP2/HMGCS1/TP53/MAPK1/H2AFX/AIF1/GSN/PTPN11/KIF5B/UBE3A/GNAI3/GRN/PSMG1/CRK/DPYSL2/RAN/FOXO3/GDF11/RHEB/G6PD/METTL14/ACTB/QARS/MED1/CCDC14/HSP90AB1/NDUFS4/SSBP3/ETS1	65
GO:0051960	regulation of nervous system development	62/917	452/9446	0.00299889	0.0359474	0.0284603	B2M/YWHAG/GATA2/FBXO7/MYB/SOCS2/RRN3/LYN/CAPRIN1/SNCA/ZMYND8/HMGB2/FKBP4/YWHAH/CERS2/SNX3/CALR/CTNNA1/ZEB2/IL1B/NME1/TUG1/DNM1L/PRPF19/XRCC5/RAB11A/WDR1/IDH2/RTN4/STAT3/HDAC2/SERPINE2/SNW1/CTNNB1/HSPA5/ACTR2/TP53/MEF2C/TSPO/UBE3A/RAP2A/GRN/MAPK6/CDK1/ARHGEF2/CRK/DPYSL2/MIB1/FOXO3/GDF11/CYFIP1/RHEB/ITM2C/SRRT/CCDC88A/UBE2V2/SCARB2/OPA1/IFRD1/MED1/CREB3L2/MDM2	62
GO:0010950	positive regulation of endopeptidase activity	20/917	107/9446	0.00303282	0.0362589	0.0287069	LYN/ANP32B/SNCA/LGALS9/HSPD1/MYC/DLC1/VCP/PICALM/STAT3/PDCD6/CYCS/HMGB1/GSN/CASP8AP2/F2R/MAP3K5/DAP/RIPK2/DAPK1	20
GO:0031334	positive regulation of protein complex assembly	28/917	168/9446	0.00305147	0.0363866	0.028808	TAL1/ARPC1B/PARP1/RAC1/CLU/MSN/VCP/MAPRE1/ARPC4/BRK1/CAND1/SUMO1/CTNNB1/G3BP2/RHOC/ACTR3/ACTR2/CD36/TP53/CDT1/GSN/ARL2/WASF1/PLEK/CYFIP1/FSCN1/JUN/CNOT6	28
GO:0007623	circadian rhythm	22/917	122/9446	0.00307697	0.0365001	0.0288979	CPT1A/TYMS/GNAQ/IMPDH2/AHCY/HNRNPU/NRIP1/CST3/HDAC2/NONO/PRKDC/AHR/KMT2A/TP53/SIAH2/UBE3A/MAGED1/CDK1/HEBP1/CDK4/TOP1/JUN	22
GO:0010952	positive regulation of peptidase activity	22/917	122/9446	0.00307697	0.0365001	0.0288979	LYN/ANP32B/SNCA/LGALS9/HSPD1/MYC/DLC1/VCP/PICALM/STAT3/PDCD6/CYCS/HMGB1/GSN/CASP8AP2/GRN/F2R/MAP3K5/CLPX/DAP/RIPK2/DAPK1	22
GO:0046365	monosaccharide catabolic process	11/917	45/9446	0.00313845	0.0368685	0.0291896	PGK1/GAPDH/ALDH1A1/TPI1/TP53/ALDOA/GPI/ENO1/PFKP/PFKL/PKM	11
GO:0048678	response to axon injury	11/917	45/9446	0.00313845	0.0368685	0.0291896	LYN/CERS2/CTNNA1/CST3/MAX/TSPO/AIF1/GRN/CDK1/DHFR/JUN	11
GO:0009060	aerobic respiration	13/917	58/9446	0.00314595	0.0368685	0.0291896	CAT/COX8A/UQCRC2/CS/COX5B/DLD/IDH2/VCP/ME2/SHMT2/IDH1/COX6C/COX5A	13
GO:0007565	female pregnancy	19/917	100/9446	0.00314839	0.0368685	0.0291896	PRDX3/LGALS9/FKBP4/CALR/IL1B/COMT/ACSL4/CST3/C1QBP/ADIPOR2/TIMP1/MAPK1/DSG2/KLF1/IGFBP7/DAZAP1/MED1/H3F3A/ETS1	19
GO:0009206	purine ribonucleoside triphosphate biosynthetic process	19/917	100/9446	0.00314839	0.0368685	0.0291896	LDHA/PGK1/GAPDH/TPI1/PARP1/NME1/VCP/STAT3/TP53/NME4/ALDOA/GPI/ENO1/PFKP/PFKL/SEH1L/NUP50/TMSB4X/PKM	19
GO:0045648	positive regulation of erythrocyte differentiation	8/917	27/9446	0.00316986	0.037025	0.0293134	TAL1/GATA2/HMGB2/GATA1/STAT3/FOXO3/MED1/ETS1	8
GO:0032272	negative regulation of protein polymerization	10/917	39/9446	0.00329021	0.0380415	0.0301183	STMN1/SNCA/FKBP4/DMTN/MTPN/VDAC2/MAPRE1/TMOD3/GSN/TMSB4X	10
GO:0045540	regulation of cholesterol biosynthetic process	10/917	39/9446	0.00329021	0.0380415	0.0301183	SCD/HMGCR/SQLE/DHCR7/HMGCS1/TM7SF2/SC5D/ELOVL6/RAN/IDI1	10
GO:0106118	regulation of sterol biosynthetic process	10/917	39/9446	0.00329021	0.0380415	0.0301183	SCD/HMGCR/SQLE/DHCR7/HMGCS1/TM7SF2/SC5D/ELOVL6/RAN/IDI1	10
GO:0140029	exocytic process	10/917	39/9446	0.00329021	0.0380415	0.0301183	LYN/SNCA/DMTN/SNAP23/BTK/SYK/CTBP2/PLEK/RALB/SV2A	10
GO:0050796	regulation of insulin secretion	17/917	86/9446	0.00331751	0.0381568	0.0302095	GLUL/CPT1A/SOX4/HMGCR/SLC25A6/TM7SF3/IL1B/RAC1/SLC25A5/PTPN11/KIF5B/ARL2/SRI/MPC2/SLC16A1/PFKL/HADH	17
GO:0002279	mast cell activation involved in immune response	9/917	33/9446	0.00332525	0.0381568	0.0302095	GATA2/LYN/LGALS9/SNAP23/BTK/RAC2/LAT2/IL4R/CD84	9
GO:0046638	positive regulation of alpha-beta T cell differentiation	9/917	33/9446	0.00332525	0.0381568	0.0302095	MYB/PNP/LGALS9/IL18/RUNX1/SYK/IL4R/RIPK2/CBFB	9
GO:1902600	proton transmembrane transport	16/917	79/9446	0.0033551	0.0384029	0.0304043	PPIF/COX8A/ATP6V1F/ATP2A2/ATP6V0A2/CHP1/ATP6AP1/ATP6V1A/ATP2C1/PARK7/ACTN4/COX6C/COX5A/SLC30A5/TMSB4X/SLC25A3	16
GO:0098662	inorganic cation transmembrane transport	42/917	283/9446	0.0033729	0.03851	0.0304892	SLC40A1/LYN/ORAI2/YWHAE/SNCA/PPIF/COX8A/YWHAH/ATP6V1F/GSTO1/VDAC1/ATP2A2/SLC39A8/SLC20A1/ATP6V0A2/CHP1/STOM/ATP6AP1/ATP6V1A/SUMO1/ATP2C1/PARK7/ACTN4/KIF5B/COX6C/KCNH2/ATP1A1/PHB/SRI/F2R/CD63/CLIC2/OXSR1/COX5A/G6PD/SLC30A5/OPA1/PMPCB/ORAI1/TMSB4X/ANO6/SLC25A3	42
GO:0046824	positive regulation of nucleocytoplasmic transport	12/917	52/9446	0.00346981	0.0395178	0.0312871	YWHAE/ANP32B/IL1B/IPO5/TP53/MAPK1/CPSF6/RAN/NUTF2/PPM1A/MDM2/HCLS1	12
GO:0009145	purine nucleoside triphosphate biosynthetic process	19/917	101/9446	0.00353484	0.0401582	0.0317941	LDHA/PGK1/GAPDH/TPI1/PARP1/NME1/VCP/STAT3/TP53/NME4/ALDOA/GPI/ENO1/PFKP/PFKL/SEH1L/NUP50/TMSB4X/PKM	19
GO:0010959	regulation of metal ion transport	27/917	162/9446	0.00358546	0.0406323	0.0321694	B2M/LYN/YWHAE/SNCA/YWHAH/BEST1/GSTO1/CHP1/SERPINE2/STOM/SUMO1/CTNNB1/TSPO/ACTN4/KIF5B/KCNH2/ATP1A1/SRI/F2R/CD63/CLIC2/OXSR1/G6PD/CD33/ORAI1/CD84/ANO6	27
GO:0048545	response to steroid hormone	34/917	218/9446	0.00360467	0.0406482	0.0321821	NCOA4/TYMS/FHL2/CBX3/CDKN1A/HMGB2/FKBP4/YWHAH/CASP3/CALR/PARP1/HNRNPU/EIF4EBP1/NRIP1/PCNA/PGRMC2/RUNX1/CTNNB1/PARK7/TSPO/AIF1/DSG2/UBE3A/IDH1/IGFBP7/ATP1A1/PHB/RAN/FOXO3/ABHD2/MED1/AKR1C3/MDM2/CBFB	34
GO:0097193	intrinsic apoptotic signaling pathway	34/917	218/9446	0.00360467	0.0406482	0.0321821	CYP1B1/GPX1/YBX3/RRN3/SOD2/PPIF/CDKN1A/CASP3/MLLT11/PARP1/CLU/DNM1L/PTTG1IP/PDCD10/HIPK2/VDAC2/NONO/SNW1/CASP2/TP53/CDIP1/PARK7/HNRNPK/TRIAP1/ARHGEF2/TPT1/MAP3K5/ENO1/NBN/OPA1/MDM2/ERP29/MSH6/RPL11	34
GO:1903530	regulation of secretion by cell	52/917	369/9446	0.00363594	0.0408486	0.0323407	GLUL/GATA2/MYB/CPT1A/LYN/SOX4/CD34/SNCA/HMGCR/GAPDH/LGALS9/SLC25A6/TM7SF3/IL1B/RAC1/ATP2A2/DNM1L/IDH2/SDCBP/RAB7A/ATP6AP1/SYK/RAC2/SLC25A5/MEF2C/HMGB1/AIF1/PTPN11/KIF5B/ARL2/GPI/SERPINB1/SRI/F2R/MPC2/RALB/STAM/SLC16A1/ANXA4/RAB27B/IL4R/STXBP5/CD33/PFKL/RIPK2/PNKD/CD84/GNAS/ERP29/TMSB4X/HADH/KDM5B	52
GO:0060627	regulation of vesicle-mediated transport	44/917	301/9446	0.00364901	0.0408486	0.0323407	B2M/GATA2/LYN/SNCA/LYPLA1/LGALS9/SNX3/CALR/IL1B/RAC1/CLU/ATP2A2/DNM1L/RAB11A/LMAN2/SDCBP/MSN/PICALM/STON2/RAB7A/ATP6AP1/SYK/RAC2/CD36/MAPK1/PIK3CB/HMGB1/MAP2K2/ACTN4/KIF5B/HNRNPK/DNAJC6/CD63/RALB/STAM/MIB1/RAB27B/IL4R/STXBP5/AP2S1/RUFY1/CNST/CD84/ANO6	44
GO:0006739	NADP metabolic process	7/917	22/9446	0.00367088	0.0408486	0.0323407	PGD/TALDO1/IDH2/TKT/ME2/IDH1/G6PD	7
GO:0009914	hormone transport	24/917	139/9446	0.00368362	0.0408486	0.0323407	GLUL/MYB/CPT1A/LYN/SOX4/HMGCR/SLC25A6/TM7SF3/IL1B/RAC1/SNAP23/BTK/SLC25A5/PARK7/PTPN11/KIF5B/ARL2/SRI/MPC2/SLC16A1/PFKL/GNAS/HADH/KDM5B	24
GO:2001252	positive regulation of chromosome organization	24/917	139/9446	0.00368362	0.0408486	0.0323407	H2AFY/TAL1/MYB/HNRNPA1/FEN1/CCT2/LMNA/DKC1/IL1B/CCT4/HNRNPU/CCT7/XRCC5/CCT8/CCT6A/SNW1/CTNNB1/KMT2A/TP53/CCT5/MAPK1/CDT1/PAXBP1/NBN	24
GO:2000147	positive regulation of cell motility	41/917	276/9446	0.00368397	0.0408486	0.0323407	ITGA2B/GATA2/LYN/SOD2/LGALS9/DMTN/CALR/IL1B/RAC1/RAB11A/FERMT3/PDCD10/SDCBP/C1QBP/RTN4/STAT3/SPN/MAPRE1/PDCD6/RAC2/HSPA5/RHOC/MAPK1/HMGB1/AIF1/ACTN4/GPI/GRN/STAT5A/F2R/ARHGEF2/OXSR1/CRK/MAPRE2/MIEN1/MDM2/JUN/TMSB4X/ANO6/MALAT1/ETS1	41
GO:0048024	regulation of mRNA splicing, via spliceosome	13/917	59/9446	0.00368505	0.0408486	0.0323407	HNRNPA1/PRDX6/WTAP/HNRNPU/HNRNPL/SRSF10/PRPF19/C1QBP/RBMX/SNW1/HNRNPK/NCBP1/SRPK1	13
GO:0032104	regulation of response to extracellular stimulus	5/917	12/9446	0.00377481	0.0415411	0.0328889	NUCB2/TRIM24/NENF/SNW1/MED1	5
GO:0032107	regulation of response to nutrient levels	5/917	12/9446	0.00377481	0.0415411	0.0328889	NUCB2/TRIM24/NENF/SNW1/MED1	5
GO:0035338	long-chain fatty-acyl-CoA biosynthetic process	5/917	12/9446	0.00377481	0.0415411	0.0328889	ACSL4/HSD17B12/ELOVL5/ELOVL6/ELOVL7	5
GO:0048589	developmental growth	47/917	327/9446	0.00379106	0.0416197	0.0329512	GPX1/YBX3/SOCS2/TYMS/VCL/CDKN1A/ZEB2/PTPN12/CD9/PRPF19/RAB11A/MTPN/RTN4/STAT3/DHCR7/PRKDC/PPIB/CTNNB1/TP53/MAPK1/MEF2C/GSN/PTPN11/UBE3A/WASF1/PIM1/CDK1/STAT5A/DPYSL2/EREG/GPD2/LEPR/FOXO3/CYFIP1/G6PD/CDK4/NBN/CLIC4/IFRD1/MED1/HSP90AB1/RMI1/SAV1/GNAS/KDM5B/H3F3A/PKM	47
GO:0045639	positive regulation of myeloid cell differentiation	14/917	66/9446	0.00380385	0.0416599	0.032983	TAL1/GATA2/HMGB2/GATA1/STAT3/ATP6AP1/RUNX1/FOXO3/MED1/JUN/GNAS/TMEM64/HCLS1/ETS1	14
GO:0061041	regulation of wound healing	15/917	73/9446	0.00384521	0.0420122	0.0332619	LYN/CD34/HMGCR/CDKN1A/DMTN/CD9/SERPINE2/SYK/CD36/PLEK/F2R/CRK/CD109/VKORC1/ANO6	15
GO:0070997	neuron death	34/917	219/9446	0.00388231	0.0423162	0.0335026	GPX1/FBXO7/MYB/GCLM/CD34/SNCA/SOD2/GAPDH/CASP3/PARP1/CLU/SET/CHP1/HIPK2/PICALM/STAT3/NONO/DHCR24/MAX/CTNNB1/HSPA5/CASP2/TP53/MEF2C/PARK7/GRN/F2R/MAP3K5/FOXO3/G6PD/UBE2V2/HSP90AB1/NQO2/JUN	34
GO:0050768	negative regulation of neurogenesis	23/917	132/9446	0.00392889	0.042722	0.0338239	B2M/FKBP4/YWHAH/CERS2/CALR/CTNNA1/IL1B/IDH2/RTN4/STAT3/HDAC2/CTNNB1/TP53/TSPO/UBE3A/ARHGEF2/MIB1/FOXO3/GDF11/ITM2C/IFRD1/MED1/MDM2	23
GO:1902107	positive regulation of leukocyte differentiation	19/917	102/9446	0.0039599	0.0428265	0.0339067	MYB/PNP/IL7R/LGALS9/IL18/BTK/ATP6AP1/RUNX1/SYK/HMGB1/TESPA1/IL4R/RIPK2/JUN/GNAS/TMEM64/HCLS1/CD46/CBFB	19
GO:0071103	DNA conformation change	31/917	195/9446	0.0039684	0.0428265	0.0339067	H2AFY/MCM4/ANP32B/MCM2/HMGA1/HMGB2/RAD23B/PARP1/MCM6/MCM7/SET/SMC4/XRCC5/HELLS/HHEX/NPM1/SMC2/TP53/H2AFX/HMGB1/CDK1/H1F0/GATAD1/SRPK1/NASP/CHAF1A/NBN/CENPH/MIS18BP1/TOP1/H3F3A	31
GO:0002082	regulation of oxidative phosphorylation	6/917	17/9446	0.00398539	0.0428265	0.0339067	SNCA/PPIF/VCP/SHMT2/PARK7/CDK1	6
GO:0010543	regulation of platelet activation	6/917	17/9446	0.00398539	0.0428265	0.0339067	LYN/DMTN/CD9/SERPINE2/SYK/PLEK	6
GO:2000515	negative regulation of CD4-positive, alpha-beta T cell activation	6/917	17/9446	0.00398539	0.0428265	0.0339067	LGALS9/TWSG1/RUNX1/HMGB1/IL4R/CBFB	6
GO:0006323	DNA packaging	21/917	117/9446	0.00400056	0.0428887	0.0339559	H2AFY/ANP32B/MCM2/HMGA1/HMGB2/SET/SMC4/HELLS/NPM1/SMC2/TP53/H2AFX/CDK1/H1F0/GATAD1/SRPK1/NASP/CHAF1A/CENPH/MIS18BP1/H3F3A	21
GO:0031952	regulation of protein autophosphorylation	8/917	28/9446	0.00406692	0.0431944	0.0341979	RAP2B/CHP1/MOB1B/RAP2A/TOM1L1/NBN/RASSF2/JUN	8
GO:0043489	RNA stabilization	8/917	28/9446	0.00406692	0.0431944	0.0341979	YBX3/DKC1/HNRNPU/LARP1/YBX1/HNRNPA0/ELAVL1/HNRNPC	8
GO:0046685	response to arsenic-containing substance	8/917	28/9446	0.00406692	0.0431944	0.0341979	HNRNPA1/CPOX/PPIF/CDKN1A/GSTO1/VCP/UROS/SRRT	8
GO:0051899	membrane depolarization	8/917	28/9446	0.00406692	0.0431944	0.0341979	GCLM/YWHAH/MLLT11/PARP1/PARK7/TSPO/KCNH2/JUN	8
GO:0033559	unsaturated fatty acid metabolic process	12/917	53/9446	0.00409851	0.0433284	0.034304	FADS1/CYP1B1/SCD/PTGS1/FADS2/IL1B/ELOVL5/ELOVL6/SCP2/AKR1C3/ELOVL7/TBXAS1	12
GO:0043154	negative regulation of cysteine-type endopeptidase activity involved in apoptotic process	12/917	53/9446	0.00409851	0.0433284	0.034304	GPX1/PRDX3/CSNK2A1/YWHAE/SNCA/DHCR24/SIAH2/PARK7/TRIAP1/ARL6IP1/MDM2/SERPINB9	12
GO:0032410	negative regulation of transporter activity	9/917	34/9446	0.00414051	0.0434706	0.0344165	YWHAE/SNCA/PPIF/GSTO1/SUMO1/NDFIP1/SRI/CLIC2/OXSR1	9
GO:0048708	astrocyte differentiation	9/917	34/9446	0.00414051	0.0434706	0.0344165	CDK6/TAL1/IL1B/PRPF19/STAT3/SERPINE2/MAPK1/PTPN11/GRN	9
GO:1902369	negative regulation of RNA catabolic process	9/917	34/9446	0.00414051	0.0434706	0.0344165	YBX3/DKC1/HNRNPU/LARP1/LRPPRC/YBX1/HNRNPA0/ELAVL1/HNRNPC	9
GO:0000723	telomere maintenance	22/917	125/9446	0.00418017	0.0436861	0.0345872	HNRNPA1/FEN1/CCT2/DKC1/MYC/PARP1/CCT4/HNRNPU/CCT7/XRCC5/CCT8/CCT6A/APEX1/PCNA/PRKDC/CCNE2/CTNNB1/CCT5/MAPK1/HNRNPC/NBN/HSP90AB1	22
GO:2001242	regulation of intrinsic apoptotic signaling pathway	22/917	125/9446	0.00418017	0.0436861	0.0345872	GPX1/YBX3/RRN3/SOD2/PPIF/PARP1/CLU/DNM1L/PTTG1IP/VDAC2/NONO/TP53/PARK7/HNRNPK/TRIAP1/ARHGEF2/TPT1/ENO1/OPA1/MDM2/ERP29/RPL11	22
GO:1901615	organic hydroxy compound metabolic process	41/917	278/9446	0.00419497	0.0437407	0.0346304	CYP1B1/CAT/SCD/SNCA/HMGCR/SPTLC2/SQLE/HPRT1/NUDT3/ALDH1A1/ZEB2/EBPL/IL1B/ACLY/COMT/NPC2/MTPN/DHCR24/DHCR7/HMGCS1/TP53/MSMO1/IMPAD1/PARK7/PLEK/TM7SF2/CNBP/SC5D/MINPP1/ELOVL6/RAN/GPD2/LEPR/G6PD/DHFR/SCP2/IDI1/MED1/AKR1C3/PNKD/ACAT2	41
GO:0046651	lymphocyte proliferation	26/917	156/9446	0.00421421	0.0437754	0.0346579	PNP/IL7R/LGALS9/CDKN1A/HPRT1/IMPDH2/CASP3/HSPD1/TFRC/IL1B/HLA-DPA1/IL18/TWSG1/MSN/BTK/HELLS/SPN/RAC2/AHR/CTNNB1/TP53/MEF2C/HMGB1/AIF1/RIPK2/CD46	26
GO:0009132	nucleoside diphosphate metabolic process	20/917	110/9446	0.00421747	0.0437754	0.0346579	MPP1/LDHA/PGK1/GAPDH/TPI1/NME1/AK3/STAT3/TJP2/TP53/NME4/ALDOA/CMPK2/GPI/ENO1/PFKP/PFKL/SEH1L/NUP50/PKM	20
GO:0051348	negative regulation of transferase activity	30/917	188/9446	0.00430547	0.0445874	0.0353008	YWHAG/H2AFY/FBXO7/PRDX3/LYN/PRKAR2B/HMGCR/IPO7/CDKN1A/GNAQ/CASP3/CORO1C/IL1B/HNRNPU/IPO5/CHP1/HHEX/NPM1/HEXIM1/TP53/PARK7/LATS2/MAD2L1/DNAJC3/PPP2R5A/IRAK3/QARS/GMFB/RPL5/RPL11	30
GO:0030855	epithelial cell differentiation	42/917	287/9446	0.00435955	0.0450454	0.0356634	H2AFY/CDK6/GPX1/TAGLN2/CPT1A/SOX4/TYMS/CD34/RAB13/PGK1/SPINT2/CAPNS1/CDKN1A/ZEB2/IL1B/VDAC1/CST3/RAB10/MSN/HDAC2/TJP2/PCNA/RUNX1/CTNNB1/MEF2C/DSG2/CDK1/BTG1/CD109/EREG/ANXA4/RHEB/CLIC4/BCCIP/MED1/AKR1C3/F11R/SAV1/JUN/KDM5B/ARID4B/CBFB	42
GO:0009119	ribonucleoside metabolic process	14/917	67/9446	0.00439012	0.0450554	0.0356713	MPP1/PNP/HPRT1/IMPDH2/AHCY/NME1/AK3/TJP2/NME4/GNAI3/GMPS/RAN/OPA1/ENOPH1	14
GO:1901216	positive regulation of neuron death	14/917	67/9446	0.00439012	0.0450554	0.0356713	MYB/SNCA/CASP3/PARP1/CLU/PICALM/CTNNB1/CASP2/TP53/GRN/MAP3K5/FOXO3/NQO2/JUN	14
GO:1903409	reactive oxygen species biosynthetic process	14/917	67/9446	0.00439012	0.0450554	0.0356713	CYP1B1/CD34/SNCA/IL1B/RAC1/CLU/STAT3/CD36/PARK7/TSPO/AIF1/DDAH2/FOXO3/HSP90AB1	14
GO:0006875	cellular metal ion homeostasis	35/917	229/9446	0.00442791	0.0453095	0.0358725	SLC40A1/GATA2/FTH1/LYN/NCOA4/YWHAE/SNCA/NEDD8/TFRC/CALR/PDZD8/GSTO1/MYC/MT2A/ATP2A2/ATP6V0A2/GNA15/CAND1/ATP6AP1/ATP6V1A/ATP2C1/CD36/PIK3CB/HMGB1/NDFIP1/ATP1A1/SRI/F2R/CLIC2/TPT1/CYBRD1/SLC30A5/SPPL3/SV2A/TMEM64	35
GO:1905475	regulation of protein localization to membrane	21/917	118/9446	0.00443472	0.0453095	0.0358725	YWHAG/YWHAE/LYPLA1/RHOG/ZMYND8/YWHAH/DMTN/TFDP1/AP2M1/RAB11A/CLTC/CHP1/PICALM/STOM/TP53/GSN/KIF5B/TMBIM1/PPP2R5A/ACTB/CNST	21
GO:0042176	regulation of protein catabolic process	41/917	279/9446	0.00447239	0.0455924	0.0360965	LAPTM4B/GPX1/CSNK2A1/SNCA/HMGCR/SNX3/RAD23B/IL1B/GABARAPL2/CLU/SF3B3/PTTG1IP/XPO1/CST3/SDCBP/MSN/VCP/HIPK2/SUMO2/SERPINE2/RAB7A/AZIN1/PSMD2/SUMO1/TIMP1/PARK7/UBE3A/PHB/MAD2L1/MAP1A/PSMD1/DTL/SMARCC1/UBE2V2/IRAK3/HSP90AB1/UCHL5/MDM2/GNA12/RPL5/RPL11	41
GO:0030335	positive regulation of cell migration	40/917	271/9446	0.00458381	0.0466241	0.0369133	ITGA2B/GATA2/LYN/SOD2/LGALS9/DMTN/CALR/IL1B/RAC1/RAB11A/FERMT3/PDCD10/SDCBP/C1QBP/RTN4/STAT3/SPN/MAPRE1/PDCD6/RAC2/HSPA5/RHOC/MAPK1/HMGB1/AIF1/ACTN4/GPI/GRN/STAT5A/F2R/ARHGEF2/OXSR1/CRK/MAPRE2/MIEN1/MDM2/JUN/TMSB4X/ANO6/ETS1	40
GO:0032496	response to lipopolysaccharide	28/917	173/9446	0.00466407	0.0471747	0.0373492	CSF2RB/PRDX3/LYN/SNCA/LGALS9/HMGB2/CASP3/IL1B/COMT/IL18/ATP2A2/MGST1/HDAC2/CHMP5/CD36/MAPK1/MEF2C/HNRNPA0/HMGB1/TSPO/CMPK2/F2R/CDK4/MAPKAPK3/IRAK3/TAB2/RIPK2/CDK19	28
GO:1902105	regulation of leukocyte differentiation	28/917	173/9446	0.00466407	0.0471747	0.0373492	CDK6/TAL1/GATA2/FBXO7/MYB/LYN/PNP/IL7R/LGALS9/MYC/NME1/IL18/BTK/ATP6AP1/RUNX1/SYK/CTNNB1/HMGB1/TESPA1/IL4R/RASSF2/RIPK2/JUN/GNAS/TMEM64/HCLS1/CD46/CBFB	28
GO:0002237	response to molecule of bacterial origin	29/917	181/9446	0.00466892	0.0471747	0.0373492	B2M/CSF2RB/PRDX3/LYN/SNCA/LGALS9/HMGB2/CASP3/IL1B/COMT/IL18/ATP2A2/MGST1/HDAC2/CHMP5/CD36/MAPK1/MEF2C/HNRNPA0/HMGB1/TSPO/CMPK2/F2R/CDK4/MAPKAPK3/IRAK3/TAB2/RIPK2/CDK19	29
GO:1903034	regulation of response to wounding	17/917	89/9446	0.00479268	0.0483182	0.0382546	LYN/CD34/HMGCR/CDKN1A/CERS2/DMTN/CD9/SERPINE2/SYK/CD36/PLEK/GRN/F2R/CRK/CD109/VKORC1/ANO6	17
GO:0008037	cell recognition	12/917	54/9446	0.00481543	0.0483888	0.0383104	CCT2/CASP3/CCT4/CD9/CCT7/CCT8/MSN/RTN4/VDAC2/CD36/CCT5/ALDOA	12
GO:0010039	response to iron ion	7/917	23/9446	0.00484206	0.0483888	0.0383104	B2M/SLC40A1/SNCA/CPOX/G6PD/CYBRD1/MDM2	7
GO:0042220	response to cocaine	7/917	23/9446	0.00484206	0.0483888	0.0383104	SNCA/HDAC2/EFTUD2/HSPA5/UBE3A/HSP90AB1/MDM2	7
GO:0046949	fatty-acyl-CoA biosynthetic process	7/917	23/9446	0.00484206	0.0483888	0.0383104	SCD/ACLY/ACSL4/HSD17B12/ELOVL5/ELOVL6/ELOVL7	7
GO:0043297	apical junction assembly	10/917	41/9446	0.00485649	0.0484271	0.0383407	RAB13/VCL/CTNNA1/WDR1/RUNX1/RHOC/ACTN4/ARL2/F11R/CBFB	10
GO:0030029	actin filament-based process	53/917	383/9446	0.00488095	0.0485649	0.0384498	STMN1/RAB13/ACTN1/RHOG/DSTN/ARPC1B/DMTN/CALR/CTNNA1/CORO1C/TPM1/TPM4/RAC1/ACTG1/DLC1/WDR1/MTPN/SDCBP/PHACTR4/ARPC4/BRK1/RAC2/SUMO1/ATP2C1/RHOC/TMOD3/ACTR3/ACTR2/MEF2C/ALDOA/AIF1/DSG2/GSN/ACTN4/WASF1/PLEK/RAP2A/KCNH2/ATP1A1/SRI/ARHGEF2/CRK/RAN/CYFIP1/FSCN1/CCDC88A/ACTB/MYO19/TTC17/F11R/ZYX/TMSB4X/HCLS1	53
GO:0048469	cell maturation	16/917	82/9446	0.00493074	0.0489537	0.0387577	TAL1/GATA2/TYMS/PTBP3/CDKN1A/DLD/BTK/YTHDF2/CTNNB1/EREG/FOXO3/GDF11/G6PD/OPA1/ABHD2/CBFB	16
GO:0051093	negative regulation of developmental process	63/917	471/9446	0.0049894	0.0494286	0.0391337	B2M/CDK6/TAL1/GATA2/YBX3/FBXO7/SOCS2/LYN/ANP32B/PGK1/CDKN1A/FKBP4/YWHAH/CERS2/DMTN/CALR/CTNNA1/CORO1C/HSPA9/MYC/IL1B/NME1/HNRNPU/GATA1/IL18/DNM1L/TWSG1/CST3/IDH2/PDCD10/RTN4/HHEX/STAT3/HDAC2/PRKDC/RUNX1/YBX1/CTNNB1/TIMP1/SUZ12/TP53/MAPK1/HMGB1/TSPO/HOXA9/ACTN4/UBE3A/ARHGEF2/EREG/MIB1/IL4R/FOXO3/GDF11/G6PD/ITM2C/IFRD1/MED1/ZNF706/SAV1/MDM2/TMEM64/VAT1/CBFB	63
GO:0032943	mononuclear cell proliferation	26/917	158/9446	0.00501251	0.0495312	0.0392149	PNP/IL7R/LGALS9/CDKN1A/HPRT1/IMPDH2/CASP3/HSPD1/TFRC/IL1B/HLA-DPA1/IL18/TWSG1/MSN/BTK/HELLS/SPN/RAC2/AHR/CTNNB1/TP53/MEF2C/HMGB1/AIF1/RIPK2/CD46	26
GO:0071466	cellular response to xenobiotic stimulus	15/917	75/9446	0.00502144	0.0495312	0.0392149	CYP1B1/PTGS1/CBX3/GSTO1/EIF4EBP1/MCM7/MGST1/CMBL/PCNA/AHR/AIF1/STAT5A/CYB5B/HSP90AB1/NQO2	15
GO:0034765	regulation of ion transmembrane transport	28/917	174/9446	0.00506036	0.0498074	0.0394336	LYN/YWHAE/SNCA/PPIF/YWHAH/CLIC1/GSTO1/WDR1/CHP1/STOM/SUMO1/MEF2C/PARK7/ACTN4/KIF5B/KCNH2/SRI/F2R/CD63/CLIC2/OXSR1/ARL6IP1/G6PD/SLC30A5/CLIC4/DAPK1/TMSB4X/ANO6	28

## Sheet: carboplatinhigh_1_0_kegg
Table S3d. Lists all enriched KEGG pathways (after adjusting for multiple testing) using all differentially expressed genes from the comparison of cluster 1 and 0 in the Carboplatin High sample.
ID	Description	GeneRatio	BgRatio	pvalue	p.adjust	qvalue	geneID	Count
hsa04110	Cell cycle	28/510	124/7891	3.42357e-09	1.02022e-06	7.3877e-07	7532/1021/7531/4173/4171/1026/7533/7027/4609/4172/4175/4176/1871/8243/3066/5111/5591/9134/10735/7157/983/1111/4085/4174/7465/1019/51434/4193	28
hsa05203	Viral carcinogenesis	34/510	201/7891	1.69197e-07	2.52104e-05	1.82555e-05	7532/1021/3106/4067/7531/7419/87/1026/7533/836/2958/5879/6774/3066/22938/6850/9134/7157/5594/5291/2934/81/7337/3190/983/1111/6776/5902/5610/1019/64764/4193/3725/5315	34
hsa05016	Huntington disease	31/510	193/7891	1.89954e-06	0.000152633	0.000110526	2876/7419/7388/6648/10105/293/1351/2776/836/7385/7416/1173/1329/1213/1211/7417/3066/4725/54205/292/7157/5437/1345/9377/5440/1175/5434/64764/51164/4724/440567	31
hsa01212	Fatty acid metabolism	15/510	57/7891	2.04877e-06	0.000152633	0.000110526	3992/6319/1374/9415/2182/51144/3030/60481/3032/79071/34/6342/79993/39/3033	15
hsa01230	Biosynthesis of amino acids	17/510	75/7891	4.06853e-06	0.000225137	0.000163028	2752/5230/2597/7167/6888/586/1431/3418/7086/6472/226/3417/2023/5214/5211/4144/5315	17
hsa01200	Carbon metabolism	22/510	117/7891	4.53297e-06	0.000225137	0.000163028	847/5226/5230/2597/7167/6888/1431/1738/3418/7086/3030/4200/6472/226/3417/2821/2539/2023/5214/5211/39/5315	22
hsa03040	Spliceosome	23/510	135/7891	1.53142e-05	0.000651947	0.000472091	3178/3192/57187/10772/6426/23450/27339/27316/22938/6632/9343/6631/10713/27258/3190/3183/51729/4686/988/84950/6637/56259/11157	23
hsa05220	Chronic myeloid leukemia	16/510	76/7891	2.11632e-05	0.000788328	0.000570849	1021/1026/4609/1871/3066/861/7157/5594/5291/5605/1488/5781/6776/1398/1019/4193	16
hsa04216	Ferroptosis	11/510	40/7891	3.05687e-05	0.000913824	0.000661723	30061/2495/8031/2730/7419/7037/2182/64116/7417/7157/2937	11
hsa04218	Cellular senescence	25/510	160/7891	3.06652e-05	0.000913824	0.000661723	1021/3106/7419/1026/293/4609/7416/1978/1871/28996/7417/9134/292/7157/5594/5291/5605/983/1111/2309/6009/1019/4683/4193/2113	25
hsa00480	Glutathione metabolism	13/510	56/7891	4.24571e-05	0.0011502	0.00083289	2876/2730/5226/9446/6240/3418/4257/79017/6611/3417/2539/6241/2937	13
hsa05100	Bacterial invasion of epithelial cells	15/510	73/7891	5.15675e-05	0.00118777	0.000860092	7414/391/10095/1495/5879/71/1213/1211/10093/1499/5291/8936/1398/60/3059	15
hsa00240	Pyrimidine metabolism	13/510	57/7891	5.18153e-05	0.00118777	0.000860092	7298/4860/4830/1854/6240/79077/51251/1633/1635/4833/129607/7083/6241	13
hsa05166	Human T-cell leukemia virus 1 infection	30/510	219/7891	6.7328e-05	0.00143313	0.00103776	567/3106/2114/7419/1026/293/811/4609/7416/3113/7514/1871/7417/9134/292/7157/5594/5291/706/5605/1111/6776/4085/5902/5901/1019/51434/64764/3725/2113	30
hsa00100	Steroid biosynthesis	7/510	19/7891	0.000114995	0.00228457	0.00165431	6713/3988/1718/1717/6307/7108/6309	7
hsa04520	Adherens junction	14/510	71/7891	0.000145854	0.00271653	0.00196711	1457/7414/87/1495/1460/5879/71/1500/5880/1499/5594/81/8936/60	14
hsa04115	p53 signaling pathway	14/510	72/7891	0.000170558	0.00298978	0.00216498	1021/1026/836/3732/9538/900/9134/54205/7157/983/1111/6241/1019/4193	14
hsa01040	Biosynthesis of unsaturated fatty acids	8/510	27/7891	0.000213629	0.00337451	0.00244357	3992/6319/9415/51144/60481/79071/6342/79993	8
hsa05169	Epstein-Barr virus infection	27/510	201/7891	0.000215154	0.00337451	0.00244357	567/1021/3106/4067/1026/836/811/4609/3113/5879/1871/695/6774/3066/22938/6850/9134/5708/54205/7157/5291/5707/5610/1019/23118/4193/3725	27
hsa05163	Human cytomegalovirus infection	29/510	225/7891	0.000261418	0.00389512	0.00282056	567/1021/3106/1026/2776/836/811/4609/3553/1978/5879/1871/6774/5880/1499/54205/7157/5594/5291/5605/2773/1398/6009/1019/2783/64764/4193/2778/2768	29
hsa05210	Colorectal cancer	15/510	86/7891	0.000354303	0.00484193	0.00350617	1026/836/4609/5879/5880/1499/54205/7157/5594/5291/5605/5899/2069/3725/2956	15
hsa03030	DNA replication	9/510	36/7891	0.000357458	0.00484193	0.00350617	4173/4171/2237/4172/4175/4176/5111/4174/79621	9
hsa05216	Thyroid cancer	9/510	37/7891	0.000445758	0.00577547	0.00418217	8031/1026/4609/10342/1499/7157/5594/5605/8030	9
hsa00030	Pentose phosphate pathway	8/510	30/7891	0.00047409	0.00588662	0.00426265	5226/6888/7086/226/2821/2539/5214/5211	8
hsa05130	Pathogenic Escherichia coli infection	11/510	54/7891	0.000554491	0.00660953	0.00478613	10376/203068/10095/71/84790/10093/1499/9181/84617/60/3059	11
hsa05012	Parkinson disease	20/510	142/7891	0.000758463	0.00869315	0.00629493	6622/7419/7388/10105/293/1351/836/7385/7416/1329/7417/4725/54205/292/11315/1345/2773/9377/4724/440567	20
hsa04670	Leukocyte transendothelial migration	17/510	112/7891	0.000791204	0.00873255	0.00632346	4689/7414/87/1495/5879/71/4478/1500/5880/1499/5291/81/5781/2773/90952/60/50848	17
hsa04611	Platelet activation	18/510	124/7891	0.000961106	0.0102289	0.00740702	3674/4067/5742/2776/71/8773/83706/695/6850/5594/5291/2773/3937/2149/60/84876/6916/2778	18
hsa05219	Bladder cancer	9/510	41/7891	0.000996006	0.0102348	0.0074113	1026/4609/1871/7157/5594/5605/1019/4193/1612	9
hsa05131	Shigellosis	12/510	67/7891	0.0010635	0.0105641	0.00764973	7414/391/10095/5879/71/10093/5594/8936/1398/60/8767/3059	12
hsa00010	Glycolysis / Gluconeogenesis	12/510	68/7891	0.00121749	0.0116354	0.00842548	3939/5230/2597/7167/1738/226/2821/9562/2023/5214/5211/5315	12
hsa00670	One carbon pool by folate	6/510	20/7891	0.00125624	0.0116354	0.00842548	10797/7298/6472/4522/1719/441024	6
hsa00062	Fatty acid elongation	7/510	27/7891	0.00128848	0.0116354	0.00842548	51144/3030/60481/3032/79071/79993/3033	7
hsa05230	Central carbon metabolism in cancer	12/510	69/7891	0.00138951	0.0121786	0.00881886	3939/4609/7157/5594/5291/5605/3417/2539/6510/5214/5211/5315	12
hsa05132	Salmonella infection	13/510	82/7891	0.00213978	0.0182187	0.0131926	391/10095/3553/3606/5879/71/10093/7879/5594/8936/51143/60/3725	13
hsa04530	Tight junction	21/510	169/7891	0.00282359	0.0233731	0.0169251	8531/10376/5872/87/5879/71/4478/84790/9414/5111/861/10096/10097/81/9181/4217/1019/60/50848/3725/3059	21
hsa05164	Influenza A	21/510	170/7891	0.003033	0.0241662	0.0174994	64499/1021/7177/293/836/3553/7416/3113/3606/71/8766/7514/54205/292/5594/5291/5605/5610/1019/5611/60	21
hsa05223	Non-small cell lung cancer	11/510	66/7891	0.0030816	0.0241662	0.0174994	1021/1026/1871/6774/7157/5594/5291/5605/6776/2309/1019	11
hsa05162	Measles	18/510	138/7891	0.00326352	0.0249367	0.0180573	1021/1457/27102/836/3553/1460/4478/6774/9134/54205/7157/5291/6776/5610/1019/23118/3725/4179	18
hsa05418	Fluid shear stress and atherosclerosis	18/510	139/7891	0.00353096	0.0263056	0.0190486	3674/9446/3553/5879/71/4257/6613/5880/7341/1499/7157/4208/5291/9181/4217/60/3326/3725	18
hsa00270	Cysteine and methionine metabolism	9/510	49/7891	0.00368452	0.0267802	0.0193922	3939/2730/191/586/6611/4357/2937/58478/4144	9
hsa04217	Necroptosis	20/510	162/7891	0.00379634	0.0269359	0.019505	2752/9555/2495/7419/293/3553/142/7416/10059/6774/7417/3015/5836/292/51510/3014/3146/6776/5610/3326	20
hsa04145	Phagosome	19/510	152/7891	0.00411532	0.0283941	0.0205609	3106/4689/10376/203068/7037/9296/811/3113/5879/71/23545/84790/7879/537/523/948/84617/51143/60	19
hsa04066	HIF-1 signaling pathway	15/510	109/7891	0.00419242	0.0283941	0.0205609	3939/5230/2597/1026/7037/1978/6774/7076/5594/5291/5605/226/2023/5214/5211	15
hsa04152	AMPK signaling pathway	16/510	120/7891	0.00433862	0.0287313	0.0208051	6319/1374/3156/1978/10890/79602/948/5291/1994/3953/2309/6009/5214/5211/5525/64764	16
hsa05222	Small cell lung cancer	13/510	92/7891	0.00594115	0.0384883	0.0278704	3674/1021/1026/836/4609/1871/4149/9134/1164/54205/7157/5291/1019	13
hsa01524	Platinum drug resistance	11/510	73/7891	0.00679228	0.0430659	0.0311851	1026/836/9446/4257/54205/7157/5594/5291/4217/4193/2956	11
hsa05010	Alzheimer disease	20/510	171/7891	0.00697026	0.0432737	0.0313356	10313/6622/7388/2597/1351/2776/836/7385/3553/488/1329/57142/4725/54205/5594/1345/9377/51107/4724/440567	20
hsa04932	Non-alcoholic fatty liver disease (NAFLD)	18/510	149/7891	0.0073472	0.044683	0.0323561	7388/1351/836/7385/3553/5879/1329/4725/79602/54205/5291/1345/9377/4217/3953/4724/3725/440567	18
hsa05212	Pancreatic cancer	11/510	75/7891	0.00832466	0.0487637	0.0353111	1021/1026/5879/1871/6774/5880/7157/5594/5291/5899/1019	11
hsa04137	Mitophagy - animal	10/510	65/7891	0.00834547	0.0487637	0.0353111	1457/10370/1460/11345/7879/665/7157/2309/9958/3725	10
hsa05167	Kaposi sarcoma-associated herpesvirus infection	21/510	186/7891	0.00859008	0.0492278	0.0356471	1021/3106/4067/1026/836/4609/11345/5879/1871/6774/6850/1499/54205/7157/5594/5291/5605/5610/1019/2783/3725	21

## Sheet: carboplatinhigh_2_0_go
Table S3e. Lists all enriched GOs (after adjusting for multiple testing) using all differentially expressed genes from the comparison of cluster 2 and 0 in the Carboplatin High sample.
ID	Description	GeneRatio	BgRatio	pvalue	p.adjust	qvalue	geneID	Count
GO:0072594	establishment of protein localization to organelle	31/328	384/9446	9.8234e-06	0.0326508	0.029481	RPLP1/RPL13/RPL13A/RPLP0/RPL8/RPS2/IPO9/LEPROT/PTTG1IP/YWHAH/NCOA4/SYK/TRIM28/RPL7A/YWHAE/SEC63/LMAN1/MAVS/KPNA3/YWHAB/BNIP3L/HUWE1/RAB11A/FIS1/SSR3/TNPO1/MAPK1/RPL18A/YWHAG/RPL18/IDH1	31
GO:0019080	viral gene expression	19/328	183/9446	1.8894e-05	0.0326508	0.029481	RPLP1/RPL13/RPL13A/RPLP0/RPL8/RPS2/NUP153/EIF3A/IFITM3/RPL7A/NUCKS1/RPL18A/SSB/NUP50/DENR/SNW1/POLR2K/RPL18/PCBP2	19
GO:0002444	myeloid leukocyte mediated immunity	31/328	411/9446	3.73306e-05	0.0326508	0.029481	HBB/FTL/RAB14/CREG1/RAC1/CAND1/CD47/SYK/LYN/MAVS/HMGB1/LAMTOR3/DHX36/STXBP3/TMBIM1/PSMD1/HUWE1/GOLGA7/DDX21/BIN2/PAFAH1B2/MAPK1/GMFG/NCKAP1L/METTL7A/EEF1A1/GATA2/DEGS1/CAP1/IDH1/ATP6AP2	31
GO:0090150	establishment of protein localization to membrane	21/328	226/9446	3.73902e-05	0.0326508	0.029481	RPLP1/RPL13/RPL13A/RPLP0/SSR1/RPL8/RPS2/MACF1/YWHAH/RPL7A/YWHAE/SEC63/YWHAB/GOLGA7/RAB11A/FIS1/SSR3/RPL18A/DMTN/YWHAG/RPL18	21
GO:0048878	chemical homeostasis	35/328	496/9446	4.68536e-05	0.0326508	0.029481	FTL/RAC1/CAND1/ATP2C1/HMGCR/NCOA4/LYN/YWHAE/NUCKS1/ANXA7/TRA2B/HMGB1/SOX4/STXBP3/EIF2AK1/PRKACB/SMAD4/MED13/XIAP/RAB11A/FKBP1A/FIS1/MLLT11/MAPK1/ENY2/ATP6V1A/PARP1/SLC40A1/HMGN3/OPA1/LDLR/GATA2/TRIM24/ATP6V1B2/MAFG	35
GO:2000142	regulation of DNA-templated transcription, initiation	6/328	21/9446	5.84034e-05	0.0326508	0.029481	CAND1/BCLAF1/CTNNB1/HMGB1/DHX36/ZNF451	6
GO:0051169	nuclear transport	23/328	270/9446	6.31194e-05	0.0326508	0.029481	SLBP/SRSF6/IPO9/NUP153/THOC2/PTTG1IP/SYK/TRIM28/YWHAE/NMD3/MAVS/CPSF2/KPNA3/PSIP1/AHCYL1/FYTTD1/TNPO1/MAPK1/TXN/SLU7/SSB/NUP50/ENY2	23
GO:0006613	cotranslational protein targeting to membrane	12/328	93/9446	8.35947e-05	0.0378371	0.0341638	RPLP1/RPL13/RPL13A/RPLP0/SSR1/RPL8/RPS2/RPL7A/SEC63/SSR3/RPL18A/RPL18	12
GO:0072657	protein localization to membrane	29/328	394/9446	0.000103524	0.0416513	0.0376078	RPLP1/RPL13/RPL13A/RPLP0/SSR1/RPL8/RPS2/MACF1/YWHAH/RPL7A/YWHAE/SEC63/RAP2A/TMED2/YWHAB/TMBIM1/GOLGA7/RAB11A/FIS1/SSR3/MAP7/RPL18A/DMTN/YWHAG/F11R/EXOC5/RPL18/CRKL/PPP2R5A	29
GO:0006913	nucleocytoplasmic transport	22/328	267/9446	0.000148268	0.0488671	0.0441231	SLBP/SRSF6/IPO9/NUP153/THOC2/PTTG1IP/SYK/TRIM28/YWHAE/NMD3/MAVS/CPSF2/KPNA3/AHCYL1/FYTTD1/TNPO1/MAPK1/TXN/SLU7/SSB/NUP50/ENY2	22
GO:0055082	cellular chemical homeostasis	26/328	343/9446	0.00014845	0.0488671	0.0441231	FTL/RAC1/CAND1/ATP2C1/HMGCR/NCOA4/LYN/YWHAE/NUCKS1/ANXA7/TRA2B/HMGB1/SOX4/STXBP3/SMAD4/FKBP1A/FIS1/MAPK1/ENY2/ATP6V1A/SLC40A1/HMGN3/OPA1/GATA2/ATP6V1B2/MAFG	26

## Sheet: carboplatinhigh_2_0_kegg
Table S3f. Lists all enriched KEGG pathways (after adjusting for multiple testing) using all differentially expressed genes from the comparison of cluster 2 and 0 in the Carboplatin High sample.
ID	Description	GeneRatio	BgRatio	pvalue	p.adjust	qvalue	geneID	Count
hsa05203	Viral carcinogenesis	15/168	201/7891	2.28141e-05	0.00586322	0.00530728	5879/1021/7533/6850/4067/7531/1108/7529/3066/5567/8364/5594/7532/22938/87	15
hsa03010	Ribosome	12/168	153/7891	9.59481e-05	0.00931314	0.00843008	6176/6137/23521/6175/6132/6187/6130/6166/64983/29074/6142/6141	12
hsa05160	Hepatitis C	12/168	155/7891	0.000108714	0.00931314	0.00843008	1871/6654/1021/7533/1499/7531/57506/7529/27102/5594/7532/3949	12
hsa03013	RNA transport	12/168	165/7891	0.000196793	0.0126439	0.0114451	6613/9972/57187/8661/51068/1207/7341/1979/10284/10762/1915/9669	12
hsa00100	Steroid biosynthesis	4/168	19/7891	0.000598408	0.0307582	0.0278417	10682/6713/3988/6309	4
hsa04520	Adherens junction	7/168	71/7891	0.000740022	0.0316976	0.0286921	5879/1499/1457/4089/5594/1495/87	7
hsa05220	Chronic myeloid leukemia	7/168	76/7891	0.00111307	0.0407135	0.0368531	1871/6654/1021/3066/4089/5594/1399	7
hsa04110	Cell cycle	9/168	124/7891	0.00126735	0.0407135	0.0368531	1871/1021/7533/7531/7529/3066/4089/10735/7532	9
hsa04216	Ferroptosis	5/168	40/7891	0.00148376	0.0423695	0.0383521	2512/8031/7417/30061/5094	5

## Sheet: carboplatinlow_1_0_go
Table S3g. Lists all enriched GOs (after adjusting for multiple testing) using all differentially expressed genes from the comparison of cluster 1 and 0 in the Carboplatin Low sample.
ID	Description	GeneRatio	BgRatio	pvalue	p.adjust	qvalue	geneID	Count
GO:0006753	nucleoside phosphate metabolic process	136/1230	488/10000	1.33632e-21	6.26331e-18	5.41559e-18	NME4/SCD/IMPDH2/GIMAP7/NME1/MPP1/TMSB4X/GAPDH/PAICS/HPRT1/MPC2/TYMS/DCTPP1/OLA1/IDH2/GPX1/DUT/PPIF/SNCA/HSD17B12/ACLY/UQCRQ/AK2/UQCR10/TALDO1/FASN/ELOVL5/TKT/NUDT1/DLD/PARP1/ALDOA/FXN/TPI1/PGD/TK1/STOML2/NUDT3/UQCC2/MTHFD1/NDUFS5/ELOVL6/RAN/HMGCR/NDUFS8/NDUFC1/SHMT2/NDUFA8/REXO2/COX6A1/NDUFS7/DNPH1/MDH1/VCP/AK6/CYC1/MSH2/NDUFS4/PNP/LDHA/NDUFA4/DCXR/AGPAT5/CNP/ATIC/NDUFS1/ADSL/NDUFS6/RRM2/CDK1/QPR…	136
GO:0009117	nucleotide metabolic process	134/1230	484/10000	5.23993e-21	1.22798e-17	1.06178e-17	NME4/SCD/IMPDH2/GIMAP7/NME1/MPP1/TMSB4X/GAPDH/PAICS/HPRT1/MPC2/TYMS/DCTPP1/OLA1/IDH2/GPX1/DUT/PPIF/SNCA/HSD17B12/ACLY/UQCRQ/AK2/UQCR10/TALDO1/FASN/ELOVL5/TKT/NUDT1/DLD/PARP1/ALDOA/FXN/TPI1/PGD/STOML2/NUDT3/UQCC2/MTHFD1/NDUFS5/ELOVL6/RAN/HMGCR/NDUFS8/NDUFC1/SHMT2/NDUFA8/REXO2/COX6A1/NDUFS7/DNPH1/MDH1/VCP/AK6/CYC1/MSH2/NDUFS4/PNP/LDHA/NDUFA4/DCXR/AGPAT5/CNP/ATIC/NDUFS1/ADSL/NDUFS6/RRM2/CDK1/QPRT/AK…	134
GO:0017144	drug metabolic process	131/1230	499/10000	2.18815e-18	3.41862e-15	2.95592e-15	FADS2/FADS1/CAT/TMSB4X/GAPDH/HPRT1/TYMS/CD34/OLA1/IDH2/CLU/GPX1/IL1B/HSP90AB1/PPIF/SNCA/PRDX3/ACLY/UQCRQ/AK2/MTHFD2/UQCR10/COMT/AMD1/RAC1/ALDH1A1/AKR1C3/ELOVL5/DLD/PARP1/ALDOA/FXN/TPI1/KLF2/HSP90AA1/STOML2/CYP1B1/GAMT/UQCC2/MTHFD1/NDUFS5/FAH/AIF1/NDUFS8/NDUFC1/SHMT2/NDUFA8/COX6A1/NDUFS7/VCP/CYC1/MSH2/NDUFS4/SCP2/LDHA/NDUFA4/ROCK2/FH/NDUFS1/ADSL/NDUFS6/PCBD1/MPST/CDK1/MMAB/QPRT/AK3/COX5A/UQCRH/NDU…	131
GO:0006119	oxidative phosphorylation	43/1230	92/10000	2.98294e-16	3.49527e-13	3.02219e-13	PPIF/SNCA/UQCRQ/UQCR10/DLD/FXN/STOML2/UQCC2/NDUFS5/NDUFS8/NDUFC1/SHMT2/NDUFA8/COX6A1/NDUFS7/VCP/CYC1/MSH2/NDUFS4/NDUFA4/NDUFS1/NDUFS6/CDK1/COX5A/UQCRH/NDUFB10/NDUFB6/COX6C/UQCRC2/COX6B1/NDUFB7/NDUFB5/NDUFAB1/NDUFA10/NDUFB11/DNAJC15/NDUFB3/NDUFB9/NDUFA7/BID/COX5B/NDUFA9/COX8A	43
GO:0045333	cellular respiration	56/1230	149/10000	1.67185e-15	1.56719e-12	1.35508e-12	CAT/IDH2/SNCA/UQCRQ/CYCS/UQCR10/ETFA/DLD/FXN/PRELID1/NDUFS5/NDUFS8/NDUFC1/SHMT2/NDUFA8/COX6A1/NDUFS7/VCP/CYC1/NDUFS4/NDUFA4/FH/NDUFS1/ADSL/NDUFS6/CDK1/COX5A/UQCRH/NDUFB10/NDUFB6/COX6C/UQCRC2/COX6B1/NDUFB7/SDHB/CS/NDUFB5/ETFB/MDH2/PDHA1/NDUFAB1/SDHD/NDUFA10/NDUFB11/ME2/DNAJC15/NDUFB3/NDUFB9/NDUFA7/BID/CBFA2T3/IDH1/COX5B/SDHC/NDUFA9/COX8A	56
GO:0006163	purine nucleotide metabolic process	102/1230	380/10000	3.50709e-15	2.43528e-12	2.10567e-12	NME4/SCD/IMPDH2/GIMAP7/NME1/MPP1/TMSB4X/GAPDH/PAICS/HPRT1/MPC2/OLA1/GPX1/PPIF/SNCA/HSD17B12/ACLY/UQCRQ/AK2/UQCR10/FASN/ELOVL5/NUDT1/DLD/PARP1/ALDOA/FXN/TPI1/STOML2/UQCC2/MTHFD1/NDUFS5/ELOVL6/RAN/HMGCR/NDUFS8/NDUFC1/SHMT2/NDUFA8/COX6A1/NDUFS7/DNPH1/VCP/CYC1/MSH2/NDUFS4/PNP/LDHA/NDUFA4/ATIC/NDUFS1/ADSL/NDUFS6/CDK1/AK3/NT5C/COX5A/UQCRH/NDUFB10/ATP6V1A/NDUFB6/ADK/COX6C/UQCRC2/COX6B1/NDUFB7/NDUFB5/PDH…	102
GO:0072521	purine-containing compound metabolic process	106/1230	402/10000	3.63707e-15	2.43528e-12	2.10567e-12	NME4/SCD/IMPDH2/GIMAP7/NME1/MPP1/TMSB4X/GAPDH/PAICS/HPRT1/MPC2/OLA1/GPX1/PPIF/SNCA/HSD17B12/ACLY/UQCRQ/AK2/UQCR10/AMD1/FASN/ELOVL5/NUDT1/DLD/PARP1/ALDOA/FXN/TPI1/AHCY/STOML2/GMPR/UQCC2/MTHFD1/NDUFS5/ELOVL6/RAN/HMGCR/NDUFS8/NDUFC1/SHMT2/NDUFA8/COX6A1/NDUFS7/DNPH1/VCP/CYC1/MSH2/NDUFS4/PNP/LDHA/NDUFA4/ATIC/NDUFS1/ADSL/NDUFS6/CDK1/AK3/NT5C/COX5A/UQCRH/NDUFB10/ATP6V1A/NDUFB6/ADK/COX6C/UQCRC2/COX6B1/ND…	106
GO:0009123	nucleoside monophosphate metabolic process	80/1230	266/10000	4.59862e-15	2.69422e-12	2.32956e-12	IMPDH2/MPP1/TMSB4X/GAPDH/PAICS/HPRT1/TYMS/OLA1/DUT/PPIF/SNCA/UQCRQ/AK2/UQCR10/DLD/PARP1/ALDOA/FXN/TPI1/TK1/STOML2/UQCC2/NDUFS5/NDUFS8/NDUFC1/SHMT2/NDUFA8/COX6A1/NDUFS7/DNPH1/VCP/AK6/CYC1/MSH2/NDUFS4/LDHA/NDUFA4/ATIC/NDUFS1/ADSL/NDUFS6/CDK1/AK3/COX5A/UQCRH/NDUFB10/ATP6V1A/NDUFB6/ADK/COX6C/DTYMK/UQCRC2/COX6B1/NDUFB7/NDUFB5/HK1/NDUFAB1/GPI/TSPO/NDUFA10/NDUFB11/PKM/DNAJC15/SEH1L/CMPK2/NDUFB3/NDUFB9/N…	80
GO:0019693	ribose phosphate metabolic process	104/1230	393/10000	5.20307e-15	2.70964e-12	2.3429e-12	NME4/SCD/IMPDH2/GIMAP7/NME1/MPP1/TMSB4X/GAPDH/PAICS/HPRT1/MPC2/OLA1/PPIF/SNCA/HSD17B12/ACLY/UQCRQ/AK2/UQCR10/TALDO1/FASN/ELOVL5/TKT/DLD/PARP1/ALDOA/FXN/TPI1/PGD/STOML2/UQCC2/NDUFS5/ELOVL6/RAN/HMGCR/NDUFS8/NDUFC1/SHMT2/NDUFA8/COX6A1/NDUFS7/VCP/CYC1/MSH2/NDUFS4/LDHA/NDUFA4/ATIC/NDUFS1/ADSL/NDUFS6/CDK1/AK3/COX5A/UQCRH/NDUFB10/ATP6V1A/NDUFB6/ADK/COX6C/UQCRC2/COX6B1/NDUFB7/NDUFB5/PDHA1/HK1/NDUFAB1/GPI…	104
GO:0042775	mitochondrial ATP synthesis coupled electron transport	36/1230	74/10000	1.67608e-14	7.85578e-12	6.79253e-12	SNCA/UQCRQ/UQCR10/DLD/NDUFS5/NDUFS8/NDUFC1/NDUFA8/COX6A1/NDUFS7/CYC1/NDUFS4/NDUFA4/NDUFS1/NDUFS6/CDK1/COX5A/UQCRH/NDUFB10/NDUFB6/COX6C/UQCRC2/COX6B1/NDUFB7/NDUFB5/NDUFAB1/NDUFA10/NDUFB11/DNAJC15/NDUFB3/NDUFB9/NDUFA7/BID/COX5B/NDUFA9/COX8A	36
GO:0042773	ATP synthesis coupled electron transport	36/1230	75/10000	2.84761e-14	1.21334e-11	1.04912e-11	SNCA/UQCRQ/UQCR10/DLD/NDUFS5/NDUFS8/NDUFC1/NDUFA8/COX6A1/NDUFS7/CYC1/NDUFS4/NDUFA4/NDUFS1/NDUFS6/CDK1/COX5A/UQCRH/NDUFB10/NDUFB6/COX6C/UQCRC2/COX6B1/NDUFB7/NDUFB5/NDUFAB1/NDUFA10/NDUFB11/DNAJC15/NDUFB3/NDUFB9/NDUFA7/BID/COX5B/NDUFA9/COX8A	36
GO:0009150	purine ribonucleotide metabolic process	96/1230	365/10000	9.35682e-14	3.43448e-11	2.96963e-11	NME4/SCD/IMPDH2/GIMAP7/NME1/MPP1/TMSB4X/GAPDH/PAICS/HPRT1/MPC2/OLA1/PPIF/SNCA/HSD17B12/ACLY/UQCRQ/AK2/UQCR10/FASN/ELOVL5/DLD/PARP1/ALDOA/FXN/TPI1/STOML2/UQCC2/NDUFS5/ELOVL6/RAN/HMGCR/NDUFS8/NDUFC1/SHMT2/NDUFA8/COX6A1/NDUFS7/VCP/CYC1/MSH2/NDUFS4/LDHA/NDUFA4/ATIC/NDUFS1/ADSL/NDUFS6/CDK1/AK3/COX5A/UQCRH/NDUFB10/ATP6V1A/NDUFB6/ADK/COX6C/UQCRC2/COX6B1/NDUFB7/NDUFB5/PDHA1/HK1/NDUFAB1/GPI/TSPO/NDUFA10/N…	96
GO:0009126	purine nucleoside monophosphate metabolic process	72/1230	239/10000	1.02587e-13	3.43448e-11	2.96963e-11	IMPDH2/MPP1/TMSB4X/GAPDH/PAICS/HPRT1/OLA1/PPIF/SNCA/UQCRQ/AK2/UQCR10/DLD/PARP1/ALDOA/FXN/TPI1/STOML2/UQCC2/NDUFS5/NDUFS8/NDUFC1/SHMT2/NDUFA8/COX6A1/NDUFS7/VCP/CYC1/MSH2/NDUFS4/LDHA/NDUFA4/ATIC/NDUFS1/ADSL/NDUFS6/CDK1/AK3/COX5A/UQCRH/NDUFB10/ATP6V1A/NDUFB6/ADK/COX6C/UQCRC2/COX6B1/NDUFB7/NDUFB5/HK1/NDUFAB1/GPI/TSPO/NDUFA10/NDUFB11/PKM/DNAJC15/SEH1L/NDUFB3/NDUFB9/NDUFA7/NUP62/PFKP/ATP6V1B2/GMPR2/ENO…	72
GO:0009167	purine ribonucleoside monophosphate metabolic process	72/1230	239/10000	1.02587e-13	3.43448e-11	2.96963e-11	IMPDH2/MPP1/TMSB4X/GAPDH/PAICS/HPRT1/OLA1/PPIF/SNCA/UQCRQ/AK2/UQCR10/DLD/PARP1/ALDOA/FXN/TPI1/STOML2/UQCC2/NDUFS5/NDUFS8/NDUFC1/SHMT2/NDUFA8/COX6A1/NDUFS7/VCP/CYC1/MSH2/NDUFS4/LDHA/NDUFA4/ATIC/NDUFS1/ADSL/NDUFS6/CDK1/AK3/COX5A/UQCRH/NDUFB10/ATP6V1A/NDUFB6/ADK/COX6C/UQCRC2/COX6B1/NDUFB7/NDUFB5/HK1/NDUFAB1/GPI/TSPO/NDUFA10/NDUFB11/PKM/DNAJC15/SEH1L/NDUFB3/NDUFB9/NDUFA7/NUP62/PFKP/ATP6V1B2/GMPR2/ENO…	72
GO:0009141	nucleoside triphosphate metabolic process	75/1230	255/10000	1.2307e-13	3.84552e-11	3.32504e-11	NME4/GIMAP7/NME1/TMSB4X/GAPDH/TYMS/DCTPP1/OLA1/PPIF/SNCA/UQCRQ/AK2/UQCR10/NUDT1/DLD/PARP1/ALDOA/FXN/TPI1/STOML2/UQCC2/NDUFS5/RAN/NDUFS8/NDUFC1/SHMT2/NDUFA8/COX6A1/NDUFS7/VCP/CYC1/MSH2/NDUFS4/LDHA/NDUFA4/NDUFS1/NDUFS6/CDK1/AK3/COX5A/UQCRH/NDUFB10/ATP6V1A/NDUFB6/ADK/COX6C/DTYMK/UQCRC2/COX6B1/NDUFB7/TBPL1/NDUFB5/HK1/NDUFAB1/GPI/TSPO/NDUFA10/NDUFB11/PKM/DNAJC15/SEH1L/CMPK2/NDUFB3/NDUFB9/NME2P1/NDUFA7…	75
GO:0022904	respiratory electron transport chain	38/1230	88/10000	3.72449e-13	1.09104e-10	9.43374e-11	SNCA/UQCRQ/UQCR10/ETFA/DLD/NDUFS5/NDUFS8/NDUFC1/NDUFA8/COX6A1/NDUFS7/CYC1/NDUFS4/NDUFA4/NDUFS1/NDUFS6/CDK1/COX5A/UQCRH/NDUFB10/NDUFB6/COX6C/UQCRC2/COX6B1/NDUFB7/NDUFB5/ETFB/NDUFAB1/NDUFA10/NDUFB11/DNAJC15/NDUFB3/NDUFB9/NDUFA7/BID/COX5B/NDUFA9/COX8A	38
GO:0009161	ribonucleoside monophosphate metabolic process	73/1230	251/10000	4.91116e-13	1.35404e-10	1.17077e-10	IMPDH2/MPP1/TMSB4X/GAPDH/PAICS/HPRT1/OLA1/PPIF/SNCA/UQCRQ/AK2/UQCR10/DLD/PARP1/ALDOA/FXN/TPI1/STOML2/UQCC2/NDUFS5/NDUFS8/NDUFC1/SHMT2/NDUFA8/COX6A1/NDUFS7/VCP/CYC1/MSH2/NDUFS4/LDHA/NDUFA4/ATIC/NDUFS1/ADSL/NDUFS6/CDK1/AK3/COX5A/UQCRH/NDUFB10/ATP6V1A/NDUFB6/ADK/COX6C/UQCRC2/COX6B1/NDUFB7/NDUFB5/HK1/NDUFAB1/GPI/TSPO/NDUFA10/NDUFB11/PKM/DNAJC15/SEH1L/NDUFB3/NDUFB9/NDUFA7/NUP62/PFKP/ATP6V1B2/GMPR2/ENO…	73
GO:0009259	ribonucleotide metabolic process	96/1230	378/10000	9.15724e-13	2.38444e-10	2.06172e-10	NME4/SCD/IMPDH2/GIMAP7/NME1/MPP1/TMSB4X/GAPDH/PAICS/HPRT1/MPC2/OLA1/PPIF/SNCA/HSD17B12/ACLY/UQCRQ/AK2/UQCR10/FASN/ELOVL5/DLD/PARP1/ALDOA/FXN/TPI1/STOML2/UQCC2/NDUFS5/ELOVL6/RAN/HMGCR/NDUFS8/NDUFC1/SHMT2/NDUFA8/COX6A1/NDUFS7/VCP/CYC1/MSH2/NDUFS4/LDHA/NDUFA4/ATIC/NDUFS1/ADSL/NDUFS6/CDK1/AK3/COX5A/UQCRH/NDUFB10/ATP6V1A/NDUFB6/ADK/COX6C/UQCRC2/COX6B1/NDUFB7/NDUFB5/PDHA1/HK1/NDUFAB1/GPI/TSPO/NDUFA10/N…	96
GO:0009144	purine nucleoside triphosphate metabolic process	70/1230	242/10000	2.00036e-12	4.93457e-10	4.2667e-10	NME4/GIMAP7/NME1/TMSB4X/GAPDH/OLA1/PPIF/SNCA/UQCRQ/AK2/UQCR10/NUDT1/DLD/PARP1/ALDOA/FXN/TPI1/STOML2/UQCC2/NDUFS5/RAN/NDUFS8/NDUFC1/SHMT2/NDUFA8/COX6A1/NDUFS7/VCP/CYC1/MSH2/NDUFS4/LDHA/NDUFA4/NDUFS1/NDUFS6/CDK1/AK3/COX5A/UQCRH/NDUFB10/ATP6V1A/NDUFB6/ADK/COX6C/UQCRC2/COX6B1/NDUFB7/NDUFB5/HK1/NDUFAB1/GPI/TSPO/NDUFA10/NDUFB11/PKM/DNAJC15/SEH1L/NDUFB3/NDUFB9/NME2P1/NDUFA7/NUP62/PFKP/ATP6V1B2/ENO1/BID/…	70
GO:0009205	purine ribonucleoside triphosphate metabolic process	68/1230	235/10000	4.09756e-12	9.60263e-10	8.30295e-10	NME4/GIMAP7/NME1/TMSB4X/GAPDH/OLA1/PPIF/SNCA/UQCRQ/AK2/UQCR10/DLD/PARP1/ALDOA/FXN/TPI1/STOML2/UQCC2/NDUFS5/RAN/NDUFS8/NDUFC1/SHMT2/NDUFA8/COX6A1/NDUFS7/VCP/CYC1/MSH2/NDUFS4/LDHA/NDUFA4/NDUFS1/NDUFS6/CDK1/AK3/COX5A/UQCRH/NDUFB10/ATP6V1A/NDUFB6/COX6C/UQCRC2/COX6B1/NDUFB7/NDUFB5/HK1/NDUFAB1/GPI/TSPO/NDUFA10/NDUFB11/PKM/DNAJC15/SEH1L/NDUFB3/NDUFB9/NME2P1/NDUFA7/NUP62/PFKP/ATP6V1B2/ENO1/BID/CBFA2T3/CO…	68
GO:0009199	ribonucleoside triphosphate metabolic process	68/1230	240/10000	1.18672e-11	2.64864e-09	2.29016e-09	NME4/GIMAP7/NME1/TMSB4X/GAPDH/OLA1/PPIF/SNCA/UQCRQ/AK2/UQCR10/DLD/PARP1/ALDOA/FXN/TPI1/STOML2/UQCC2/NDUFS5/RAN/NDUFS8/NDUFC1/SHMT2/NDUFA8/COX6A1/NDUFS7/VCP/CYC1/MSH2/NDUFS4/LDHA/NDUFA4/NDUFS1/NDUFS6/CDK1/AK3/COX5A/UQCRH/NDUFB10/ATP6V1A/NDUFB6/COX6C/UQCRC2/COX6B1/NDUFB7/NDUFB5/HK1/NDUFAB1/GPI/TSPO/NDUFA10/NDUFB11/PKM/DNAJC15/SEH1L/NDUFB3/NDUFB9/NME2P1/NDUFA7/NUP62/PFKP/ATP6V1B2/ENO1/BID/CBFA2T3/CO…	68
GO:0015980	energy derivation by oxidation of organic compounds	60/1230	200/10000	1.48601e-11	3.16587e-09	2.73738e-09	CAT/IDH2/SNCA/UQCRQ/CYCS/UQCR10/ETFA/LEPR/DLD/FXN/PRELID1/NDUFS5/NDUFS8/NDUFC1/SHMT2/NDUFA8/COX6A1/NDUFS7/VCP/CYC1/NDUFS4/NDUFA4/FH/NDUFS1/ADSL/NDUFS6/CDK1/COX5A/UQCRH/NDUFB10/NDUFB6/COX6C/UQCRC2/COX6B1/NDUFB7/SDHB/CS/NDUFB5/ETFB/MDH2/PDHA1/NDUFAB1/SDHD/NDUFA10/NDUFB11/ME2/DNAJC15/MYC/PYGL/NDUFB3/NDUFB9/NDUFA7/BID/CBFA2T3/PGM2/IDH1/COX5B/SDHC/NDUFA9/COX8A	60
GO:0046034	ATP metabolic process	62/1230	213/10000	2.81591e-11	5.73834e-09	4.96168e-09	TMSB4X/GAPDH/OLA1/PPIF/SNCA/UQCRQ/AK2/UQCR10/DLD/PARP1/ALDOA/FXN/TPI1/STOML2/UQCC2/NDUFS5/NDUFS8/NDUFC1/SHMT2/NDUFA8/COX6A1/NDUFS7/VCP/CYC1/MSH2/NDUFS4/LDHA/NDUFA4/NDUFS1/NDUFS6/CDK1/COX5A/UQCRH/NDUFB10/ATP6V1A/NDUFB6/COX6C/UQCRC2/COX6B1/NDUFB7/NDUFB5/HK1/NDUFAB1/GPI/TSPO/NDUFA10/NDUFB11/PKM/DNAJC15/SEH1L/NDUFB3/NDUFB9/NDUFA7/NUP62/PFKP/ATP6V1B2/ENO1/BID/CBFA2T3/COX5B/NDUFA9/COX8A	62
GO:0022900	electron transport chain	45/1230	131/10000	3.73069e-11	7.28574e-09	6.29964e-09	SNCA/UQCRQ/UQCR10/ETFA/DLD/GLRX5/NDUFS5/NDUFS8/NDUFC1/NDUFA8/COX6A1/NDUFS7/CYC1/NDUFS4/NDUFA4/NDUFS1/TXNRD1/NDUFS6/CDK1/COX5A/UQCRH/NDUFB10/NDUFB6/COX6C/UQCRC2/COX6B1/NDUFB7/GLRX3/NDUFB5/ETFB/NDUFAB1/NDUFA10/NDUFB11/ME2/DNAJC15/NQO2/NDUFB3/NDUFB9/AKR7A2/NDUFA7/BID/COX5B/NDUFA9/COX8A/QDPR	45
GO:0006091	generation of precursor metabolites and energy	86/1230	353/10000	1.5346e-10	2.87706e-08	2.48766e-08	CAT/GAPDH/IDH2/PPIF/SNCA/UQCRQ/CYCS/UQCR10/ETFA/ALDH1A1/LEPR/PHB2/DLD/ALDOA/FXN/TPI1/GLRX5/STOML2/PRELID1/UQCC2/NDUFS5/NDUFS8/NDUFC1/SHMT2/NDUFA8/COX6A1/NDUFS7/VCP/CYC1/MSH2/NDUFS4/LDHA/NDUFA4/FH/NDUFS1/ADSL/TXNRD1/NDUFS6/CDK1/COX5A/UQCRH/NDUFB10/NDUFB6/COX6C/UQCRC2/COX6B1/NDUFB7/SDHB/GLRX3/CS/NDUFB5/ETFB/MDH2/PDHA1/HK1/NDUFAB1/GPI/FECH/SDHD/NDUFA10/NDUFB11/PKM/ME2/OXCT1/DNAJC15/MYC/NQO2/SEH1L/PY…	86
GO:0051186	cofactor metabolic process	94/1230	405/10000	3.48241e-10	6.27772e-08	5.42805e-08	SCD/CAT/GAPDH/MPC2/TYMS/IDH2/GPX1/BLVRB/SNCA/PRDX3/HSD17B12/ACLY/MTHFD2/TALDO1/AMD1/FASN/RAC1/AKR1C3/ELOVL5/TKT/UROS/DLD/ALDOA/GGCT/UROD/FXN/TPI1/PGD/AHCY/GSTP1/HSP90AA1/EIF2AK1/MTHFD1/GLO1/ELOVL6/HMGCR/SHMT2/MGST2/MDH1/VCP/PNP/LDHA/DCXR/GSTO1/ATIC/GSTM3/PCBD1/TMEM14C/MMAB/QPRT/BLVRA/MMADHC/GLRX3/MDH2/PDHA1/HK1/GPI/FECH/TSPO/PKM/ME2/GOT2/PANK3/MCCC2/DBI/ACSL4/SEH1L/MPV17L/CPOX/DHFR/ACOT7/AKR7A2/P…	94
GO:0006120	mitochondrial electron transport, NADH to ubiquinone	23/1230	46/10000	4.74001e-10	8.2283e-08	7.11463e-08	SNCA/DLD/NDUFS5/NDUFS8/NDUFC1/NDUFA8/NDUFS7/NDUFS4/NDUFA4/NDUFS1/NDUFS6/NDUFB10/NDUFB6/NDUFB7/NDUFB5/NDUFAB1/NDUFA10/NDUFB11/DNAJC15/NDUFB3/NDUFB9/NDUFA7/NDUFA9	23
GO:0006260	DNA replication	61/1230	228/10000	1.69902e-09	2.84404e-07	2.45911e-07	CST3/PCNA/HMGA1/DUT/MCM6/NASP/RAC1/MCM4/MCM5/MCM3/MCM7/FEN1/DHX9/STOML2/MCM2/SSRP1/SUPT16H/GMNN/ALYREF/SLBP/SMC1A/CACYBP/CHEK1/BAZ1A/RRM2/CDK1/POLD2/RRM1/RPAIN/DTL/RNASEH2A/RFC4/WRNIP1/RFC3/RBM14/GINS2/PPP2R1A/NUCKS1/RBBP7/RAD1/DTD1/SET/CDT1/MCM8/RMI2/GINS1/DSCC1/RBBP8/CCNA2/CDC6/TOPBP1/BRCA1/RFC5/POLE2/MCM10/RFC2/ORC4/TIMELESS/KAT7/REPIN1/GTPBP4	61
GO:0034655	nucleobase-containing compound catabolic process	105/1230	494/10000	6.07372e-09	9.81638e-07	8.48777e-07	GAPDH/HPRT1/NPM1/DCTPP1/YBX3/GPX1/PSMB2/PSMB5/RPL13/RPLP2/HMGB1/HNRNPA0/HMGB2/RPL13A/CASP3/LRPPRC/RPL30/PSMD1/NUDT1/ALDOA/TPI1/YBX1/LSM7/SSB/APEX1/PSMD7/SERBP1/AHCY/FEN1/LSM3/DHX9/LARP1/NUDT3/LSM4/PSMB7/DKC1/RPL11/RPL12/LSM5/XRN2/RNASEH2B/SYNCRIP/DNPH1/VCP/HNRNPU/PNP/PSMC3/RNPS1/RPS24/PSMA4/LDHA/ROCK2/CNP/PSMA6/RPS27/PSMD14/ANP32A/NT5C/XPO1/RPS26/CNOT8/PABPC4/WDR61/HK1/RNASEH2A/ELAVL1/PSMB1/GPI/E…	105
GO:0009060	aerobic respiration	25/1230	59/10000	6.5445e-09	1.02247e-06	8.84081e-07	CAT/IDH2/DLD/FXN/SHMT2/COX6A1/VCP/NDUFA4/FH/ADSL/COX5A/COX6C/UQCRC2/COX6B1/SDHB/CS/MDH2/PDHA1/SDHD/ME2/CBFA2T3/IDH1/COX5B/SDHC/COX8A	25
GO:0044283	small molecule biosynthetic process	103/1230	494/10000	2.46754e-08	3.73077e-06	3.22582e-06	FADS2/NME4/SCD/FADS1/IMPDH2/NME1/GLUL/GAPDH/HPRT1/DCTPP1/GPX1/IL1B/SNCA/HSD17B12/ACLY/ACAT2/CLTC/TALDO1/AMD1/FASN/AKR1C3/ELOVL5/FDPS/LEPR/TKT/UROS/NUDT1/BCAT1/ALDOA/TPI1/INSIG1/PGD/XBP1/TK1/PTGS1/EBP/DHCR7/DHCR24/HMGCS1/LTA4H/NUDT3/GAMT/MTHFD1/SPTLC2/ELOVL6/RAN/HMGCR/SQLE/SHMT2/MGST2/DNPH1/MDH1/VCP/TBXAS1/PNP/SYK/SCP2/LSS/LDHA/ACAA2/CNP/ATIC/OSBPL9/PCBD1/MMAB/NT5C/TM7SF2/APOC1/ADK/DTYMK/MDH2/ADI1…	103
GO:0002444	myeloid leukocyte mediated immunity	92/1230	429/10000	3.57029e-08	5.22936e-06	4.52158e-06	B2M/CREG1/CAT/IMPDH2/GATA2/CST3/VAPA/MGST1/CCT2/LYN/HSP90AB1/ACLY/PRDX6/SERPINB1/HMGB1/RAC1/PRDX4/CD63/PSMD1/ALDOA/CTSC/DDX1/DYNLL1/CCT8/LAMTOR1/PSMD7/GSTP1/HSP90AA1/BTK/LTA4H/PSMB7/LGALS9/CD59/GGH/IQGAP2/TUBB/RAB14/HEBP2/CPPED1/FTH1/LAT2/VCP/PNP/SYK/PSMC3/STOM/PSMD14/MLEC/ILF2/PA2G4/NIT2/GDI2/CD33/PAFAH1B2/SYNGR1/COPB1/PSMB1/GPI/CTSD/PKM/XRCC5/CD36/JAGN1/WDR1/LAMP2/RAB31/PYGL/GSN/LAMTOR3/PSMD3/C…	92
GO:0006414	translational elongation	36/1230	114/10000	4.20976e-08	5.97913e-06	5.16988e-06	EIF5A/RPLP2/MRPS15/GADD45GIP1/RPL30/MRPL37/MRPL3/MRPL51/MRPL27/MRPL11/MRPL52/EEF1B2/DAP3/MRPL24/MRPS23/MRPL16/SRP9/MRPS25/MRPL13/MRPL15/MRPL57/AURKAIP1/MRPS12/MRPS35/MRPL12/MRPS27/MRPL28/MRPL19/EEF1A1/MRPL4/MRPL55/MRPL30/TSFM/RPLP1/MRPL33/MRPS36	36
GO:0002446	neutrophil mediated immunity	85/1230	390/10000	5.65136e-08	7.79057e-06	6.73614e-06	B2M/CREG1/CAT/IMPDH2/CST3/VAPA/MGST1/CCT2/HSP90AB1/ACLY/PRDX6/SERPINB1/HMGB1/RAC1/PRDX4/CD63/PSMD1/ALDOA/CTSC/DYNLL1/CCT8/LAMTOR1/PSMD7/GSTP1/HSP90AA1/LTA4H/PSMB7/CD59/GGH/IQGAP2/TUBB/RAB14/HEBP2/CPPED1/FTH1/VCP/PNP/SYK/PSMC3/STOM/PSMD14/MLEC/ILF2/PA2G4/NIT2/GDI2/CD33/PAFAH1B2/SYNGR1/COPB1/PSMB1/GPI/CTSD/PKM/XRCC5/CD36/JAGN1/WDR1/LAMP2/RAB31/PYGL/GSN/LAMTOR3/PSMD3/CSNK2B/TMEM173/P2RX1/VAMP7/EEF1A…	85
GO:0002275	myeloid cell activation involved in immune response	90/1230	421/10000	5.90792e-08	7.83138e-06	6.77143e-06	B2M/CREG1/CAT/IMPDH2/GATA2/CST3/VAPA/MGST1/CCT2/LYN/HSP90AB1/ACLY/PRDX6/SERPINB1/HMGB1/RAC1/PRDX4/CD63/PSMD1/ALDOA/CTSC/DYNLL1/CCT8/LAMTOR1/PSMD7/GSTP1/HSP90AA1/BTK/LTA4H/PSMB7/LGALS9/CD59/GGH/IQGAP2/TUBB/RAB14/HEBP2/CPPED1/FTH1/LAT2/VCP/PNP/SYK/PSMC3/STOM/PSMD14/MLEC/ILF2/PA2G4/NIT2/GDI2/CD33/PAFAH1B2/KARS/SYNGR1/COPB1/PSMB1/GPI/CTSD/PKM/XRCC5/CD36/LAMP2/RAB31/PYGL/GSN/LAMTOR3/PSMD3/CSNK2B/TMEM1…	90
GO:0043299	leukocyte degranulation	89/1230	415/10000	6.01514e-08	7.83138e-06	6.77143e-06	B2M/CREG1/CAT/IMPDH2/GATA2/CST3/VAPA/MGST1/CCT2/LYN/HSP90AB1/ACLY/PRDX6/SERPINB1/HMGB1/RAC1/PRDX4/CD63/PSMD1/ALDOA/CTSC/DYNLL1/CCT8/LAMTOR1/PSMD7/GSTP1/HSP90AA1/BTK/LTA4H/PSMB7/LGALS9/CD59/GGH/IQGAP2/TUBB/RAB14/HEBP2/CPPED1/FTH1/LAT2/VCP/PNP/SYK/PSMC3/STOM/PSMD14/MLEC/ILF2/PA2G4/NIT2/GDI2/CD33/PAFAH1B2/SYNGR1/COPB1/PSMB1/GPI/CTSD/PKM/XRCC5/CD36/LAMP2/RAB31/PYGL/GSN/LAMTOR3/PSMD3/CSNK2B/TMEM173/P2…	89
GO:0043312	neutrophil degranulation	83/1230	380/10000	7.36323e-08	9.32742e-06	8.06499e-06	B2M/CREG1/CAT/IMPDH2/CST3/VAPA/MGST1/CCT2/HSP90AB1/ACLY/PRDX6/SERPINB1/HMGB1/RAC1/PRDX4/CD63/PSMD1/ALDOA/CTSC/DYNLL1/CCT8/LAMTOR1/PSMD7/GSTP1/HSP90AA1/LTA4H/PSMB7/CD59/GGH/IQGAP2/TUBB/RAB14/HEBP2/CPPED1/FTH1/VCP/PNP/SYK/PSMC3/STOM/PSMD14/MLEC/ILF2/PA2G4/NIT2/GDI2/CD33/PAFAH1B2/SYNGR1/COPB1/PSMB1/GPI/CTSD/PKM/XRCC5/CD36/LAMP2/RAB31/PYGL/GSN/LAMTOR3/PSMD3/CSNK2B/TMEM173/P2RX1/VAMP7/EEF1A1/UNC13D/VC…	83
GO:0002283	neutrophil activation involved in immune response	83/1230	382/10000	9.38734e-08	1.15785e-05	1.00114e-05	B2M/CREG1/CAT/IMPDH2/CST3/VAPA/MGST1/CCT2/HSP90AB1/ACLY/PRDX6/SERPINB1/HMGB1/RAC1/PRDX4/CD63/PSMD1/ALDOA/CTSC/DYNLL1/CCT8/LAMTOR1/PSMD7/GSTP1/HSP90AA1/LTA4H/PSMB7/CD59/GGH/IQGAP2/TUBB/RAB14/HEBP2/CPPED1/FTH1/VCP/PNP/SYK/PSMC3/STOM/PSMD14/MLEC/ILF2/PA2G4/NIT2/GDI2/CD33/PAFAH1B2/SYNGR1/COPB1/PSMB1/GPI/CTSD/PKM/XRCC5/CD36/LAMP2/RAB31/PYGL/GSN/LAMTOR3/PSMD3/CSNK2B/TMEM173/P2RX1/VAMP7/EEF1A1/UNC13D/VC…	83
GO:0006695	cholesterol biosynthetic process	22/1230	54/10000	1.23874e-07	1.4515e-05	1.25504e-05	SCD/ACLY/ACAT2/FASN/FDPS/INSIG1/EBP/DHCR7/DHCR24/HMGCS1/ELOVL6/RAN/HMGCR/SQLE/LSS/ACAA2/TM7SF2/NSDHL/MSMO1/APOE/ERLIN1/FDFT1	22
GO:1902653	secondary alcohol biosynthetic process	22/1230	54/10000	1.23874e-07	1.4515e-05	1.25504e-05	SCD/ACLY/ACAT2/FASN/FDPS/INSIG1/EBP/DHCR7/DHCR24/HMGCS1/ELOVL6/RAN/HMGCR/SQLE/LSS/ACAA2/TM7SF2/NSDHL/MSMO1/APOE/ERLIN1/FDFT1	22
GO:0036230	granulocyte activation	85/1230	397/10000	1.3011e-07	1.47667e-05	1.27681e-05	B2M/CREG1/CAT/IMPDH2/CST3/VAPA/MGST1/CCT2/HSP90AB1/ACLY/PRDX6/SERPINB1/HMGB1/RAC1/PRDX4/CD63/PSMD1/ALDOA/CTSC/DYNLL1/CCT8/LAMTOR1/PSMD7/GSTP1/HSP90AA1/LTA4H/PSMB7/CD59/GGH/IQGAP2/TUBB/RAB14/HEBP2/CPPED1/FTH1/VCP/PNP/SYK/PSMC3/STOM/PSMD14/MLEC/ILF2/PA2G4/NIT2/GDI2/CD33/PAFAH1B2/KARS/IL18/SYNGR1/COPB1/PSMB1/GPI/CTSD/PKM/XRCC5/CD36/LAMP2/RAB31/PYGL/GSN/LAMTOR3/PSMD3/CSNK2B/TMEM173/P2RX1/VAMP7/EEF1A1…	85
GO:0042119	neutrophil activation	84/1230	391/10000	1.32324e-07	1.47667e-05	1.27681e-05	B2M/CREG1/CAT/IMPDH2/CST3/VAPA/MGST1/CCT2/HSP90AB1/ACLY/PRDX6/SERPINB1/HMGB1/RAC1/PRDX4/CD63/PSMD1/ALDOA/CTSC/DYNLL1/CCT8/LAMTOR1/PSMD7/GSTP1/HSP90AA1/LTA4H/PSMB7/CD59/GGH/IQGAP2/TUBB/RAB14/HEBP2/CPPED1/FTH1/VCP/PNP/SYK/PSMC3/STOM/PSMD14/MLEC/ILF2/PA2G4/NIT2/GDI2/CD33/PAFAH1B2/IL18/SYNGR1/COPB1/PSMB1/GPI/CTSD/PKM/XRCC5/CD36/LAMP2/RAB31/PYGL/GSN/LAMTOR3/PSMD3/CSNK2B/TMEM173/P2RX1/VAMP7/EEF1A1/UNC1…	84
GO:1901293	nucleoside phosphate biosynthetic process	62/1230	261/10000	1.58861e-07	1.73158e-05	1.49722e-05	NME4/SCD/IMPDH2/NME1/TMSB4X/GAPDH/PAICS/HPRT1/MPC2/TYMS/IDH2/DUT/SNCA/HSD17B12/ACLY/AK2/FASN/ELOVL5/DLD/PARP1/ALDOA/TPI1/TK1/STOML2/MTHFD1/ELOVL6/VCP/AK6/PNP/LDHA/AGPAT5/ATIC/ADSL/RRM2/QPRT/AK3/ERH/RRM1/ADK/DTYMK/KARS/TBPL1/PDHA1/HK1/GPI/PKM/PANK3/ACSL4/SEH1L/CMPK2/ACOT7/NME2P1/NUP62/SLC26A2/PFKP/ENO1/ACSL5/PPCS/CBFA2T3/GART/PRPS2/ACSS1	62
GO:0006401	RNA catabolic process	73/1230	327/10000	1.85998e-07	1.98131e-05	1.71314e-05	NPM1/YBX3/PSMB2/PSMB5/RPL13/RPLP2/HNRNPA0/RPL13A/LRPPRC/RPL30/PSMD1/YBX1/LSM7/SSB/APEX1/PSMD7/SERBP1/FEN1/LSM3/DHX9/LARP1/LSM4/PSMB7/DKC1/RPL11/RPL12/LSM5/XRN2/RNASEH2B/SYNCRIP/HNRNPU/PSMC3/RNPS1/RPS24/PSMA4/ROCK2/PSMA6/RPS27/PSMD14/ANP32A/XPO1/RPS26/CNOT8/PABPC4/WDR61/RNASEH2A/ELAVL1/PSMB1/EXOSC8/ETF1/DCP2/PPP2R1A/HNRNPR/RPL37A/SET/DIS3/MLH1/PSMD3/PSMA1/RPL6/CNOT6/RPL18/MTPAP/NBAS/EIF3E/LSM1/VIM…	73
GO:0016126	sterol biosynthetic process	22/1230	56/10000	2.66304e-07	2.7737e-05	2.39829e-05	SCD/ACLY/ACAT2/FASN/FDPS/INSIG1/EBP/DHCR7/DHCR24/HMGCS1/ELOVL6/RAN/HMGCR/SQLE/LSS/ACAA2/TM7SF2/NSDHL/MSMO1/APOE/ERLIN1/FDFT1	22
GO:0070125	mitochondrial translational elongation	28/1230	83/10000	2.88192e-07	2.93643e-05	2.53899e-05	MRPS15/GADD45GIP1/MRPL37/MRPL3/MRPL51/MRPL27/MRPL11/MRPL52/DAP3/MRPL24/MRPS23/MRPL16/MRPS25/MRPL13/MRPL15/MRPL57/AURKAIP1/MRPS12/MRPS35/MRPL12/MRPS27/MRPL28/MRPL19/MRPL4/MRPL55/MRPL30/MRPL33/MRPS36	28
GO:0002274	myeloid leukocyte activation	98/1230	490/10000	4.42542e-07	4.41318e-05	3.81587e-05	B2M/CREG1/CAT/IMPDH2/GATA2/CST3/VAPA/MGST1/CCT2/LYN/CLU/HSPD1/HSP90AB1/SNCA/ACLY/PRDX6/SERPINB1/HMGB1/RAC1/PRDX4/CD63/PSMD1/ALDOA/CTSC/DYNLL1/CCT8/LAMTOR1/PSMD7/GSTP1/HSP90AA1/BTK/LTA4H/PSMB7/LGALS9/CD59/GGH/IQGAP2/TUBB/AIF1/RAB14/HEBP2/CPPED1/FTH1/LAT2/VCP/PNP/SYK/PSMC3/STOM/PLSCR1/PSMD14/MLEC/ILF2/PA2G4/NIT2/GDI2/CD33/PAFAH1B2/KARS/IL18/SYNGR1/COPB1/PSMB1/GPI/CTSD/PKM/XRCC5/CD36/LAMP2/RAB31/PYG…	98
GO:0070126	mitochondrial translational termination	28/1230	85/10000	5.0411e-07	4.92242e-05	4.25619e-05	MRPS15/GADD45GIP1/MRPL37/MRPL3/MRPL51/MRPL27/MRPL11/MRPL52/DAP3/MRPL24/MRPS23/MRPL16/MRPS25/MRPL13/MRPL15/MRPL57/AURKAIP1/MRPS12/MRPS35/MRPL12/MRPS27/MRPL28/MRPL19/MRPL4/MRPL55/MRPL30/MRPL33/MRPS36	28
GO:0009165	nucleotide biosynthetic process	60/1230	258/10000	5.47623e-07	5.23818e-05	4.52921e-05	NME4/SCD/IMPDH2/NME1/TMSB4X/GAPDH/PAICS/HPRT1/MPC2/TYMS/IDH2/DUT/SNCA/HSD17B12/ACLY/AK2/FASN/ELOVL5/DLD/PARP1/ALDOA/TPI1/STOML2/MTHFD1/ELOVL6/VCP/AK6/PNP/LDHA/AGPAT5/ATIC/ADSL/RRM2/QPRT/AK3/ERH/RRM1/ADK/DTYMK/KARS/TBPL1/PDHA1/HK1/GPI/PKM/PANK3/ACSL4/SEH1L/CMPK2/ACOT7/NME2P1/NUP62/SLC26A2/PFKP/ENO1/ACSL5/PPCS/CBFA2T3/GART/ACSS1	60
GO:0006402	mRNA catabolic process	67/1230	301/10000	6.67859e-07	6.26051e-05	5.41317e-05	NPM1/YBX3/PSMB2/PSMB5/RPL13/RPLP2/HNRNPA0/RPL13A/RPL30/PSMD1/YBX1/LSM7/SSB/APEX1/PSMD7/SERBP1/LSM3/DHX9/LARP1/LSM4/PSMB7/RPL11/RPL12/LSM5/SYNCRIP/HNRNPU/PSMC3/RNPS1/RPS24/PSMA4/ROCK2/PSMA6/RPS27/PSMD14/ANP32A/XPO1/RPS26/CNOT8/PABPC4/WDR61/ELAVL1/PSMB1/EXOSC8/ETF1/DCP2/PPP2R1A/HNRNPR/RPL37A/SET/DIS3/MLH1/PSMD3/PSMA1/RPL6/CNOT6/RPL18/MTPAP/NBAS/EIF3E/LSM1/VIM/RPLP1/RPS19/PSMB4/CNOT7/RPL10A/RPL23A	67
GO:0070527	platelet aggregation	19/1230	46/10000	6.96149e-07	6.32979e-05	5.47307e-05	ITGA2B/CLIC1/LYN/CD9/SERPINE2/GATA1/FIBP/SYK/CSRP1/FERMT3/MYL12A/DMTN/PLEK/PIK3CB/SH2B3/VCL/ACTB/TSPAN32/ACTG1	19
GO:0032543	mitochondrial translation	35/1230	121/10000	7.02259e-07	6.32979e-05	5.47307e-05	LRPPRC/MRPS15/GADD45GIP1/MRPL37/C1QBP/MRPL3/MRPL51/UQCC2/MRPL27/SHMT2/MRPL11/MRPL52/DAP3/MRPL24/MRPS23/MRPL16/MRPS25/MRPL13/MRPL15/MRPL57/AURKAIP1/MRPS12/MRPS35/MRPL12/MRPS27/MRPL28/MRPL19/NDUFA7/MRPL4/MRPL55/COA3/MRPL30/TSFM/MRPL33/MRPS36	35
GO:0033108	mitochondrial respiratory chain complex assembly	26/1230	77/10000	7.46793e-07	6.60418e-05	5.71033e-05	UQCC2/NDUFS5/NDUFS8/NDUFC1/NDUFA8/NDUFS7/NDUFS4/NDUFS1/NDUFS6/NDUFAF3/NDUFB10/NDUFB6/NDUFB7/NDUFB5/COA4/TTC19/NDUFAB1/NDUFA10/NDUFB11/NDUFB3/NDUFB9/NDUFA7/SAMM50/COA3/TIMM21/NDUFA9	26
GO:0010257	NADH dehydrogenase complex assembly	21/1230	55/10000	8.70397e-07	7.41736e-05	6.41345e-05	NDUFS5/NDUFS8/NDUFC1/NDUFA8/NDUFS7/NDUFS4/NDUFS1/NDUFS6/NDUFAF3/NDUFB10/NDUFB6/NDUFB7/NDUFB5/NDUFAB1/NDUFA10/NDUFB11/NDUFB3/NDUFB9/NDUFA7/TIMM21/NDUFA9	21
GO:0032981	mitochondrial respiratory chain complex I assembly	21/1230	55/10000	8.70397e-07	7.41736e-05	6.41345e-05	NDUFS5/NDUFS8/NDUFC1/NDUFA8/NDUFS7/NDUFS4/NDUFS1/NDUFS6/NDUFAF3/NDUFB10/NDUFB6/NDUFB7/NDUFB5/NDUFAB1/NDUFA10/NDUFB11/NDUFB3/NDUFB9/NDUFA7/TIMM21/NDUFA9	21
GO:0006694	steroid biosynthetic process	33/1230	112/10000	9.1745e-07	7.57196e-05	6.54712e-05	SCD/IGFBP7/IL1B/HSD17B12/ACLY/ACAT2/FASN/AKR1C3/FDPS/INSIG1/HSD17B11/EBP/DHCR7/DHCR24/HMGCS1/ELOVL6/RAN/HMGCR/SQLE/SCP2/LSS/ACAA2/OSBPL9/TM7SF2/STARD3NL/NSDHL/TSPO/HINT2/MSMO1/APOE/SRD5A3/ERLIN1/FDFT1	33
GO:0006415	translational termination	30/1230	97/10000	9.20848e-07	7.57196e-05	6.54712e-05	EIF5A/MRPS15/GADD45GIP1/MRPL37/MRPL3/MRPL51/MRPL27/MRPL11/MRPL52/DAP3/MRPL24/MRPS23/MRPL16/MRPS25/MRPL13/MRPL15/MRPL57/AURKAIP1/ETF1/MRPS12/MRPS35/MRPL12/MRPS27/MRPL28/MRPL19/MRPL4/MRPL55/MRPL30/MRPL33/MRPS36	30
GO:0072522	purine-containing compound biosynthetic process	50/1230	205/10000	1.09891e-06	8.88033e-05	7.67841e-05	NME4/SCD/IMPDH2/NME1/TMSB4X/GAPDH/PAICS/HPRT1/MPC2/SNCA/HSD17B12/ACLY/AK2/AMD1/FASN/ELOVL5/DLD/PARP1/ALDOA/TPI1/STOML2/GMPR/MTHFD1/ELOVL6/VCP/PNP/LDHA/ATIC/ADSL/AK3/ADK/PDHA1/HK1/GPI/PKM/PANK3/ACSL4/SEH1L/ACOT7/NME2P1/NUP62/SLC26A2/PFKP/GMPR2/ENO1/ACSL5/PPCS/CBFA2T3/GART/ACSS1	50
GO:0002576	platelet degranulation	28/1230	88/10000	1.1181e-06	8.88222e-05	7.68005e-05	ITGA2B/TMSB4X/OLA1/LYN/CLU/ABCC4/SCCPDH/APLP2/CD9/CD63/ALDOA/MANF/ACTN1/SYK/TAGLN2/SERPING1/TIMP1/CD36/FERMT3/WDR1/LAMP2/VTI1B/DMTN/PLEK/P2RX1/SPARC/VCL/CTSW	28
GO:1904874	positive regulation of telomerase RNA localization to Cajal body	10/1230	15/10000	1.2812e-06	0.000100083	8.65371e-05	CCT2/CCT5/CCT4/CCT8/DKC1/CCT6A/NHP2/TCP1/NOP10/RUVBL2	10
GO:1904872	regulation of telomerase RNA localization to Cajal body	11/1230	18/10000	1.30291e-06	0.00010011	8.65609e-05	CCT2/CCT5/CCT4/CCT8/DKC1/CCT6A/NHP2/TCP1/NOP10/DCP2/RUVBL2	11
GO:0046165	alcohol biosynthetic process	30/1230	100/10000	1.8806e-06	0.000142167	0.000122925	SCD/IL1B/SNCA/ACLY/ACAT2/FASN/FDPS/INSIG1/EBP/DHCR7/DHCR24/HMGCS1/SPTLC2/ELOVL6/RAN/HMGCR/SQLE/LSS/ACAA2/PCBD1/TM7SF2/NSDHL/PLEK/DHFR/PGP/MSMO1/IMPA2/APOE/ERLIN1/FDFT1	30
GO:0008334	histone mRNA metabolic process	12/1230	22/10000	2.2496e-06	0.000167363	0.000144711	SNRPE/SSB/SLBP/SNRPB/SNRPD3/SNRPF/SNRPG/DCP2/CPSF3/MTPAP/CPSF2/LSM1	12
GO:0090670	RNA localization to Cajal body	11/1230	19/10000	2.75028e-06	0.000192396	0.000166356	CCT2/CCT5/CCT4/CCT8/DKC1/CCT6A/NHP2/TCP1/NOP10/DCP2/RUVBL2	11
GO:0090671	telomerase RNA localization to Cajal body	11/1230	19/10000	2.75028e-06	0.000192396	0.000166356	CCT2/CCT5/CCT4/CCT8/DKC1/CCT6A/NHP2/TCP1/NOP10/DCP2/RUVBL2	11
GO:0090672	telomerase RNA localization	11/1230	19/10000	2.75028e-06	0.000192396	0.000166356	CCT2/CCT5/CCT4/CCT8/DKC1/CCT6A/NHP2/TCP1/NOP10/DCP2/RUVBL2	11
GO:0090685	RNA localization to nucleus	11/1230	19/10000	2.75028e-06	0.000192396	0.000166356	CCT2/CCT5/CCT4/CCT8/DKC1/CCT6A/NHP2/TCP1/NOP10/DCP2/RUVBL2	11
GO:0042168	heme metabolic process	13/1230	26/10000	3.06334e-06	0.000211146	0.000182568	BLVRB/UROS/UROD/FXN/TMEM14C/BLVRA/FECH/TSPO/CPOX/IREB2/HMBS/ALAD/SLC25A39	13
GO:0072594	establishment of protein localization to organelle	79/1230	391/10000	4.01405e-06	0.000272664	0.00023576	CAT/LMNA/YWHAE/CCT2/TIMM13/CLU/CCT5/YWHAG/RPL13/RPLP2/RPL13A/TXNIP/RPL30/CCT4/RAB11A/PHB2/TIMM17A/CHP1/YWHAQ/CCT8/TFDP1/NOLC1/PKIG/DNAJA1/HSP90AA1/FBXO7/H2AFY/DKC1/RAN/RPL11/RPL12/CCT6A/TCP1/IPO5/ECH1/PTTG1IP/LARS/TIMM8B/SYK/SCP2/RPS24/CALM3/RPS27/NCOA4/NUTF2/SRP9/RPS26/CSNK2A2/RPAIN/KPNA2/ZFAND6/SEC61G/PIH1D1/HK1/TSPO/IPO9/CD36/TIMM23/RUVBL2/LAMP2/TFDP2/SRP72/RPL37A/TSG101/VAMP7/TOMM40/NUP62/RPL…	79
GO:0034109	homotypic cell-cell adhesion	20/1230	56/10000	5.30308e-06	0.000355079	0.00030702	ITGA2B/CLIC1/LYN/CD9/SERPINE2/GATA1/FIBP/SYK/CSRP1/FERMT3/DSG2/MYL12A/DMTN/PLEK/PIK3CB/SH2B3/VCL/ACTB/TSPAN32/ACTG1	20
GO:0042440	pigment metabolic process	17/1230	43/10000	5.50289e-06	0.000363268	0.000314101	PAICS/HPRT1/BLVRB/UROS/UROD/FXN/TMEM14C/ZEB2/BLVRA/FECH/TSPO/CPOX/IREB2/HMBS/ALAD/SLC25A39/RAPGEF2	17
GO:0090407	organophosphate biosynthetic process	92/1230	479/10000	6.02363e-06	0.000392121	0.000339049	NME4/SCD/FADS1/IMPDH2/NME1/TMSB4X/GAPDH/PAICS/HPRT1/MPC2/TYMS/IDH2/DUT/SNCA/HSD17B12/ACLY/INPP5D/AK2/FASN/ELOVL5/FDPS/TKT/DLD/PARP1/ALDOA/TPI1/SLC44A1/TK1/MBOAT2/STOML2/ARF3/MTHFD1/SPTLC2/ELOVL6/CSNK2A1/RAB14/VCP/AK6/PNP/LDHA/DCXR/AGPAT5/PLSCR1/ATIC/ADSL/RRM2/QPRT/AK3/ERH/RRM1/CHPT1/CSNK2A2/GPAA1/ADK/DTYMK/KARS/PYURF/TBPL1/PDHA1/HK1/GPI/PKM/DPM1/PANK3/ACSL4/SEH1L/PLEK/PYGL/CMPK2/CSNK2B/ACOT7/NME2…	92
GO:0006520	cellular amino acid metabolic process	56/1230	253/10000	6.59327e-06	0.000423324	0.000366029	GLUL/PSMB2/PSMB5/COMT/YARS/IARS/PPA2/PRDX4/PSMD1/TXN2/DLD/BCAT1/TST/PSMD7/AHCY/ODC1/PSMB7/GAMT/MTHFD1/FAH/PPA1/SHMT2/FARSA/LARS/PSMC3/PSMA4/CRTAP/PSMA6/PSMD14/FARSB/PCBD1/MPST/AZIN1/NIT2/KARS/SMS/DDAH2/QARS/ADI1/PSMB1/AIMP2/NARS/GOT2/MCCC2/ASRGL1/PSMD3/PSMA1/RARS/GART/ENOPH1/GSS/OAZ1/PSMB4/IVD/QDPR/WARS	56
GO:1904814	regulation of protein localization to chromosome, telomeric region	9/1230	14/10000	7.03145e-06	0.000445357	0.000385079	CCT2/CCT5/CCT4/CCT8/H2AFY/DKC1/CCT6A/TCP1/GNL3	9
GO:0044843	cell cycle G1/S phase transition	50/1230	218/10000	7.25781e-06	0.000453565	0.000392176	CDK6/CDK4/TYMS/PCNA/GFI1B/EIF4EBP1/SOX4/MCM6/NASP/MCM4/PHB2/BCAT1/MCM5/MCM3/APEX1/TFDP1/MCM7/CTDSPL/PRKDC/MCM2/FBXO7/GMNN/AIF1/TMEM14B/RRM2/CDK1/CNOT8/MYC/TFDP2/CCNH/CDT1/MCM8/DHFR/RBBP8/BRD4/CCNA2/CDC6/POLE2/BID/EIF4E/MCM10/RCC1/CDKN3/CNOT6/ORC4/EZH2/PAGR1/CUL4A/CACUL1/CNOT7	50
GO:0006164	purine nucleotide biosynthetic process	46/1230	195/10000	7.65815e-06	0.000472286	0.000408364	NME4/SCD/IMPDH2/NME1/TMSB4X/GAPDH/PAICS/HPRT1/MPC2/SNCA/HSD17B12/ACLY/AK2/FASN/ELOVL5/DLD/PARP1/ALDOA/TPI1/STOML2/MTHFD1/ELOVL6/VCP/LDHA/ATIC/ADSL/AK3/ADK/PDHA1/HK1/GPI/PKM/PANK3/ACSL4/SEH1L/ACOT7/NME2P1/NUP62/SLC26A2/PFKP/ENO1/ACSL5/PPCS/CBFA2T3/GART/ACSS1	46
GO:0008202	steroid metabolic process	44/1230	184/10000	8.29943e-06	0.000505188	0.000436812	SCD/CAT/IGFBP7/IL1B/HSD17B12/ACLY/ACAT2/COMT/FASN/AKR1C3/FDPS/LEPR/EBPL/INSIG1/LAMTOR1/HSD17B11/EBP/DHCR7/DHCR24/HMGCS1/CYP1B1/ELOVL6/RAN/HMGCR/SQLE/SCP2/HDLBP/LSS/ACAA2/OSBPL9/TM7SF2/APOC1/STARD3NL/NSDHL/TSPO/CLN6/HINT2/MSMO1/KIT/YWHAH/APOE/SRD5A3/ERLIN1/FDFT1	44
GO:0009152	purine ribonucleotide biosynthetic process	45/1230	190/10000	8.5888e-06	0.000516099	0.000446247	NME4/SCD/IMPDH2/NME1/TMSB4X/GAPDH/PAICS/HPRT1/MPC2/SNCA/HSD17B12/ACLY/AK2/FASN/ELOVL5/DLD/PARP1/ALDOA/TPI1/STOML2/ELOVL6/VCP/LDHA/ATIC/ADSL/AK3/ADK/PDHA1/HK1/GPI/PKM/PANK3/ACSL4/SEH1L/ACOT7/NME2P1/NUP62/SLC26A2/PFKP/ENO1/ACSL5/PPCS/CBFA2T3/GART/ACSS1	45
GO:0006732	coenzyme metabolic process	61/1230	286/10000	9.00673e-06	0.000534361	0.000462037	SCD/GAPDH/MPC2/TYMS/IDH2/SNCA/HSD17B12/ACLY/MTHFD2/TALDO1/AMD1/FASN/ELOVL5/TKT/DLD/ALDOA/TPI1/PGD/MTHFD1/ELOVL6/HMGCR/SHMT2/MDH1/VCP/PNP/LDHA/DCXR/GSTO1/ATIC/PCBD1/QPRT/MMADHC/MDH2/PDHA1/HK1/GPI/PKM/ME2/PANK3/MCCC2/DBI/ACSL4/SEH1L/DHFR/ACOT7/PCCB/PGLS/NUP62/PFKP/ENO1/ACSL5/ACOT13/PPCS/CBFA2T3/PGM2/GART/DERA/IDH1/ENOPH1/ACSS1/MAT2B	61
GO:0006778	porphyrin-containing compound metabolic process	14/1230	32/10000	9.22903e-06	0.000540706	0.000467523	BLVRB/UROS/UROD/FXN/EIF2AK1/TMEM14C/BLVRA/FECH/TSPO/CPOX/IREB2/HMBS/ALAD/SLC25A39	14
GO:0006783	heme biosynthetic process	11/1230	21/10000	1.01421e-05	0.000586866	0.000507436	UROS/UROD/FXN/TMEM14C/FECH/TSPO/CPOX/IREB2/HMBS/ALAD/SLC25A39	11
GO:0044772	mitotic cell cycle phase transition	90/1230	474/10000	1.22473e-05	0.000700039	0.000605291	CDK6/CDK4/TYMS/PCNA/YWHAE/CKS2/GFI1B/EIF4EBP1/SOX4/PSMB2/YWHAG/PSMB5/MCM6/PRKAR2B/NASP/UBE2E1/MCM4/PSMD1/RAB11A/PHB2/BCAT1/DYNLL1/MCM5/MCM3/APEX1/TFDP1/PSMD7/MCM7/CTDSPL/PRKDC/HSP90AA1/MCM2/FBXO7/PSMB7/GMNN/TUBB/AIF1/RNASEH2B/TMEM14B/MAD2L1/RCC2/ZNF207/PSMC3/PSMA4/CALM3/PSMA6/RRM2/PSMD14/CDK1/ANAPC11/CNOT8/HAUS1/DTL/PSMB1/UBE2C/PPP2R1A/MYC/DCTN2/TFDP2/CCNH/CDT1/MCM8/PSMD3/TUBA1A/PSMA1/DHFR/CKS1B/…	90
GO:0046148	pigment biosynthetic process	15/1230	37/10000	1.36792e-05	0.000772465	0.000667914	PAICS/HPRT1/UROS/UROD/FXN/TMEM14C/ZEB2/FECH/TSPO/CPOX/IREB2/HMBS/ALAD/SLC25A39/RAPGEF2	15
GO:0051188	cofactor biosynthetic process	54/1230	247/10000	1.39946e-05	0.000780864	0.000675177	SCD/GAPDH/MPC2/IDH2/SNCA/HSD17B12/ACLY/FASN/ELOVL5/UROS/DLD/ALDOA/GGCT/UROD/FXN/TPI1/MTHFD1/ELOVL6/MGST2/PNP/LDHA/ATIC/PCBD1/TMEM14C/MMAB/QPRT/MMADHC/PDHA1/HK1/GPI/FECH/TSPO/PKM/PANK3/ACSL4/SEH1L/MPV17L/CPOX/DHFR/ACOT7/IREB2/NUP62/PFKP/ENO1/HMBS/ACSL5/PPCS/CBFA2T3/GART/ALAD/GSS/SLC25A39/ACSS1/MAT2B	54
GO:0046390	ribose phosphate biosynthetic process	47/1230	206/10000	1.56958e-05	0.000865486	0.000748346	NME4/SCD/IMPDH2/NME1/TMSB4X/GAPDH/PAICS/HPRT1/MPC2/SNCA/HSD17B12/ACLY/AK2/FASN/ELOVL5/DLD/PARP1/ALDOA/TPI1/STOML2/ELOVL6/VCP/LDHA/ATIC/ADSL/AK3/ADK/PDHA1/HK1/GPI/PKM/PANK3/ACSL4/SEH1L/PYGL/ACOT7/NME2P1/NUP62/SLC26A2/PFKP/ENO1/ACSL5/PPCS/CBFA2T3/GART/PRPS2/ACSS1	47
GO:1904816	positive regulation of protein localization to chromosome, telomeric region	8/1230	12/10000	1.60582e-05	0.000875171	0.000756719	CCT2/CCT5/CCT4/CCT8/DKC1/CCT6A/TCP1/GNL3	8
GO:0033238	regulation of cellular amine metabolic process	20/1230	60/10000	1.74146e-05	0.000938187	0.000811207	HPRT1/PSMB2/SNCA/PSMB5/COMT/PSMD1/PSMD7/ODC1/PSMB7/PSMC3/PSMA4/PSMA6/PSMD14/AZIN1/VPS35/PSMB1/PSMD3/PSMA1/OAZ1/PSMB4	20
GO:0000082	G1/S transition of mitotic cell cycle	47/1230	207/10000	1.79433e-05	0.000955683	0.000826335	CDK6/CDK4/TYMS/PCNA/GFI1B/EIF4EBP1/SOX4/MCM6/NASP/MCM4/BCAT1/MCM5/MCM3/APEX1/TFDP1/MCM7/CTDSPL/PRKDC/MCM2/FBXO7/GMNN/AIF1/TMEM14B/RRM2/CDK1/CNOT8/MYC/TFDP2/CCNH/CDT1/MCM8/DHFR/RBBP8/BRD4/CDC6/POLE2/BID/EIF4E/MCM10/RCC1/CDKN3/CNOT6/ORC4/EZH2/CUL4A/CACUL1/CNOT7	47
GO:1901617	organic hydroxy compound biosynthetic process	36/1230	144/10000	1.93519e-05	0.00101913	0.000881191	SCD/IL1B/SNCA/ACLY/ACAT2/FASN/AKR1C3/FDPS/INSIG1/EBP/DHCR7/DHCR24/HMGCS1/SPTLC2/ELOVL6/RAN/HMGCR/SQLE/SCP2/LSS/ACAA2/OSBPL9/PCBD1/ZEB2/TM7SF2/VPS35/NSDHL/PLEK/DHFR/PGP/MSMO1/IMPA2/APOE/ERLIN1/RAPGEF2/FDFT1	36
GO:0043044	ATP-dependent chromatin remodeling	19/1230	56/10000	2.11708e-05	0.00110253	0.000953307	PTMA/NPM1/HDAC2/NASP/CENPU/SMARCC1/SMARCA4/CENPH/ACTL6A/SMARCA5/CENPW/CENPM/SMARCE1/HIST1H4C/RBBP7/MIS18A/ITGB3BP/ACTB/MIS18BP1	19
GO:0051169	nuclear transport	57/1230	269/10000	2.15572e-05	0.00111032	0.000960039	LMNA/TXN/NPM1/SNRPD1/YWHAE/EIF5A/HMGA1/IL1B/HHEX/SNRPE/THOC7/HNRNPA1/TXNIP/PHB2/CHP1/SSB/NOLC1/PKIG/DHX9/SRSF7/ALYREF/RAN/ENY2/SLBP/SNRPB/SNRPD3/SRSF3/IPO5/PTTG1IP/SYK/RNPS1/AHCYL1/NUTF2/ANP32A/THOC2/XPO1/RPAIN/KPNA2/SRSF9/SNRPF/SNRPG/PTPN11/BANF1/IPO9/CD36/CALR/SRSF4/DDX39A/SEH1L/CPSF3/NUP62/ANP32B/EIF4E/XPO7/CPSF2/GLE1/SNRPD2	57
GO:0006403	RNA localization	44/1230	191/10000	2.25877e-05	0.00115074	0.000994994	CCT2/EIF5A/CCT5/HHEX/THOC7/LRPPRC/HNRNPA1/CCT4/SFPQ/CCT8/SSB/TST/DHX9/SRSF7/ALYREF/DKC1/RAN/ENY2/SLBP/CCT6A/NHP2/TCP1/SRSF3/HNRNPU/RNPS1/NOP10/NUTF2/G3BP2/THOC2/XPO1/SRSF9/PIH1D1/DCP2/RUVBL2/HNRNPA3/SRSF4/DDX39A/SEH1L/CPSF3/NUP62/EIF4E/XPO7/CPSF2/GLE1	44
GO:0044106	cellular amine metabolic process	25/1230	86/10000	2.4324e-05	0.00122588	0.00105996	HPRT1/PSMB2/SNCA/PSMB5/COMT/AMD1/PSMD1/SLC44A1/PSMD7/SRM/ODC1/PSMB7/PSMC3/PSMA4/PSMA6/PSMD14/GDE1/AZIN1/SMS/VPS35/PSMB1/PSMD3/PSMA1/OAZ1/PSMB4	25
GO:1901532	regulation of hematopoietic progenitor cell differentiation	23/1230	76/10000	2.50388e-05	0.00124848	0.0010795	LMO2/GATA2/CDK6/TAL1/PSMB2/MYB/PSMB5/PSMD1/NUDT21/PDCD2/PSMD7/RUNX1/PSMB7/GATA1/PSMC3/PSMA4/PSMA6/PSMD14/PSMB1/PSMD3/PSMA1/LDB1/PSMB4	23
GO:0007005	mitochondrion organization	73/1230	372/10000	2.65751e-05	0.00131113	0.00113367	VDAC1/LMNA/YWHAE/TIMM13/CLU/GPX1/YWHAG/PPIF/SNCA/PRDX3/CYCS/PHB2/PARP1/TIMM17A/GGCT/FXN/YWHAQ/TFDP1/HSP90AA1/STOML2/PRELID1/FBXO7/UQCC2/NDUFS5/HEBP2/NDUFS8/NDUFC1/NDUFA8/NDUFS7/SLC25A5/TIMM8B/NDUFS4/ACAA2/CALM3/CNP/SOD2/NDUFS1/NDUFS6/NDUFAF3/SSBP1/MLLT11/NDUFB10/NDUFB6/CSNK2A2/TIMM50/NDUFB7/VPS35/NDUFB5/COA4/RAB32/TTC19/NDUFAB1/CDC37/TSPO/NDUFA10/NDUFB11/TIMM23/TFDP2/HIGD1A/CHCHD3/MPV17L/NDUFB3/N…	73
GO:0009611	response to wounding	76/1230	392/10000	2.81246e-05	0.0013683	0.00118311	ITGA2B/GATA2/CST3/NFE2/CLIC1/CD34/LYN/GPX1/HDAC2/HHEX/HBD/PRKAR2B/CERS2/CASP3/TPM1/RAC1/CD9/PHB2/TXN2/C1QBP/SERPINE2/XBP1/ETS1/CAPZA2/CAPZA1/CD59/AIF1/CTNNA1/HMGCR/GATA1/GNA15/LCK/FIBP/GNAQ/SYK/PLSCR1/MTPN/CSRP1/SERPING1/CDK1/AK3/CBX5/TIMP1/PDCD10/PABPC4/MYH10/MAFG/ABHD2/PTPN11/TSPO/PRKAR1A/PKM/CD36/FERMT3/GNA12/MYL12A/DMTN/PLEK/GSN/DHFR/P2RX1/RHOC/PIK3CB/SPARC/SH2B3/VCL/PTPN12/APOE/EZH2/ACTB/GRN…	76
GO:0019725	cellular homeostasis	90/1230	484/10000	2.83178e-05	0.0013683	0.00118311	NCF4/GATA2/NME1/PDIA6/TXN/MPC2/TFRC/PCNA/YWHAE/LYN/GPX1/SOX4/SNCA/TPT1/SLC40A1/PRDX6/HMGB1/PDZD8/RAC1/RTN4/TXN2/DLD/ALDOA/SRI/FXN/CHP1/GLRX5/APEX1/XBP1/FEN1/ATP2C1/ATP6V0A2/STOML2/TXNL1/CLIC4/UBE2K/ENY2/FKBP1A/HMGCR/FTH1/GNA15/LCK/SMARCA4/MCUR1/CALM3/GSTO1/ATP6V0B/ANXA7/CLNS1A/MT2A/NCOA4/POLD2/ATP6V1A/TMX1/ATP6V1F/GLRX3/PIH1D1/MAFG/HMGN3/RFC4/RFC3/UBE2C/OXCT1/CD36/CALR/JAGN1/CLN6/CD52/NUCKS1/MYC/…	90
GO:0016125	sterol metabolic process	29/1230	108/10000	2.97253e-05	0.0014204	0.00122815	SCD/CAT/ACLY/ACAT2/FASN/FDPS/LEPR/EBPL/INSIG1/EBP/DHCR7/DHCR24/HMGCS1/CYP1B1/ELOVL6/RAN/HMGCR/SQLE/HDLBP/LSS/ACAA2/TM7SF2/APOC1/NSDHL/CLN6/MSMO1/APOE/ERLIN1/FDFT1	29
GO:0043624	cellular protein complex disassembly	39/1230	164/10000	3.05155e-05	0.0014204	0.00122815	STMN1/EIF5A/MRPS15/GADD45GIP1/MRPL37/MRPL3/MRPL51/DSTN/MRPL27/MRPL11/MRPL52/DAP3/MRPL24/MRPS23/MTPN/MRPL16/MRPS25/MRPL13/MRPL15/MRPL57/AURKAIP1/ETF1/WDR1/MRPS12/DMTN/MRPS35/PLEK/GSN/MRPL12/DNAJC6/MRPS27/CKAP2/MRPL28/MRPL19/MRPL4/MRPL55/MRPL30/MRPL33/MRPS36	39
GO:0097237	cellular response to toxic substance	39/1230	164/10000	3.05155e-05	0.0014204	0.00122815	CAT/CST3/TXN/PCNA/MGST1/GPX1/HDAC2/MYB/PPIF/PRDX3/PRDX6/HBD/HNRNPA1/PRDX4/FXN/APEX1/KLF2/PTGS1/GSTP1/ETS1/CYP1B1/MGST2/NET1/GSTO1/SOD2/GSTM3/TXNRD1/CDK1/TXNDC17/PDCD10/CD36/DHFR/HBQ1/AIFM1/APOE/EZH2/ACTB/TIMELESS/PAWR	39
GO:0006281	DNA repair	80/1230	419/10000	3.06081e-05	0.0014204	0.00122815	PCNA/NPM1/COPS3/HMGB1/HMGB2/MORF4L2/NUDT1/PARP1/DDX1/NONO/POLR2F/SFPQ/APEX1/POLR2L/FEN1/PRKDC/DHX9/SSRP1/SUPT16H/UBE2N/COPS6/VCP/MSH2/SMC1A/POLR2G/CHEK1/BCCIP/POLR2E/PSMD14/UBE2L6/H2AFX/CDK1/POLD2/RAD23B/RPAIN/ACTL6A/DTL/FANCI/RNASEH2A/RFC4/WRNIP1/MSH6/RFC3/XRCC5/PTTG1/RBM14/UBE2V2/CHD1L/NUCKS1/UNG/MBD4/RUVBL2/CCNH/HIST1H4C/RAD1/HMGN1/MLH1/MCM8/UBE2T/TERF2IP/INO80C/RBBP8/TOPBP1/BRCA1/RFC5/POLE2/S…	80
GO:1902036	regulation of hematopoietic stem cell differentiation	21/1230	67/10000	3.11651e-05	0.00143206	0.00123824	LMO2/GATA2/CDK6/TAL1/PSMB2/MYB/PSMB5/PSMD1/PSMD7/RUNX1/PSMB7/GATA1/PSMC3/PSMA4/PSMA6/PSMD14/PSMB1/PSMD3/PSMA1/LDB1/PSMB4	21
GO:0000375	RNA splicing, via transesterification reactions	59/1230	285/10000	3.20563e-05	0.00145872	0.00126128	SNRPD1/PRDX6/SNRPE/HNRNPA0/HNRNPA1/NUDT21/DDX1/POLR2F/C1QBP/SFPQ/YBX1/LSM7/POLR2L/LSM3/DHX9/SRSF7/LSM4/HNRNPM/SF3B6/ALYREF/CTNNBL1/PTBP1/SNRPB/SF3B3/LSM5/SNRPD3/SRSF3/SNW1/SYNCRIP/HNRNPU/POLR2G/RNPS1/CLNS1A/SF3A3/POLR2E/CELF2/STRAP/SNRPC/SRPK1/SRSF9/SNRPF/SNRPG/ELAVL1/SNRPA/EFTUD2/HNRNPA3/HNRNPR/SRSF4/DDX39A/BUD31/CPSF3/SF3B4/SNRPA1/CSTF3/PPIL3/CPSF2/LSM1/ZMAT5/SNRPD2	59
GO:0006261	DNA-dependent DNA replication	30/1230	114/10000	3.31782e-05	0.00148775	0.00128639	PCNA/HMGA1/MCM6/MCM4/MCM5/MCM3/MCM7/FEN1/STOML2/MCM2/GMNN/ALYREF/SLBP/SMC1A/BAZ1A/POLD2/RPAIN/RFC4/WRNIP1/RFC3/GINS2/NUCKS1/CDT1/GINS1/DSCC1/CDC6/RFC5/POLE2/RFC2/ORC4	30
GO:1903311	regulation of mRNA metabolic process	51/1230	236/10000	3.34695e-05	0.00148775	0.00128639	NPM1/YBX3/PSMB2/PSMB5/PRDX6/HNRNPA0/HNRNPA1/PSMD1/NUDT21/C1QBP/YBX1/APEX1/PSMD7/SERBP1/DHX9/LARP1/SRSF7/PSMB7/PTBP1/SRSF3/SNW1/SYNCRIP/HNRNPU/PSMC3/RNPS1/PSMA4/AHCYL1/ROCK2/PSMA6/PSMD14/ANP32A/SRPK1/XPO1/SRSF9/CNOT8/PABPC4/ELAVL1/PSMB1/EXOSC8/SNRPA/DCP2/HNRNPR/SRSF4/SET/DIS3/PSMD3/PSMA1/NBAS/VIM/PSMB4/CNOT7	51
GO:0043487	regulation of RNA stability	35/1230	142/10000	3.46987e-05	0.00148775	0.00128639	NPM1/YBX3/PSMB2/PSMB5/HNRNPA0/PSMD1/YBX1/APEX1/PSMD7/SERBP1/DHX9/LARP1/PSMB7/DKC1/SYNCRIP/HNRNPU/PSMC3/PSMA4/ROCK2/PSMA6/PSMD14/ANP32A/XPO1/PABPC4/ELAVL1/PSMB1/EXOSC8/DCP2/HNRNPR/SET/DIS3/PSMD3/PSMA1/VIM/PSMB4	35
GO:0140053	mitochondrial gene expression	35/1230	142/10000	3.46987e-05	0.00148775	0.00128639	LRPPRC/MRPS15/GADD45GIP1/MRPL37/C1QBP/MRPL3/MRPL51/UQCC2/MRPL27/SHMT2/MRPL11/MRPL52/DAP3/MRPL24/MRPS23/MRPL16/MRPS25/MRPL13/MRPL15/MRPL57/AURKAIP1/MRPS12/MRPS35/MRPL12/MRPS27/MRPL28/MRPL19/NDUFA7/MRPL4/MRPL55/COA3/MRPL30/TSFM/MRPL33/MRPS36	35
GO:0033013	tetrapyrrole metabolic process	16/1230	44/10000	3.56287e-05	0.00148775	0.00128639	BLVRB/UROS/UROD/FXN/EIF2AK1/TMEM14C/MMAB/BLVRA/MMADHC/FECH/TSPO/CPOX/IREB2/HMBS/ALAD/SLC25A39	16
GO:0009263	deoxyribonucleotide biosynthetic process	7/1230	10/10000	3.58686e-05	0.00148775	0.00128639	TYMS/DUT/RRM2/RRM1/ADK/DTYMK/TBPL1	7
GO:0046501	protoporphyrinogen IX metabolic process	7/1230	10/10000	3.58686e-05	0.00148775	0.00128639	UROS/UROD/EIF2AK1/FECH/IREB2/HMBS/ALAD	7
GO:1903405	protein localization to nuclear body	7/1230	10/10000	3.58686e-05	0.00148775	0.00128639	CCT2/CCT5/CCT4/CCT8/DKC1/CCT6A/TCP1	7
GO:1904851	positive regulation of establishment of protein localization to telomere	7/1230	10/10000	3.58686e-05	0.00148775	0.00128639	CCT2/CCT5/CCT4/CCT8/DKC1/CCT6A/TCP1	7
GO:1904867	protein localization to Cajal body	7/1230	10/10000	3.58686e-05	0.00148775	0.00128639	CCT2/CCT5/CCT4/CCT8/DKC1/CCT6A/TCP1	7
GO:0010608	posttranscriptional regulation of gene expression	88/1230	474/10000	3.698e-05	0.00151421	0.00130927	CDK4/GAPDH/TYMS/NPM1/YBX3/EIF5A/EIF4EBP1/SOX4/PSMB2/PSMB5/HNRNPA0/RPL13A/LRPPRC/RPL30/PSMD1/NUDT21/DDX1/POLR2F/C1QBP/YBX1/APEX1/PSMD7/NOLC1/EIF5B/SERBP1/POLR2L/DHX9/LARP1/EIF2AK1/PSMB7/UQCC2/CAPRIN1/DKC1/RAN/EIF4E2/SHMT2/SYNCRIP/HNRNPU/CDC123/RBM3/NCL/PSMC3/POLR2G/PSMA4/ROCK2/PSMA6/POLR2E/MTPN/PSMD14/ANP32A/PA2G4/SRP9/XPO1/CNOT8/PABPC4/EIF1B/ELAVL1/PSMB1/CDC37/EIF2A/EXOSC8/EIF3B/ETF1/CALR/DCP2/SE…	88
GO:0071824	protein-DNA complex subunit organization	41/1230	177/10000	3.71526e-05	0.00151421	0.00130927	PTMA/NFE2/NPM1/HMGA1/HMGB1/HMGB2/NASP/CENPU/PARP1/GTF2A2/MCM2/SUPT16H/H2AFY/GMNN/SMARCC1/SMARCA4/CENPH/H2AFX/RAD23B/HELLS/SMARCA5/PIH1D1/RRN3/CENPW/CENPM/CHD1L/MYC/SMARCE1/CCNH/HIST1H4C/RBBP7/SET/CDT1/MIS18A/ITGB3BP/ANP32B/CENPF/CUL4A/CETN2/SMYD3/MIS18BP1	41
GO:0061013	regulation of mRNA catabolic process	37/1230	154/10000	3.81635e-05	0.001542	0.0013333	NPM1/YBX3/PSMB2/PSMB5/HNRNPA0/PSMD1/YBX1/APEX1/PSMD7/SERBP1/DHX9/LARP1/PSMB7/SYNCRIP/HNRNPU/PSMC3/PSMA4/ROCK2/PSMA6/PSMD14/ANP32A/XPO1/CNOT8/PABPC4/ELAVL1/PSMB1/EXOSC8/DCP2/HNRNPR/SET/DIS3/PSMD3/PSMA1/NBAS/VIM/PSMB4/CNOT7	37
GO:0000377	RNA splicing, via transesterification reactions with bulged adenosine as nucleophile	58/1230	281/10000	4.08008e-05	0.00162062	0.00140127	SNRPD1/PRDX6/SNRPE/HNRNPA0/HNRNPA1/NUDT21/DDX1/POLR2F/C1QBP/SFPQ/YBX1/LSM7/POLR2L/LSM3/DHX9/SRSF7/LSM4/HNRNPM/SF3B6/ALYREF/CTNNBL1/PTBP1/SNRPB/SF3B3/LSM5/SNRPD3/SRSF3/SNW1/SYNCRIP/HNRNPU/POLR2G/RNPS1/CLNS1A/SF3A3/POLR2E/CELF2/STRAP/SNRPC/SRPK1/SRSF9/SNRPF/SNRPG/ELAVL1/SNRPA/EFTUD2/HNRNPA3/HNRNPR/SRSF4/DDX39A/BUD31/CPSF3/SF3B4/SNRPA1/CSTF3/PPIL3/CPSF2/ZMAT5/SNRPD2	58
GO:0000398	mRNA splicing, via spliceosome	58/1230	281/10000	4.08008e-05	0.00162062	0.00140127	SNRPD1/PRDX6/SNRPE/HNRNPA0/HNRNPA1/NUDT21/DDX1/POLR2F/C1QBP/SFPQ/YBX1/LSM7/POLR2L/LSM3/DHX9/SRSF7/LSM4/HNRNPM/SF3B6/ALYREF/CTNNBL1/PTBP1/SNRPB/SF3B3/LSM5/SNRPD3/SRSF3/SNW1/SYNCRIP/HNRNPU/POLR2G/RNPS1/CLNS1A/SF3A3/POLR2E/CELF2/STRAP/SNRPC/SRPK1/SRSF9/SNRPF/SNRPG/ELAVL1/SNRPA/EFTUD2/HNRNPA3/HNRNPR/SRSF4/DDX39A/BUD31/CPSF3/SF3B4/SNRPA1/CSTF3/PPIL3/CPSF2/ZMAT5/SNRPD2	58
GO:0071103	DNA conformation change	46/1230	208/10000	4.42014e-05	0.00170267	0.00147222	NPM1/HMGA1/HHEX/MCM6/HMGB1/HMGB2/NASP/MCM4/CENPU/PARP1/DDX1/MCM7/DHX9/MCM2/H2AFY/CENPH/TOP2A/G3BP1/H2AFX/SMC4/CDK1/RAD23B/SRPK1/HELLS/SMARCA5/CENPW/XRCC5/CENPM/HMGB3/CHD1L/GINS2/RUVBL2/HIST1H4C/RBBP7/SMC2/SET/NUSAP1/MIS18A/GINS1/ITGB3BP/AIFM1/ANP32B/CUL4A/CETN2/SMYD3/MIS18BP1	46
GO:0009260	ribonucleotide biosynthetic process	45/1230	202/10000	4.42081e-05	0.00170267	0.00147222	NME4/SCD/IMPDH2/NME1/TMSB4X/GAPDH/PAICS/HPRT1/MPC2/SNCA/HSD17B12/ACLY/AK2/FASN/ELOVL5/DLD/PARP1/ALDOA/TPI1/STOML2/ELOVL6/VCP/LDHA/ATIC/ADSL/AK3/ADK/PDHA1/HK1/GPI/PKM/PANK3/ACSL4/SEH1L/ACOT7/NME2P1/NUP62/SLC26A2/PFKP/ENO1/ACSL5/PPCS/CBFA2T3/GART/ACSS1	45
GO:0002478	antigen processing and presentation of exogenous peptide antigen	37/1230	155/10000	4.43195e-05	0.00170267	0.00147222	B2M/HLA-B/NCF4/HLA-DRA/HLA-DRB1/AP2M1/HLA-DPB1/HLA-DPA1/PSMB2/PSMB5/HLA-A/CLTC/CLTA/PSMD1/DYNLL1/PSMD7/HLA-DMA/CAPZA2/PSMB7/CAPZA1/HLA-C/AP2S1/PSMC3/PSMA4/PSMA6/PSMD14/AP1B1/CANX/PSMB1/CTSD/CD36/CALR/DCTN2/PSMD3/PSMA1/PSMB4/DCTN6	37
GO:0022618	ribonucleoprotein complex assembly	37/1230	155/10000	4.43195e-05	0.00170267	0.00147222	NPM1/SNRPD1/HSP90AB1/SNRPE/RPL13A/EIF3I/EIF3M/NUDT21/DDX1/C1QBP/DHX9/HSP90AA1/RPL11/SNRPB/SNRPD3/CLNS1A/G3BP1/SF3A3/EIF3J/CELF2/G3BP2/STRAP/SNRPC/SRSF9/SNRPF/EIF3A/SNRPG/PIH1D1/EIF2A/EIF3B/MCTS1/CNOT6/EIF3E/RPS19/TAF9/CNOT7/SNRPD2	37
GO:0043488	regulation of mRNA stability	34/1230	138/10000	4.50882e-05	0.00171812	0.00148558	NPM1/YBX3/PSMB2/PSMB5/HNRNPA0/PSMD1/YBX1/APEX1/PSMD7/SERBP1/DHX9/LARP1/PSMB7/SYNCRIP/HNRNPU/PSMC3/PSMA4/ROCK2/PSMA6/PSMD14/ANP32A/XPO1/PABPC4/ELAVL1/PSMB1/EXOSC8/DCP2/HNRNPR/SET/DIS3/PSMD3/PSMA1/VIM/PSMB4	34
GO:0009308	amine metabolic process	25/1230	89/10000	4.59707e-05	0.00173762	0.00150244	HPRT1/PSMB2/SNCA/PSMB5/COMT/AMD1/PSMD1/SLC44A1/PSMD7/SRM/ODC1/PSMB7/PSMC3/PSMA4/PSMA6/PSMD14/GDE1/AZIN1/SMS/VPS35/PSMB1/PSMD3/PSMA1/OAZ1/PSMB4	25
GO:0016999	antibiotic metabolic process	24/1230	84/10000	4.79897e-05	0.00179942	0.00155588	CAT/IDH2/GPX1/SNCA/PRDX3/ACLY/RAC1/ALDH1A1/AKR1C3/DLD/FH/SDHB/CS/MDH2/PDHA1/SDHD/ME2/CMAS/MPV17L/AKR7A2/PRDX1/IDH1/SDHC/ACSS1	24
GO:0007599	hemostasis	49/1230	227/10000	4.89289e-05	0.00182008	0.00157374	ITGA2B/GATA2/NFE2/CLIC1/CD34/LYN/HDAC2/HBD/PRKAR2B/RAC1/CD9/C1QBP/SERPINE2/CAPZA2/CAPZA1/CD59/GATA1/GNA15/LCK/FIBP/GNAQ/SYK/PLSCR1/ANXA7/CSRP1/SERPING1/AK3/CBX5/PABPC4/MAFG/GPI/PTPN11/PRKAR1A/CD36/FERMT3/GNA12/MYL12A/DMTN/PLEK/P2RX1/PIK3CB/SH2B3/VCL/APOE/ACTB/ANO6/TSPAN32/ACTG1/F2R	49
GO:0071897	DNA biosynthetic process	36/1230	150/10000	4.9547e-05	0.00182856	0.00158107	TYMS/PCNA/CCT2/CCT5/HSP90AB1/HNRNPA1/CCT4/CCT8/TFDP1/TK1/HSP90AA1/DKC1/CCT6A/NHP2/TCP1/VCP/HNRNPU/NOP10/UBE2L6/POLD2/GAR1/DTL/RFC4/WRNIP1/RFC3/XRCC5/DCP2/MYC/TERF2IP/DSCC1/RFC5/CENPF/RFC2/NPLOC4/LIG1/PPIA	36
GO:0022411	cellular component disassembly	73/1230	379/10000	5.05255e-05	0.0018501	0.0015997	TPSAB1/CST3/STMN1/VDAC1/NFE2/EIF5A/HMGA1/HMGB1/HMGB2/CASP3/MRPS15/GADD45GIP1/FSCN1/MRPL37/MRPL3/ETS1/MRPL51/DSTN/FBXO7/SUPT16H/MRPL27/MRPL11/SMARCC1/MRPL52/VCP/SMARCA4/DAP3/MRPL24/TOP2A/MRPS23/VRK1/MTPN/CDK1/UBQLN1/MRPL16/MRPS25/TIMP1/CSNK2A2/MRPL13/MRPL15/MRPL57/CDC37/TSPO/AURKAIP1/ETF1/WDR1/MRPS12/MYC/SMARCE1/LAMP2/DMTN/SET/MRPS35/PLEK/TSG101/GSN/MRPL12/DNAJC6/MCTS1/MRPS27/CKAP2/MRPL28/TMEM173/…	73
GO:0032984	protein-containing complex disassembly	53/1230	252/10000	5.13891e-05	0.00186257	0.00161048	STMN1/NFE2/EIF5A/HMGA1/MRPS15/GADD45GIP1/MRPL37/MRPL3/MRPL51/DSTN/SUPT16H/MRPL27/MRPL11/SMARCC1/MRPL52/VCP/SMARCA4/DAP3/MRPL24/MRPS23/MTPN/UBQLN1/MRPL16/MRPS25/MRPL13/MRPL15/MRPL57/AURKAIP1/ETF1/WDR1/MRPS12/MYC/SMARCE1/LAMP2/DMTN/SET/MRPS35/PLEK/TSG101/GSN/MRPL12/DNAJC6/MCTS1/MRPS27/CKAP2/MRPL28/MRPL19/CHMP2A/MRPL4/MRPL55/MRPL30/MRPL33/MRPS36	53
GO:0006101	citrate metabolic process	12/1230	28/10000	5.20581e-05	0.00186257	0.00161048	IDH2/ACLY/DLD/FH/SDHB/CS/MDH2/PDHA1/SDHD/ME2/IDH1/SDHC	12
GO:0033014	tetrapyrrole biosynthetic process	12/1230	28/10000	5.20581e-05	0.00186257	0.00161048	UROS/UROD/FXN/TMEM14C/MMAB/FECH/TSPO/CPOX/IREB2/HMBS/ALAD/SLC25A39	12
GO:0019884	antigen processing and presentation of exogenous antigen	37/1230	157/10000	5.94165e-05	0.00210974	0.00182419	B2M/HLA-B/NCF4/HLA-DRA/HLA-DRB1/AP2M1/HLA-DPB1/HLA-DPA1/PSMB2/PSMB5/HLA-A/CLTC/CLTA/PSMD1/DYNLL1/PSMD7/HLA-DMA/CAPZA2/PSMB7/CAPZA1/HLA-C/AP2S1/PSMC3/PSMA4/PSMA6/PSMD14/AP1B1/CANX/PSMB1/CTSD/CD36/CALR/DCTN2/PSMD3/PSMA1/PSMB4/DCTN6	37
GO:0006913	nucleocytoplasmic transport	55/1230	266/10000	6.09864e-05	0.0021492	0.00185831	LMNA/TXN/NPM1/SNRPD1/YWHAE/EIF5A/IL1B/HHEX/SNRPE/THOC7/HNRNPA1/TXNIP/PHB2/CHP1/SSB/NOLC1/PKIG/DHX9/SRSF7/ALYREF/RAN/ENY2/SLBP/SNRPB/SNRPD3/SRSF3/IPO5/PTTG1IP/SYK/RNPS1/AHCYL1/NUTF2/ANP32A/THOC2/XPO1/RPAIN/KPNA2/SRSF9/SNRPF/SNRPG/PTPN11/IPO9/CD36/CALR/SRSF4/DDX39A/SEH1L/CPSF3/NUP62/ANP32B/EIF4E/XPO7/CPSF2/GLE1/SNRPD2	55
GO:0060218	hematopoietic stem cell differentiation	22/1230	75/10000	6.3396e-05	0.00221744	0.00191732	LMO2/GATA2/CDK6/TAL1/PSMB2/MYB/PSMB5/PSMD1/PSMD7/RUNX1/PSMB7/GATA1/PSMC3/PSMA4/PSMA6/PSMD14/PSMB1/XRCC5/PSMD3/PSMA1/LDB1/PSMB4	22
GO:0006457	protein folding	36/1230	152/10000	6.66451e-05	0.00231382	0.00200065	B2M/PDIA6/CCT2/CLU/CCT5/HSPD1/CCT4/PRDX4/CCT8/DNAJA1/HSP90AA1/CSNK2A1/FKBP1A/CCT6A/TCP1/FKBP5/TBCA/VCP/DNAJB11/CRTAP/MLEC/HSPH1/RAD23B/CSNK2A2/HSPE1/CANX/VBP1/PPIB/CALR/RUVBL2/CSNK2B/GNB2/PPIL3/GRN/PFDN4/PPIA	36
GO:0051052	regulation of DNA metabolic process	62/1230	312/10000	7.2955e-05	0.00251427	0.00217397	IL7R/CST3/TFRC/PCNA/NPM1/CCT2/CCT5/HSP90AB1/HMGB1/HNRNPA1/RAC1/CCT4/PARP1/CCT8/TFDP1/PRKDC/DHX9/HSP90AA1/STOML2/GMNN/ALYREF/DKC1/UBE2N/CCT6A/TCP1/HNRNPU/MSH2/SMC1A/CACYBP/CHEK1/DNMT1/H2AFX/CDK1/KPNA2/RFC4/WRNIP1/MSH6/RFC3/XRCC5/DCP2/UBE2V2/PPP2R1A/NUCKS1/MYC/MLH1/CDT1/MIS18A/TERF2IP/GNL3/DSCC1/CCNA2/CDC6/BRCA1/RFC5/DEK/AIFM1/PTPRC/RFC2/CUL4A/TIMELESS/GTPBP4/RAD51AP1	62
GO:0006521	regulation of cellular amino acid metabolic process	17/1230	51/10000	7.36641e-05	0.00252017	0.00217908	PSMB2/PSMB5/COMT/PSMD1/PSMD7/ODC1/PSMB7/PSMC3/PSMA4/PSMA6/PSMD14/AZIN1/PSMB1/PSMD3/PSMA1/OAZ1/PSMB4	17
GO:0002244	hematopoietic progenitor cell differentiation	32/1230	130/10000	7.61629e-05	0.00258678	0.00223667	LMO2/GATA2/CDK6/TAL1/SOX4/PSMB2/MYB/PSMB5/PSMD1/NUDT21/PDCD2/PSMD7/PRKDC/RUNX1/PSMB7/GATA1/PSMC3/PSMA4/AGPAT5/TOP2A/PSMA6/PSMD14/PSMB1/XRCC5/PLEK/PSMD3/PSMA1/STON2/KIT/LDB1/PTPRC/PSMB4	32
GO:0009262	deoxyribonucleotide metabolic process	12/1230	29/10000	7.89304e-05	0.00262374	0.00226862	TYMS/DCTPP1/DUT/NUDT1/RRM2/NT5C/RRM1/ADK/DTYMK/TBPL1/UNG/MBD4	12
GO:0019692	deoxyribose phosphate metabolic process	12/1230	29/10000	7.89304e-05	0.00262374	0.00226862	TYMS/DCTPP1/DUT/NUDT1/NT5C/ADK/DTYMK/TBPL1/UNG/MBD4/PGM2/DERA	12
GO:0072350	tricarboxylic acid metabolic process	12/1230	29/10000	7.89304e-05	0.00262374	0.00226862	IDH2/ACLY/DLD/FH/SDHB/CS/MDH2/PDHA1/SDHD/ME2/IDH1/SDHC	12
GO:0006779	porphyrin-containing compound biosynthetic process	11/1230	25/10000	8.01487e-05	0.00262697	0.00227142	UROS/UROD/FXN/TMEM14C/FECH/TSPO/CPOX/IREB2/HMBS/ALAD/SLC25A39	11
GO:0015949	nucleobase-containing small molecule interconversion	11/1230	25/10000	8.01487e-05	0.00262697	0.00227142	NME4/NME1/TYMS/DUT/AK2/AK6/TXNRD1/RRM2/RRM1/DTYMK/DCTD	11
GO:0002479	antigen processing and presentation of exogenous peptide antigen via MHC class I, TAP-dependent	20/1230	66/10000	8.16811e-05	0.00265861	0.00229877	B2M/HLA-B/NCF4/PSMB2/PSMB5/HLA-A/PSMD1/PSMD7/PSMB7/HLA-C/PSMC3/PSMA4/PSMA6/PSMD14/PSMB1/CD36/CALR/PSMD3/PSMA1/PSMB4	20
GO:0008203	cholesterol metabolic process	27/1230	103/10000	8.69164e-05	0.0028095	0.00242924	SCD/CAT/ACLY/ACAT2/FASN/FDPS/LEPR/INSIG1/EBP/DHCR7/DHCR24/HMGCS1/ELOVL6/RAN/HMGCR/SQLE/HDLBP/LSS/ACAA2/TM7SF2/APOC1/NSDHL/CLN6/MSMO1/APOE/ERLIN1/FDFT1	27
GO:0070203	regulation of establishment of protein localization to telomere	7/1230	11/10000	8.81344e-05	0.00281011	0.00242977	CCT2/CCT5/CCT4/CCT8/DKC1/CCT6A/TCP1	7
GO:1990173	protein localization to nucleoplasm	7/1230	11/10000	8.81344e-05	0.00281011	0.00242977	CCT2/CCT5/CCT4/CCT8/DKC1/CCT6A/TCP1	7
GO:0071826	ribonucleoprotein complex subunit organization	38/1230	166/10000	9.24454e-05	0.00292765	0.0025314	NPM1/SNRPD1/HSP90AB1/SNRPE/RPL13A/EIF3I/EIF3M/NUDT21/DDX1/C1QBP/DHX9/HSP90AA1/RPL11/SNRPB/SNRPD3/VCP/CLNS1A/G3BP1/SF3A3/EIF3J/CELF2/G3BP2/STRAP/SNRPC/SRSF9/SNRPF/EIF3A/SNRPG/PIH1D1/EIF2A/EIF3B/MCTS1/CNOT6/EIF3E/RPS19/TAF9/CNOT7/SNRPD2	38
GO:0032787	monocarboxylic acid metabolic process	73/1230	386/10000	9.31558e-05	0.00293034	0.00253373	FADS2/SCD/FADS1/VDAC1/GAPDH/MPC2/IDH2/GPX1/IL1B/SNCA/HSD17B12/PRKAR2B/LYPLA1/ETFA/FASN/AKR1C3/ELOVL5/DLD/ALDOA/TPI1/INSIG1/PGD/XBP1/PTGS1/GSTP1/DECR1/LTA4H/CYP1B1/CPT1A/HADH/GLO1/ELOVL6/ECH1/TBXAS1/SCP2/LDHA/DCXR/ACAA2/OSBPL9/NDUFS6/APOC1/NIT2/ETFB/PDHA1/HK1/NDUFAB1/GPI/PKM/HADHB/CD36/CBR1/GOT2/MCCC2/ACSL4/MGLL/ABHD10/SEH1L/ASRGL1/ACOT7/PCCB/NUP62/MSMO1/KIT/PFKP/BRCA1/ENO1/ACSL5/CBFA2T3/IDH1/ERLI…	73
GO:1901657	glycosyl compound metabolic process	27/1230	104/10000	0.000103895	0.00324637	0.00280698	NME4/IMPDH2/GIMAP7/NME1/MPP1/HPRT1/AMD1/AKR1C3/TK1/AHCY/RAN/DNPH1/PNP/ATIC/AK3/NT5C/ERH/ADK/DTYMK/ABHD10/NT5C3A/AKR7A2/NME2P1/GMPR2/DERA/ENOPH1/PRPS2	27
GO:0062012	regulation of small molecule metabolic process	60/1230	304/10000	0.000115875	0.00359674	0.00310993	SCD/TMSB4X/IL1B/PSMB2/PPIF/SNCA/PSMB5/CLTC/COMT/FASN/AKR1C3/PSMD1/ELOVL5/FDPS/LEPR/PARP1/INSIG1/PSMD7/DHCR7/ODC1/HMGCS1/PSMB7/CPT1A/UQCC2/ELOVL6/RAN/HMGCR/SQLE/SHMT2/VCP/PSMC3/PSMA4/LSS/PSMA6/PSMD14/CDK1/TM7SF2/AZIN1/APOC1/PSMB1/TSPO/ME2/DNAJC15/SEH1L/PLEK/PSMD3/PSMA1/PGP/NUP62/KIT/BRCA1/ENO1/CBFA2T3/APOE/ERLIN1/ADIPOR2/OAZ1/CLK2/PSMB4/FDFT1	60
GO:0070199	establishment of protein localization to chromosome	10/1230	22/10000	0.00012192	0.00375946	0.00325063	CCT2/CCT5/CCT4/CCT8/H2AFY/DKC1/CCT6A/TCP1/PIH1D1/RUVBL2	10
GO:0006099	tricarboxylic acid cycle	11/1230	26/10000	0.000123578	0.0037611	0.00325205	IDH2/DLD/FH/SDHB/CS/MDH2/PDHA1/SDHD/ME2/IDH1/SDHC	11
GO:0006270	DNA replication initiation	11/1230	26/10000	0.000123578	0.0037611	0.00325205	MCM6/MCM4/MCM5/MCM3/MCM7/MCM2/WRNIP1/CDT1/CDC6/POLE2/ORC4	11
GO:0007596	blood coagulation	47/1230	223/10000	0.00012745	0.0038182	0.00330142	ITGA2B/GATA2/NFE2/CLIC1/CD34/LYN/HDAC2/HBD/PRKAR2B/RAC1/CD9/C1QBP/SERPINE2/CAPZA2/CAPZA1/CD59/GATA1/GNA15/LCK/FIBP/GNAQ/SYK/PLSCR1/CSRP1/SERPING1/AK3/CBX5/PABPC4/MAFG/PTPN11/PRKAR1A/CD36/FERMT3/GNA12/MYL12A/DMTN/PLEK/P2RX1/PIK3CB/SH2B3/VCL/APOE/ACTB/ANO6/TSPAN32/ACTG1/F2R	47
GO:0045540	regulation of cholesterol biosynthetic process	14/1230	39/10000	0.000128287	0.0038182	0.00330142	SCD/FASN/FDPS/DHCR7/HMGCS1/ELOVL6/RAN/HMGCR/SQLE/LSS/TM7SF2/APOE/ERLIN1/FDFT1	14
GO:0106118	regulation of sterol biosynthetic process	14/1230	39/10000	0.000128287	0.0038182	0.00330142	SCD/FASN/FDPS/DHCR7/HMGCS1/ELOVL6/RAN/HMGCR/SQLE/LSS/TM7SF2/APOE/ERLIN1/FDFT1	14
GO:0006338	chromatin remodeling	30/1230	122/10000	0.000128748	0.0038182	0.00330142	PTMA/NPM1/HMGA1/HDAC2/MYB/NASP/CENPU/SMARCC1/SMARCA4/CENPH/CHEK1/BAZ1A/HELLS/ACTL6A/SMARCA5/PIH1D1/CENPW/CENPM/CHD1L/RUVBL2/MYC/SMARCE1/HIST1H4C/RBBP7/SMARCA2/MIS18A/ITGB3BP/CBX3/ACTB/MIS18BP1	30
GO:0042590	antigen processing and presentation of exogenous peptide antigen via MHC class I	20/1230	68/10000	0.000129527	0.0038182	0.00330142	B2M/HLA-B/NCF4/PSMB2/PSMB5/HLA-A/PSMD1/PSMD7/PSMB7/HLA-C/PSMC3/PSMA4/PSMA6/PSMD14/PSMB1/CD36/CALR/PSMD3/PSMA1/PSMB4	20
GO:0050810	regulation of steroid biosynthetic process	19/1230	63/10000	0.000131238	0.00384445	0.00332412	SCD/IGFBP7/IL1B/FASN/AKR1C3/FDPS/INSIG1/DHCR7/HMGCS1/ELOVL6/RAN/HMGCR/SQLE/LSS/TM7SF2/TSPO/APOE/ERLIN1/FDFT1	19
GO:0042060	wound healing	64/1230	332/10000	0.000141815	0.00412421	0.00356602	ITGA2B/GATA2/NFE2/CLIC1/CD34/LYN/GPX1/HDAC2/HBD/PRKAR2B/CASP3/TPM1/RAC1/CD9/C1QBP/SERPINE2/XBP1/ETS1/CAPZA2/CAPZA1/CD59/HMGCR/GATA1/GNA15/LCK/FIBP/GNAQ/SYK/PLSCR1/MTPN/CSRP1/SERPING1/AK3/CBX5/TIMP1/PDCD10/PABPC4/MYH10/MAFG/PTPN11/PRKAR1A/PKM/CD36/FERMT3/GNA12/MYL12A/DMTN/PLEK/GSN/P2RX1/RHOC/PIK3CB/SPARC/SH2B3/VCL/PTPN12/APOE/EZH2/ACTB/ADIPOR2/ANO6/TSPAN32/ACTG1/F2R	64
GO:0050817	coagulation	47/1230	224/10000	0.000142548	0.00412421	0.00356602	ITGA2B/GATA2/NFE2/CLIC1/CD34/LYN/HDAC2/HBD/PRKAR2B/RAC1/CD9/C1QBP/SERPINE2/CAPZA2/CAPZA1/CD59/GATA1/GNA15/LCK/FIBP/GNAQ/SYK/PLSCR1/CSRP1/SERPING1/AK3/CBX5/PABPC4/MAFG/PTPN11/PRKAR1A/CD36/FERMT3/GNA12/MYL12A/DMTN/PLEK/P2RX1/PIK3CB/SH2B3/VCL/APOE/ACTB/ANO6/TSPAN32/ACTG1/F2R	47
GO:1902652	secondary alcohol metabolic process	27/1230	106/10000	0.000146998	0.00421496	0.00364448	SCD/CAT/ACLY/ACAT2/FASN/FDPS/LEPR/INSIG1/EBP/DHCR7/DHCR24/HMGCS1/ELOVL6/RAN/HMGCR/SQLE/HDLBP/LSS/ACAA2/TM7SF2/APOC1/NSDHL/CLN6/MSMO1/APOE/ERLIN1/FDFT1	27
GO:0022613	ribonucleoprotein complex biogenesis	61/1230	313/10000	0.000147483	0.00421496	0.00364448	GLUL/NPM1/SNRPD1/HSP90AB1/SNRPE/RPL13A/EIF3I/EIF3M/NUDT21/DDX1/C1QBP/NOLC1/DHX9/HSP90AA1/DKC1/RAN/RPL11/SNRPB/DCAF13/SNRPD3/NHP2/XRN2/RPS24/CLNS1A/G3BP1/SF3A3/RPS27/NOP10/EIF3J/CELF2/G3BP2/STRAP/PA2G4/SNRPC/XPO1/GAR1/SRSF9/SNRPF/EIF3A/SNRPG/PIH1D1/RRN3/EIF2A/WDR12/EXOSC8/EIF3B/NPM3/DIS3/MCTS1/EMG1/CNOT6/WDR36/CUL4A/NOL8/EIF3E/RPS19/CEBPZ/TAF9/GTPBP4/CNOT7/SNRPD2	61
GO:0009636	response to toxic substance	60/1230	307/10000	0.000153792	0.00436864	0.00377736	CAT/CST3/CDK4/TXN/HPRT1/TYMS/PCNA/MGST1/LYN/GPX1/EIF4EBP1/HDAC2/MYB/PPIF/PRDX3/PRDX6/HBD/CASP3/HNRNPA1/TXNIP/PRDX4/FXN/APEX1/KLF2/PTGS1/GSTP1/ETS1/CYP1B1/GGH/HMGCR/MGST2/NET1/CALM3/GSTO1/CNP/SOD2/GSTM3/TXNRD1/PSMD14/MPST/CDK1/TXNDC17/PDCD10/SRSF9/OXCT1/CD36/GOT2/GSN/CPOX/DHFR/HBQ1/SPARC/AIFM1/APOE/EZH2/ALAD/ACTB/TIMELESS/PAWR/RPL10A	60
GO:0006310	DNA recombination	41/1230	188/10000	0.000155959	0.00438425	0.00379086	IL7R/TFRC/HSPD1/HMGB1/HMGB2/PARP1/TCF7/NONO/SFPQ/APEX1/FEN1/PRKDC/ALYREF/UBE2N/BCL11B/MSH2/CHEK1/PSMD14/H2AFX/RPAIN/KPNA2/ACTL6A/MSH6/XRCC5/HMGB3/RBM14/NUCKS1/UNG/RUVBL2/CCNB1IP1/MLH1/MCM8/TERF2IP/INO80C/RBBP8/BRCA1/PTPRC/PAGR1/TIMELESS/REC8/RAD51AP1	41
GO:0048002	antigen processing and presentation of peptide antigen	37/1230	164/10000	0.000156213	0.00438425	0.00379086	B2M/HLA-B/NCF4/HLA-DRA/HLA-DRB1/AP2M1/HLA-DPB1/HLA-DPA1/PSMB2/PSMB5/HLA-A/CLTC/CLTA/PSMD1/DYNLL1/PSMD7/HLA-DMA/CAPZA2/PSMB7/CAPZA1/HLA-C/AP2S1/PSMC3/PSMA4/PSMA6/PSMD14/AP1B1/CANX/PSMB1/CTSD/CD36/CALR/DCTN2/PSMD3/PSMA1/PSMB4/DCTN6	37
GO:0000723	telomere maintenance	31/1230	129/10000	0.000157526	0.0043948	0.00379998	PCNA/CCT2/CCT5/HSP90AB1/HNRNPA1/CCT4/PARP1/CCT8/APEX1/FEN1/PRKDC/HSP90AA1/DKC1/CCT6A/NHP2/TCP1/HNRNPU/NOP10/POLD2/GAR1/RFC4/RFC3/XRCC5/DCP2/MYC/HIST1H4C/TERF2IP/GNL3/RFC5/POLE2/RFC2	31
GO:1902930	regulation of alcohol biosynthetic process	17/1230	54/10000	0.00016405	0.00454971	0.00393392	SCD/IL1B/SNCA/FASN/FDPS/DHCR7/HMGCS1/ELOVL6/RAN/HMGCR/SQLE/LSS/TM7SF2/PLEK/APOE/ERLIN1/FDFT1	17
GO:0031055	chromatin remodeling at centromere	12/1230	31/10000	0.000169614	0.00467636	0.00404343	NPM1/CENPU/CENPH/HELLS/SMARCA5/CENPW/CENPM/HIST1H4C/RBBP7/MIS18A/ITGB3BP/MIS18BP1	12
GO:0006066	alcohol metabolic process	47/1230	226/10000	0.0001777	0.00485866	0.00420106	SCD/CAT/IL1B/SNCA/ACLY/ACAT2/INPP5D/FASN/ALDH1A1/AKR1C3/FDPS/LEPR/INSIG1/EBP/DHCR7/DHCR24/HMGCS1/NUDT3/CYP1B1/MINPP1/SPTLC2/ELOVL6/RAN/HMGCR/SQLE/HDLBP/LSS/ACAA2/PCBD1/GDE1/TM7SF2/APOC1/NSDHL/PPIP5K2/CLN6/DPM1/PLEK/DHFR/PGP/AKR7A2/MSMO1/IMPA2/APOE/SRD5A3/ERLIN1/ACSS1/FDFT1	47
GO:0051054	positive regulation of DNA metabolic process	39/1230	177/10000	0.000178299	0.00485866	0.00420106	CST3/TFRC/PCNA/CCT2/CCT5/HSP90AB1/HMGB1/HNRNPA1/RAC1/CCT4/PARP1/CCT8/PRKDC/DHX9/HSP90AA1/STOML2/DKC1/UBE2N/CCT6A/TCP1/MSH2/CACYBP/DNMT1/H2AFX/CDK1/RFC4/RFC3/XRCC5/UBE2V2/MYC/MLH1/CDT1/GNL3/DSCC1/BRCA1/RFC5/PTPRC/RFC2/TIMELESS	39
GO:0030851	granulocyte differentiation	11/1230	27/10000	0.000185525	0.00496889	0.00429637	GATA2/TAL1/INPP5D/FASN/EVI2B/RUNX1/TESC/GATA1/JAGN1/CBFA2T3/CUL4A	11
GO:0034080	CENP-A containing nucleosome assembly	11/1230	27/10000	0.000185525	0.00496889	0.00429637	NPM1/CENPU/CENPH/SMARCA5/CENPW/CENPM/HIST1H4C/RBBP7/MIS18A/ITGB3BP/MIS18BP1	11
GO:0061641	CENP-A containing chromatin organization	11/1230	27/10000	0.000185525	0.00496889	0.00429637	NPM1/CENPU/CENPH/SMARCA5/CENPW/CENPM/HIST1H4C/RBBP7/MIS18A/ITGB3BP/MIS18BP1	11
GO:0070202	regulation of establishment of protein localization to chromosome	7/1230	12/10000	0.000189041	0.00503429	0.00435292	CCT2/CCT5/CCT4/CCT8/DKC1/CCT6A/TCP1	7
GO:0006739	NADP metabolic process	10/1230	23/10000	0.00019206	0.0050858	0.00439746	IDH2/TALDO1/TKT/PGD/DCXR/ME2/PGLS/PGM2/DERA/IDH1	10
GO:0006081	cellular aldehyde metabolic process	15/1230	45/10000	0.000193745	0.0051016	0.00441111	IDH2/TALDO1/ALDH1A1/AKR1C3/TKT/TPI1/PGD/CYP1B1/GLO1/GOT2/AKR7A2/PGLS/PGM2/DERA/IDH1	15
GO:0006631	fatty acid metabolic process	46/1230	221/10000	0.000203076	0.00531741	0.00459772	FADS2/SCD/FADS1/GPX1/IL1B/SNCA/HSD17B12/PRKAR2B/LYPLA1/ETFA/FASN/AKR1C3/ELOVL5/DLD/INSIG1/XBP1/PTGS1/GSTP1/DECR1/LTA4H/CYP1B1/CPT1A/HADH/ELOVL6/ECH1/TBXAS1/SCP2/ACAA2/NDUFS6/APOC1/ETFB/NDUFAB1/HADHB/CD36/CBR1/ACSL4/MGLL/ACOT7/PCCB/MSMO1/BRCA1/ACSL5/ERLIN1/ADIPOR2/ACSS1/IVD	46
GO:0006633	fatty acid biosynthetic process	23/1230	86/10000	0.000205663	0.00535525	0.00463043	FADS2/SCD/FADS1/IL1B/HSD17B12/FASN/AKR1C3/ELOVL5/INSIG1/XBP1/PTGS1/LTA4H/ELOVL6/TBXAS1/APOC1/NDUFAB1/CBR1/MGLL/ACOT7/BRCA1/ERLIN1/ADIPOR2/ACSS1	23
GO:0043486	histone exchange	13/1230	36/10000	0.000207838	0.00538196	0.00465353	PTMA/NPM1/NASP/CENPU/CENPH/SMARCA5/CENPW/CENPM/HIST1H4C/RBBP7/MIS18A/ITGB3BP/MIS18BP1	13
GO:0019218	regulation of steroid metabolic process	22/1230	81/10000	0.00022055	0.00567976	0.00491102	SCD/IGFBP7/IL1B/FASN/AKR1C3/FDPS/INSIG1/LAMTOR1/DHCR7/HMGCS1/ELOVL6/RAN/HMGCR/SQLE/LSS/TM7SF2/APOC1/TSPO/KIT/APOE/ERLIN1/FDFT1	22
GO:0009116	nucleoside metabolic process	24/1230	92/10000	0.000228287	0.00584689	0.00505553	NME4/IMPDH2/GIMAP7/NME1/MPP1/HPRT1/AMD1/TK1/AHCY/RAN/DNPH1/PNP/ATIC/AK3/NT5C/ERH/ADK/DTYMK/NT5C3A/NME2P1/GMPR2/DERA/ENOPH1/PRPS2	24
GO:0043928	exonucleolytic nuclear-transcribed mRNA catabolic process involved in deadenylation-dependent decay	12/1230	32/10000	0.000241289	0.0061463	0.00531442	LSM7/LSM3/LSM4/LSM5/CNOT8/WDR61/EXOSC8/DCP2/DIS3/CNOT6/LSM1/CNOT7	12
GO:0008380	RNA splicing	68/1230	365/10000	0.000253315	0.00641776	0.00554914	SNRPD1/PRDX6/SNRPE/HNRNPA0/THOC7/HNRNPA1/NUDT21/DDX1/NONO/POLR2F/C1QBP/SFPQ/YBX1/LSM7/POLR2L/LSM3/DHX9/SRSF7/LSM4/HNRNPM/SF3B6/ALYREF/CTNNBL1/PTBP1/SNRPB/SF3B3/LSM5/SNRPD3/SRSF3/SNW1/SYNCRIP/HNRNPU/FAM98B/POLR2G/RNPS1/CLNS1A/SF3A3/POLR2E/CELF2/THOC2/STRAP/SNRPC/SRPK1/RPS26/SRSF9/SNRPF/SNRPG/ELAVL1/SNRPA/EFTUD2/PPP2R1A/HNRNPA3/HNRNPR/SRSF4/DDX39A/HNRNPLL/BUD31/CPSF3/RTCB/SF3B4/SNRPA1/CSTF3/PPIL3/C…	68
GO:0098869	cellular oxidant detoxification	19/1230	66/10000	0.000258017	0.00650176	0.00562177	CAT/TXN/MGST1/GPX1/PRDX3/PRDX6/HBD/PRDX4/PTGS1/GSTP1/MGST2/GSTO1/SOD2/TXNRD1/TXNDC17/CD36/DHFR/HBQ1/APOE	19
GO:0009147	pyrimidine nucleoside triphosphate metabolic process	8/1230	16/10000	0.000264548	0.0065954	0.00570274	NME4/NME1/TYMS/DCTPP1/AK3/DTYMK/TBPL1/NME2P1	8
GO:0009219	pyrimidine deoxyribonucleotide metabolic process	8/1230	16/10000	0.000264548	0.0065954	0.00570274	TYMS/DCTPP1/DUT/NT5C/DTYMK/TBPL1/UNG/MBD4	8
GO:0070198	protein localization to chromosome, telomeric region	11/1230	28/10000	0.000271886	0.00674249	0.00582992	CCT2/CCT5/CCT4/CCT8/H2AFY/DKC1/CCT6A/TCP1/XRCC5/TERF2IP/GNL3	11
GO:0045428	regulation of nitric oxide biosynthetic process	13/1230	37/10000	0.000284732	0.00702389	0.00607323	CD34/CLU/IL1B/HSP90AB1/RAC1/KLF2/HSP90AA1/AIF1/ROCK2/DDAH2/TSPO/CD36/GLA	13
GO:0030168	platelet activation	28/1230	116/10000	0.000297351	0.00729678	0.00630919	ITGA2B/CLIC1/LYN/CD9/SERPINE2/GATA1/GNA15/LCK/FIBP/GNAQ/SYK/PLSCR1/CSRP1/PTPN11/FERMT3/GNA12/MYL12A/DMTN/PLEK/P2RX1/PIK3CB/SH2B3/VCL/APOE/ACTB/TSPAN32/ACTG1/F2R	28
GO:1990748	cellular detoxification	20/1230	72/10000	0.000303699	0.00741374	0.00641032	CAT/TXN/MGST1/GPX1/PRDX3/PRDX6/HBD/PRDX4/PTGS1/GSTP1/MGST2/GSTO1/SOD2/GSTM3/TXNRD1/TXNDC17/CD36/DHFR/HBQ1/APOE	20
GO:0006301	postreplication repair	14/1230	42/10000	0.000314914	0.00764769	0.0066126	PCNA/UBE2N/VCP/MSH2/UBE2L6/POLD2/DTL/RFC4/RFC3/UBE2V2/BRCA1/RFC5/RFC2/NPLOC4	14
GO:0019882	antigen processing and presentation	40/1230	188/10000	0.000321782	0.0077742	0.00672199	B2M/HLA-B/NCF4/HLA-DRA/HLA-DRB1/AP2M1/HLA-DPB1/HLA-DPA1/PSMB2/PSMB5/HLA-A/CLTC/CLTA/PSMD1/DYNLL1/PSMD7/HLA-DMA/CAPZA2/PSMB7/CAPZA1/HLA-C/AP2S1/PSMC3/PSMA4/PSMA6/PSMD14/RAB34/AP1B1/RAB32/CANX/PSMB1/CTSD/CD36/CALR/DCTN2/PSMD3/PSMA1/RAB4A/PSMB4/DCTN6	40
GO:0006278	RNA-dependent DNA biosynthetic process	18/1230	62/10000	0.00033161	0.00790844	0.00683806	CCT2/CCT5/HSP90AB1/HNRNPA1/CCT4/CCT8/HSP90AA1/DKC1/CCT6A/NHP2/TCP1/HNRNPU/NOP10/GAR1/XRCC5/DCP2/TERF2IP/PPIA	18
GO:0065004	protein-DNA complex assembly	34/1230	152/10000	0.000336663	0.00790844	0.00683806	NPM1/HMGB1/HMGB2/NASP/CENPU/PARP1/GTF2A2/MCM2/H2AFY/GMNN/SMARCA4/CENPH/H2AFX/RAD23B/HELLS/SMARCA5/PIH1D1/RRN3/CENPW/CENPM/CHD1L/CCNH/HIST1H4C/RBBP7/SET/CDT1/MIS18A/ITGB3BP/ANP32B/CENPF/CUL4A/CETN2/SMYD3/MIS18BP1	34
GO:0000291	nuclear-transcribed mRNA catabolic process, exonucleolytic	12/1230	33/10000	0.000337162	0.00790844	0.00683806	LSM7/LSM3/LSM4/LSM5/CNOT8/WDR61/EXOSC8/DCP2/DIS3/CNOT6/LSM1/CNOT7	12
GO:0033866	nucleoside bisphosphate biosynthetic process	17/1230	57/10000	0.00033915	0.00790844	0.00683806	SCD/MPC2/SNCA/HSD17B12/ACLY/FASN/ELOVL5/DLD/ELOVL6/PDHA1/PANK3/ACSL4/ACOT7/SLC26A2/ACSL5/PPCS/ACSS1	17
GO:0034030	ribonucleoside bisphosphate biosynthetic process	17/1230	57/10000	0.00033915	0.00790844	0.00683806	SCD/MPC2/SNCA/HSD17B12/ACLY/FASN/ELOVL5/DLD/ELOVL6/PDHA1/PANK3/ACSL4/ACOT7/SLC26A2/ACSL5/PPCS/ACSS1	17
GO:0034033	purine nucleoside bisphosphate biosynthetic process	17/1230	57/10000	0.00033915	0.00790844	0.00683806	SCD/MPC2/SNCA/HSD17B12/ACLY/FASN/ELOVL5/DLD/ELOVL6/PDHA1/PANK3/ACSL4/ACOT7/SLC26A2/ACSL5/PPCS/ACSS1	17
GO:2000573	positive regulation of DNA biosynthetic process	17/1230	57/10000	0.00033915	0.00790844	0.00683806	CCT2/CCT5/HSP90AB1/HNRNPA1/CCT4/CCT8/HSP90AA1/DKC1/CCT6A/TCP1/RFC4/RFC3/XRCC5/MYC/DSCC1/RFC5/RFC2	17
GO:2000736	regulation of stem cell differentiation	23/1230	89/10000	0.000354724	0.00823064	0.00711666	LMO2/GATA2/CDK6/TAL1/PSMB2/MYB/PSMB5/PSMD1/NUDT21/PSMD7/RUNX1/PSMB7/GATA1/HNRNPU/PSMC3/PSMA4/PSMA6/PSMD14/PSMB1/PSMD3/PSMA1/LDB1/PSMB4	23
GO:0006123	mitochondrial electron transport, cytochrome c to oxygen	7/1230	13/10000	0.000366143	0.00841232	0.00727374	COX6A1/NDUFA4/COX5A/COX6C/COX6B1/COX5B/COX8A	7
GO:0019646	aerobic electron transport chain	7/1230	13/10000	0.000366143	0.00841232	0.00727374	COX6A1/NDUFA4/COX5A/COX6C/COX6B1/COX5B/COX8A	7
GO:1901615	organic hydroxy compound metabolic process	57/1230	298/10000	0.000396619	0.00906806	0.00784073	SCD/CAT/HPRT1/IL1B/SNCA/ACLY/ACAT2/INPP5D/COMT/FASN/ALDH1A1/AKR1C3/FDPS/LEPR/EBPL/INSIG1/EBP/DHCR7/DHCR24/HMGCS1/NUDT3/CYP1B1/MINPP1/SPTLC2/ELOVL6/RAN/HMGCR/SQLE/SCP2/HDLBP/LSS/ACAA2/OSBPL9/MTPN/PCBD1/GDE1/ZEB2/TM7SF2/APOC1/VPS35/NSDHL/PPIP5K2/CLN6/DPM1/PLEK/DHFR/PGP/AKR7A2/MSMO1/IMPA2/KIT/APOE/SRD5A3/ERLIN1/RAPGEF2/ACSS1/FDFT1	57
GO:0046677	response to antibiotic	43/1230	209/10000	0.000419442	0.00954332	0.00825167	CAT/CST3/TXN/TYMS/PCNA/CLU/MEF2C/GPX1/EIF4EBP1/HDAC2/MYB/PPIF/PRDX3/CASP3/HNRNPA1/TXNIP/UROS/FXN/APEX1/KLF2/GSTP1/HSP90AA1/ETS1/LARP1/CYP1B1/GGH/HMGCR/NET1/PSMD14/CDK1/PDCD10/OXCT1/JAGN1/GOT2/GSN/SPARC/AIFM1/EZH2/ALAD/TIMELESS/KAT7/PAWR/RPL10A	43
GO:0008285	negative regulation of cell proliferation	74/1230	412/10000	0.000432129	0.00978449	0.0084602	GATA2/NME1/CDK6/LMNA/SPINT2/NPM1/IGFBP7/IDH2/LYN/MEF2C/HMGA1/SOX4/IL1B/INPP5D/CERS2/CASP3/COMT/TPM1/CD9/PRDX4/PHB2/SERPINE2/TFDP1/GSTP1/DHCR24/ETS1/BTK/EIF2AK1/CYP1B1/LGALS9/TESC/BTG1/BCL11B/AIF1/CTNNA1/LST1/GATA1/FTH1/SOD2/STRAP/TRIM24/PDCD10/CD33/KARS/PDCD4/TWSG1/AIMP2/DLC1/TSPO/CTBP2/PRKAR1A/MYC/MXD4/TSG101/SMARCA2/CSNK2B/NPR3/NUP62/CDC6/SPARC/SH2B3/CBFA2T3/SPN/CDKN3/MEIS1/APOE/CD164/PAWR/RAPG…	74
GO:0019682	glyceraldehyde-3-phosphate metabolic process	8/1230	17/10000	0.00044605	0.0100511	0.00869076	TALDO1/ALDH1A1/TKT/TPI1/PGD/PGLS/PGM2/DERA	8
GO:0010035	response to inorganic substance	62/1230	333/10000	0.000476115	0.0106773	0.00923214	B2M/CAT/CST3/CDK4/TXN/PCNA/MEF2C/GPX1/HDAC2/MYB/PPIF/SNCA/PRDX3/SLC40A1/CASP3/HNRNPA1/TXNIP/AKR1C3/CD9/UROS/NUDT1/PARP1/FXN/APEX1/KLF2/ETS1/HMGCS1/CYP1B1/CLIC4/GGH/VCP/NET1/CACYBP/AHCYL1/CALM3/ATIC/SOD2/MT2A/CDK1/PDCD10/CUTA/DTYMK/TSPO/CD36/CALR/DMTN/GSN/CPOX/DHFR/TFR2/CCNA2/KIT/SPARC/AIFM1/GART/EZH2/ALAD/GSS/TIMELESS/PAWR/ACTG1/QDPR	62
GO:0032200	telomere organization	31/1230	137/10000	0.000490368	0.0109445	0.00946324	PCNA/CCT2/CCT5/HSP90AB1/HNRNPA1/CCT4/PARP1/CCT8/APEX1/FEN1/PRKDC/HSP90AA1/DKC1/CCT6A/NHP2/TCP1/HNRNPU/NOP10/POLD2/GAR1/RFC4/RFC3/XRCC5/DCP2/MYC/HIST1H4C/TERF2IP/GNL3/RFC5/POLE2/RFC2	31
GO:0010948	negative regulation of cell cycle process	52/1230	268/10000	0.000495236	0.0110008	0.00951189	CDK6/CDK4/PCNA/NPM1/GFI1B/SOX4/HSP90AB1/PSMB2/PSMB5/EVI2B/PSMD1/TFDP1/PSMD7/CTDSPL/PRKDC/FBXO7/PSMB7/H2AFY/MAD2L1/ZNF207/PSMC3/SMC1A/PSMA4/CHEK1/PSMA6/RRM2/PSMD14/CDK1/CBX5/CNOT8/DTL/PSMB1/PRKAR1A/AURKAIP1/CALR/RBM14/TFDP2/RBBP7/RAD1/CDT1/PSMD3/PSMA1/RBBP8/BRCA1/CHMP2A/CBX3/CENPF/CNOT6/EZH2/HMGN5/PSMB4/CNOT7	52
GO:0032392	DNA geometric change	21/1230	80/10000	0.000503051	0.0111217	0.00961641	HMGA1/MCM6/HMGB1/HMGB2/MCM4/PARP1/DDX1/MCM7/DHX9/MCM2/TOP2A/G3BP1/RAD23B/XRCC5/HMGB3/CHD1L/GINS2/RUVBL2/GINS1/CUL4A/CETN2	21
GO:0034508	centromere complex assembly	13/1230	39/10000	0.000512808	0.0112773	0.00975099	NPM1/CENPU/CENPH/HELLS/SMARCA5/CENPW/CENPM/HIST1H4C/RBBP7/MIS18A/ITGB3BP/CENPF/MIS18BP1	13
GO:0050878	regulation of body fluid levels	57/1230	301/10000	0.000514903	0.0112773	0.00975099	ITGA2B/GATA2/NME1/STMN1/NFE2/CLIC1/CD34/LYN/HDAC2/HBD/PRKAR2B/RAC1/CD9/RAB11A/STAT5A/C1QBP/SERPINE2/XBP1/CAPZA2/CAPZA1/CD59/GATA1/SOCS2/GNA15/LCK/FIBP/GNAQ/SYK/PLSCR1/ANXA7/CSRP1/SERPING1/AK3/CBX5/PABPC4/MAFG/GPI/PTPN11/PRKAR1A/CD36/FERMT3/GNA12/GOT2/MYL12A/DMTN/PLEK/NPR3/P2RX1/PIK3CB/SH2B3/VCL/APOE/ACTB/ANO6/TSPAN32/ACTG1/F2R	57
GO:0062014	negative regulation of small molecule metabolic process	17/1230	59/10000	0.00053056	0.0115662	0.0100008	PPIF/SNCA/CLTC/AKR1C3/LEPR/PARP1/INSIG1/APOC1/TSPO/DNAJC15/PLEK/PGP/BRCA1/CBFA2T3/APOE/ERLIN1/CLK2	17
GO:0006809	nitric oxide biosynthetic process	14/1230	44/10000	0.000540439	0.011727	0.0101398	CD34/CLU/IL1B/HSP90AB1/RAC1/KLF2/HSP90AA1/CYP1B1/AIF1/ROCK2/DDAH2/TSPO/CD36/GLA	14
GO:0098754	detoxification	20/1230	75/10000	0.000544515	0.011761	0.0101692	CAT/TXN/MGST1/GPX1/PRDX3/PRDX6/HBD/PRDX4/PTGS1/GSTP1/MGST2/GSTO1/SOD2/GSTM3/TXNRD1/TXNDC17/CD36/DHFR/HBQ1/APOE	20
GO:0008637	apoptotic mitochondrial changes	23/1230	92/10000	0.000591153	0.0127098	0.0109896	LMNA/YWHAE/CLU/GPX1/YWHAG/PPIF/GGCT/FXN/YWHAQ/TFDP1/PRELID1/SLC25A5/ACAA2/SOD2/NDUFS1/MLLT11/TIMM50/VPS35/TFDP2/HIGD1A/MPV17L/YWHAH/BID	23
GO:0046653	tetrahydrofolate metabolic process	7/1230	14/10000	0.000654769	0.0139955	0.0121012	TYMS/MTHFD2/MTHFD1/SHMT2/ATIC/DHFR/GART	7
GO:0007004	telomere maintenance via telomerase	17/1230	60/10000	0.000656924	0.0139955	0.0121012	CCT2/CCT5/HSP90AB1/HNRNPA1/CCT4/CCT8/HSP90AA1/DKC1/CCT6A/NHP2/TCP1/HNRNPU/NOP10/GAR1/XRCC5/DCP2/TERF2IP	17
GO:0034728	nucleosome organization	26/1230	110/10000	0.000678859	0.0143973	0.0124487	PTMA/NFE2/NPM1/HMGA1/HMGB2/NASP/CENPU/MCM2/SUPT16H/H2AFY/SMARCC1/SMARCA4/CENPH/H2AFX/SMARCA5/CENPW/CENPM/SMARCE1/HIST1H4C/RBBP7/SET/MIS18A/ITGB3BP/ANP32B/SMYD3/MIS18BP1	26
GO:0034502	protein localization to chromosome	19/1230	71/10000	0.000708563	0.0148743	0.0128611	CCT2/CCT5/CCT4/CCT8/H2AFY/DKC1/CCT6A/TCP1/RCC2/MSH2/CDK1/PIH1D1/XRCC5/RUVBL2/CDT1/MCM8/TERF2IP/GNL3/EZH2	19
GO:0046394	carboxylic acid biosynthetic process	52/1230	272/10000	0.000709701	0.0148743	0.0128611	FADS2/SCD/FADS1/GLUL/GAPDH/IL1B/HSD17B12/CLTC/FASN/AKR1C3/ELOVL5/UROS/BCAT1/ALDOA/TPI1/INSIG1/XBP1/PTGS1/LTA4H/GAMT/MTHFD1/ELOVL6/SHMT2/MGST2/TBXAS1/SYK/SCP2/LDHA/ATIC/OSBPL9/APOC1/ADI1/HK1/NDUFAB1/GPI/PKM/CBR1/GOT2/MGLL/SEH1L/DHFR/ACOT7/NUP62/PFKP/BRCA1/ENO1/CBFA2T3/GART/ENOPH1/ERLIN1/ADIPOR2/ACSS1	52
GO:0032986	protein-DNA complex disassembly	8/1230	18/10000	0.000716835	0.0148743	0.0128611	NFE2/HMGA1/SUPT16H/SMARCC1/SMARCA4/MYC/SMARCE1/SET	8
GO:0042180	cellular ketone metabolic process	33/1230	152/10000	0.000717042	0.0148743	0.0128611	IL1B/PSMB2/SNCA/PSMB5/COMT/AKR1C3/PSMD1/ELOVL5/TPI1/INSIG1/PSMD7/ODC1/PSMB7/CPT1A/GLO1/HMGCR/PSMC3/PSMA4/PSMA6/PSMD14/AZIN1/APOC1/PSMB1/OXCT1/GOT2/PSMD3/PSMA1/AKR7A2/BRCA1/ERLIN1/ADIPOR2/OAZ1/PSMB4	33
GO:0008584	male gonad development	21/1230	82/10000	0.000717217	0.0148743	0.0128611	CST3/MGST1/YBX3/HMGB2/NASP/AKR1C3/PRDX4/NUDT1/HMGCS1/RAB13/TESC/CTNNA1/GATA1/MSH2/NCOA4/EIF2S2/RRM1/CITED2/KIT/MEA1/REC8	21
GO:0006369	termination of RNA polymerase II transcription	11/1230	31/10000	0.000755771	0.0156048	0.0134928	SNRPE/NUDT21/SLBP/SNRPB/SNRPD3/MAZ/SNRPF/SNRPG/CPSF3/CSTF3/CPSF2	11
GO:0016053	organic acid biosynthetic process	52/1230	273/10000	0.000774833	0.0159283	0.0137724	FADS2/SCD/FADS1/GLUL/GAPDH/IL1B/HSD17B12/CLTC/FASN/AKR1C3/ELOVL5/UROS/BCAT1/ALDOA/TPI1/INSIG1/XBP1/PTGS1/LTA4H/GAMT/MTHFD1/ELOVL6/SHMT2/MGST2/TBXAS1/SYK/SCP2/LDHA/ATIC/OSBPL9/APOC1/ADI1/HK1/NDUFAB1/GPI/PKM/CBR1/GOT2/MGLL/SEH1L/DHFR/ACOT7/NUP62/PFKP/BRCA1/ENO1/CBFA2T3/GART/ENOPH1/ERLIN1/ADIPOR2/ACSS1	52
GO:0010565	regulation of cellular ketone metabolic process	27/1230	117/10000	0.000802338	0.0163986	0.0141791	IL1B/PSMB2/SNCA/PSMB5/COMT/AKR1C3/PSMD1/ELOVL5/INSIG1/PSMD7/ODC1/PSMB7/CPT1A/PSMC3/PSMA4/PSMA6/PSMD14/AZIN1/APOC1/PSMB1/PSMD3/PSMA1/BRCA1/ERLIN1/ADIPOR2/OAZ1/PSMB4	27
GO:0001676	long-chain fatty acid metabolic process	17/1230	61/10000	0.000808211	0.0163986	0.0141791	FADS2/FADS1/AKR1C3/ELOVL5/PTGS1/GSTP1/LTA4H/CYP1B1/CPT1A/ELOVL6/TBXAS1/SCP2/CBR1/ACSL4/MGLL/ACOT7/ACSL5	17
GO:1901570	fatty acid derivative biosynthetic process	17/1230	61/10000	0.000808211	0.0163986	0.0141791	SCD/FADS1/IL1B/HSD17B12/ACLY/FASN/AKR1C3/ELOVL5/PTGS1/LTA4H/ELOVL6/MGST2/TBXAS1/SYK/CBR1/ACSL4/ACSL5	17
GO:0060249	anatomical structure homeostasis	52/1230	274/10000	0.000845227	0.0170477	0.0147403	CYTL1/B2M/GATA2/TFRC/PCNA/CD34/CCT2/CCT5/HSP90AB1/INPP5D/HNRNPA1/RAC1/CCT4/PARP1/ALDOA/CCT8/APEX1/FEN1/PRKDC/HSP90AA1/DKC1/CCT6A/NHP2/TCP1/GATA1/HNRNPU/SYK/FH/NOP10/STRAP/POLD2/GAR1/RFC4/PTPN11/RFC3/XRCC5/DCP2/MYC/LAMP2/HIST1H4C/TERF2IP/GNL3/P2RX1/RFC5/POLE2/PRDX1/LDB1/RFC2/WDR36/ACTB/ACTG1/F2R	52
GO:0046546	development of primary male sexual characteristics	21/1230	83/10000	0.000851111	0.0170477	0.0147403	CST3/MGST1/YBX3/HMGB2/NASP/AKR1C3/PRDX4/NUDT1/HMGCS1/RAB13/TESC/CTNNA1/GATA1/MSH2/NCOA4/EIF2S2/RRM1/CITED2/KIT/MEA1/REC8	21
GO:1902600	proton transmembrane transport	21/1230	83/10000	0.000851111	0.0170477	0.0147403	TMSB4X/PPIF/PHB2/CHP1/ATP2C1/ATP6V0A2/STOML2/TESC/COX6A1/NDUFA4/ATP6V0B/COX5A/ATP6V1A/COX6C/ATP6V1F/COX6B1/SLC25A3/ATP2A3/ATP6V1B2/ATP2A2/COX8A	21
GO:0006220	pyrimidine nucleotide metabolic process	15/1230	51/10000	0.000877988	0.0175112	0.0151411	NME4/NME1/TYMS/DCTPP1/DUT/AGPAT5/AK3/NT5C/ERH/DTYMK/TBPL1/DCTD/UNG/MBD4/NME2P1	15
GO:0006734	NADH metabolic process	10/1230	27/10000	0.000891491	0.0176305	0.0152442	GAPDH/ALDOA/TPI1/VCP/MDH2/HK1/GPI/PKM/PFKP/ENO1	10
GO:0009394	2'-deoxyribonucleotide metabolic process	10/1230	27/10000	0.000891491	0.0176305	0.0152442	TYMS/DCTPP1/DUT/NUDT1/NT5C/ADK/DTYMK/TBPL1/UNG/MBD4	10
GO:0031647	regulation of protein stability	44/1230	223/10000	0.000911254	0.0179205	0.015495	LMNA/GAPDH/CCT2/CLU/CCT5/HSPD1/SOX4/HSP90AB1/SNCA/CASP3/CCT4/RTN4/PHB2/CHP1/CCT8/XBP1/PRKDC/HSP90AA1/PIM1/FBXO7/TESC/RPL11/CCT6A/TCP1/ZNF207/GNAQ/LSS/CRTAP/TRIM24/PDCD10/VPS35/RNF5/NAA15/CDKN2AIP/PPIB/CALR/LAMP2/CCNH/GSN/MCM8/DPM2/GRN/TAF9/GTPBP4	44
GO:0008610	lipid biosynthetic process	78/1230	450/10000	0.000913802	0.0179205	0.015495	FADS2/SCD/FADS1/VAPA/CDK4/IGFBP7/IL1B/HSD17B12/ACLY/ACAT2/INPP5D/CERS2/FASN/AKR1C3/ELOVL5/FDPS/INSIG1/SLC44A1/HSD17B11/XBP1/PTGS1/EBP/DHCR7/MBOAT2/DHCR24/HMGCS1/LTA4H/ARF3/SPTLC2/ELOVL6/RAN/CSNK2A1/RAB14/HMGCR/SQLE/TBXAS1/SCP2/LSS/AGPAT5/PLSCR1/ACAA2/OSBPL9/TM7SF2/APOC1/CHPT1/CSNK2A2/GPAA1/PYURF/STARD3NL/NDUFAB1/NSDHL/TSPO/CBR1/DPM1/ACSL4/MGLL/HINT2/CSNK2B/ACOT7/P2RX1/PIK3CB/MSMO1/BRCA1/LPCAT2/ID…	78
GO:0006353	DNA-templated transcription, termination	18/1230	67/10000	0.000922405	0.0180138	0.0155757	SNRPE/NUDT21/POLR2F/POLR2L/DHX9/SLBP/SNRPB/SNRPD3/XRN2/MAZ/TWISTNB/POLR2E/SNRPF/SNRPG/CCNH/CPSF3/CSTF3/CPSF2	18
GO:0050821	protein stabilization	31/1230	142/10000	0.000930618	0.0180375	0.0155962	GAPDH/CCT2/CLU/CCT5/HSPD1/SOX4/HSP90AB1/CCT4/RTN4/PHB2/CHP1/CCT8/HSP90AA1/PIM1/TESC/RPL11/CCT6A/TCP1/ZNF207/GNAQ/CRTAP/PDCD10/NAA15/PPIB/CALR/LAMP2/CCNH/MCM8/GRN/TAF9/GTPBP4	31
GO:0019362	pyridine nucleotide metabolic process	30/1230	136/10000	0.000935163	0.0180375	0.0155962	GAPDH/MPC2/IDH2/TALDO1/TKT/DLD/ALDOA/TPI1/PGD/MDH1/VCP/PNP/LDHA/DCXR/QPRT/MDH2/PDHA1/HK1/GPI/PKM/ME2/SEH1L/PGLS/NUP62/PFKP/ENO1/CBFA2T3/PGM2/DERA/IDH1	30
GO:0046496	nicotinamide nucleotide metabolic process	30/1230	136/10000	0.000935163	0.0180375	0.0155962	GAPDH/MPC2/IDH2/TALDO1/TKT/DLD/ALDOA/TPI1/PGD/MDH1/VCP/PNP/LDHA/DCXR/QPRT/MDH2/PDHA1/HK1/GPI/PKM/ME2/SEH1L/PGLS/NUP62/PFKP/ENO1/CBFA2T3/PGM2/DERA/IDH1	30
GO:0002181	cytoplasmic translation	17/1230	62/10000	0.00098826	0.0189835	0.0164142	YBX3/EIF4EBP1/RPL13A/EIF3I/EIF3M/RPL30/DHX9/RPL11/EIF3J/RPS26/EIF3A/EIF3B/MCTS1/RPL6/RPL18/EIF3E/RPL10A	17
GO:0002474	antigen processing and presentation of peptide antigen via MHC class I	21/1230	84/10000	0.001006	0.0190897	0.0165059	B2M/HLA-B/NCF4/PSMB2/PSMB5/HLA-A/PSMD1/PSMD7/PSMB7/HLA-C/PSMC3/PSMA4/PSMA6/PSMD14/CANX/PSMB1/CD36/CALR/PSMD3/PSMA1/PSMB4	21
GO:0006275	regulation of DNA replication	21/1230	84/10000	0.001006	0.0190897	0.0165059	CST3/PCNA/RAC1/DHX9/STOML2/GMNN/SMC1A/CACYBP/CDK1/RFC4/WRNIP1/RFC3/PPP2R1A/NUCKS1/CDT1/DSCC1/CCNA2/CDC6/RFC5/RFC2/GTPBP4	21
GO:0071466	cellular response to xenobiotic stimulus	21/1230	84/10000	0.001006	0.0190897	0.0165059	PCNA/MGST1/EIF4EBP1/HSP90AB1/CMBL/STAT5A/MCM7/PTGS1/GSTP1/CYP1B1/AIF1/MGST2/GSTO1/GSTM3/CYB5B/NQO2/AKR7A2/CCNA2/CBX3/EIF4E/SMYD3	21
GO:0048863	stem cell differentiation	31/1230	143/10000	0.00105164	0.0198752	0.0171851	LMO2/GATA2/CDK6/TAL1/MEF2C/PSMB2/MYB/PSMB5/PSMD1/NUDT21/PSMD7/NOLC1/RUNX1/PSMB7/GATA1/HNRNPU/PSMC3/PSMA4/PSMA6/PSMD14/ZEB2/PSMB1/XRCC5/CORO1C/MSI2/PSMD3/PSMA1/KIT/LDB1/PTPRC/PSMB4	31
GO:0046128	purine ribonucleoside metabolic process	15/1230	52/10000	0.00109601	0.0206305	0.0178383	NME4/IMPDH2/GIMAP7/NME1/MPP1/HPRT1/AMD1/AHCY/RAN/PNP/AK3/ADK/NME2P1/GMPR2/ENOPH1	15
GO:0006979	response to oxidative stress	58/1230	317/10000	0.00111039	0.0207839	0.0179709	NCF4/PDLIM1/CAT/CST3/TXN/PCNA/MGST1/GPX1/HDAC2/MYB/PPIF/SNCA/PSMB5/PRDX3/PRDX6/CYCS/CASP3/TPM1/TXNIP/AKR1C3/TXN2/NUDT1/PARP1/NONO/SFPQ/FXN/APEX1/KLF2/PTGS1/GSTP1/DHCR24/ETS1/BTK/FBXO7/CYP1B1/H2AFY/AIF1/NDUFS8/NET1/SOD2/TXNRD1/CDK1/UBQLN1/PDCD10/CD36/DHFR/CCNA2/AIFM1/FANCD2/PRDX1/IDH1/APOE/OXSR1/EZH2/ALAD/ATP2A2/GSS/PAWR	58
GO:0010833	telomere maintenance via telomere lengthening	18/1230	68/10000	0.00111303	0.0207839	0.0179709	CCT2/CCT5/HSP90AB1/HNRNPA1/CCT4/PARP1/CCT8/HSP90AA1/DKC1/CCT6A/NHP2/TCP1/HNRNPU/NOP10/GAR1/XRCC5/DCP2/TERF2IP	18
GO:0046209	nitric oxide metabolic process	14/1230	47/10000	0.00112681	0.0209577	0.0181212	CD34/CLU/IL1B/HSP90AB1/RAC1/KLF2/HSP90AA1/CYP1B1/AIF1/ROCK2/DDAH2/TSPO/CD36/GLA	14
GO:0006418	tRNA aminoacylation for protein translation	13/1230	42/10000	0.00113205	0.0209721	0.0181336	YARS/IARS/PPA2/PPA1/FARSA/LARS/FARSB/KARS/QARS/AIMP2/NARS/RARS/WARS	13
GO:0034599	cellular response to oxidative stress	43/1230	219/10000	0.00114773	0.0211225	0.0182637	NCF4/CAT/CST3/TXN/PCNA/MGST1/GPX1/HDAC2/MYB/PPIF/SNCA/PRDX3/PRDX6/CYCS/TPM1/AKR1C3/PARP1/NONO/SFPQ/FXN/APEX1/KLF2/GSTP1/ETS1/BTK/FBXO7/CYP1B1/AIF1/NET1/SOD2/TXNRD1/CDK1/UBQLN1/PDCD10/CD36/DHFR/CCNA2/AIFM1/FANCD2/PRDX1/EZH2/ATP2A2/PAWR	43
GO:0051170	import into nucleus	24/1230	102/10000	0.00114919	0.0211225	0.0182637	LMNA/SNRPD1/SNRPE/HNRNPA1/TXNIP/PHB2/CHP1/NOLC1/PKIG/RAN/SNRPB/SNRPD3/IPO5/PTTG1IP/SYK/NUTF2/RPAIN/KPNA2/SNRPF/SNRPG/IPO9/CD36/NUP62/SNRPD2	24
GO:0051187	cofactor catabolic process	10/1230	28/10000	0.00123572	0.0226242	0.0195621	CAT/GPX1/BLVRB/SNCA/PRDX3/AHCY/VCP/BLVRA/ACOT7/PRDX1	10
GO:1901568	fatty acid derivative metabolic process	22/1230	91/10000	0.00124457	0.0226976	0.0196256	SCD/FADS1/GPX1/IL1B/HSD17B12/ACLY/FASN/AKR1C3/ELOVL5/PTGS1/LTA4H/CYP1B1/ELOVL6/MGST2/TBXAS1/SYK/OXCT1/CBR1/ACSL4/MGLL/ACOT7/ACSL5	22
GO:0055080	cation homeostasis	57/1230	312/10000	0.0012657	0.0229936	0.0198815	B2M/GATA2/TFRC/YWHAE/LYN/SNCA/TPT1/SLC40A1/HMGB1/PDZD8/COMT/SRI/FXN/CHP1/SLC25A37/ATP2C1/ATP6V0A2/STOML2/EIF2AK1/CLIC4/FKBP1A/FTH1/GNA15/LCK/MCUR1/CALM3/GSTO1/SNX5/ATP6V0B/KCNH2/MT2A/NCOA4/ATP6V1A/TRIM24/ATP6V1F/MAFG/CCDC47/CD36/CALR/CLN6/CD52/MYC/RAP1GDS1/TFR2/P2RX1/IREB2/PIK3CB/ATP6V1B2/SLC30A9/XK/RHAG/PTPRC/APOE/ATP2A2/TMEM165/GRN/F2R	57
GO:1902749	regulation of cell cycle G2/M phase transition	37/1230	182/10000	0.0012908	0.023359	0.0201974	CDK4/NPM1/YWHAE/PSMB2/YWHAG/PSMB5/PRKAR2B/PSMD1/RAB11A/DYNLL1/PSMD7/HSP90AA1/PSMB7/H2AFY/TUBB/RNASEH2B/RCC2/PSMC3/PSMA4/CHEK1/PSMA6/PSMD14/CDK1/HAUS1/DTL/PSMB1/PPP2R1A/DCTN2/PSMD3/TUBA1A/PSMA1/BRD4/BRCA1/CENPF/TUBB4B/CETN2/PSMB4	37
GO:0072524	pyridine-containing compound metabolic process	30/1230	139/10000	0.00135333	0.0243964	0.0210944	GAPDH/MPC2/IDH2/TALDO1/TKT/DLD/ALDOA/TPI1/PGD/MDH1/VCP/PNP/LDHA/DCXR/QPRT/MDH2/PDHA1/HK1/GPI/PKM/ME2/SEH1L/PGLS/NUP62/PFKP/ENO1/CBFA2T3/PGM2/DERA/IDH1	30
GO:0048146	positive regulation of fibroblast proliferation	11/1230	33/10000	0.00136931	0.0245899	0.0212617	CDK6/CDK4/MYB/PRKDC/DHX9/ZMIZ1/RNASEH2B/NDUFS4/MYC/CCNA2/CDC6	11
GO:0006336	DNA replication-independent nucleosome assembly	12/1230	38/10000	0.00143296	0.0255373	0.0220809	NPM1/NASP/CENPU/CENPH/SMARCA5/CENPW/CENPM/HIST1H4C/RBBP7/MIS18A/ITGB3BP/MIS18BP1	12
GO:0034724	DNA replication-independent nucleosome organization	12/1230	38/10000	0.00143296	0.0255373	0.0220809	NPM1/NASP/CENPU/CENPH/SMARCA5/CENPW/CENPM/HIST1H4C/RBBP7/MIS18A/ITGB3BP/MIS18BP1	12
GO:0046661	male sex differentiation	22/1230	92/10000	0.00144993	0.0257417	0.0222577	CST3/MGST1/YBX3/HMGB2/NASP/AKR1C3/PRDX4/NUDT1/DHCR24/HMGCS1/RAB13/TESC/CTNNA1/GATA1/MSH2/NCOA4/EIF2S2/RRM1/CITED2/KIT/MEA1/REC8	22
GO:0006611	protein export from nucleus	32/1230	152/10000	0.00147241	0.0260422	0.0225175	TXN/YWHAE/EIF5A/IL1B/HHEX/THOC7/CHP1/SSB/SRSF7/ALYREF/RAN/ENY2/SLBP/SRSF3/RNPS1/AHCYL1/NUTF2/THOC2/XPO1/SRSF9/PTPN11/CALR/SRSF4/DDX39A/SEH1L/CPSF3/NUP62/ANP32B/EIF4E/XPO7/CPSF2/GLE1	32
GO:0051262	protein tetramerization	24/1230	104/10000	0.0015292	0.026945	0.0232981	CAT/IMPDH2/HPRT1/DCTPP1/SNCA/NUDT21/ALDOA/TK1/DECR1/HMGCR/SHMT2/FARSA/DCXR/SOD2/ADSL/RRM2/FARSB/PCBD1/RRM1/PKM/HIST1H4C/ACOT13/RCC1/RPS19	24
GO:0051168	nuclear export	34/1230	165/10000	0.00156714	0.02751	0.0237866	TXN/YWHAE/EIF5A/IL1B/HHEX/THOC7/HNRNPA1/CHP1/SSB/DHX9/SRSF7/ALYREF/RAN/ENY2/SLBP/SRSF3/RNPS1/AHCYL1/NUTF2/THOC2/XPO1/SRSF9/PTPN11/CALR/SRSF4/DDX39A/SEH1L/CPSF3/NUP62/ANP32B/EIF4E/XPO7/CPSF2/GLE1	34
GO:0098771	inorganic ion homeostasis	57/1230	315/10000	0.00159341	0.0278668	0.0240951	B2M/GATA2/TFRC/YWHAE/LYN/SNCA/TPT1/SLC40A1/HMGB1/PDZD8/COMT/SRI/FXN/CHP1/SLC25A37/ATP2C1/ATP6V0A2/STOML2/EIF2AK1/CLIC4/FKBP1A/FTH1/GNA15/LCK/MCUR1/CALM3/GSTO1/SNX5/ATP6V0B/KCNH2/MT2A/NCOA4/ATP6V1A/TRIM24/ATP6V1F/MAFG/CCDC47/CD36/CALR/CLN6/CD52/MYC/RAP1GDS1/TFR2/P2RX1/IREB2/PIK3CB/ATP6V1B2/SLC30A9/XK/RHAG/PTPRC/APOE/ATP2A2/TMEM165/GRN/F2R	57
GO:0001732	formation of cytoplasmic translation initiation complex	6/1230	12/10000	0.00163422	0.0284742	0.0246204	EIF3I/EIF3M/EIF3J/EIF3A/EIF3B/EIF3E	6
GO:0010543	regulation of platelet activation	8/1230	20/10000	0.001646	0.0285734	0.0247061	LYN/CD9/SERPINE2/SYK/DMTN/PLEK/SH2B3/APOE	8
GO:0006733	oxidoreduction coenzyme metabolic process	31/1230	147/10000	0.00168344	0.0291154	0.0251748	GAPDH/MPC2/IDH2/TALDO1/TKT/DLD/ALDOA/TPI1/PGD/HMGCR/MDH1/VCP/PNP/LDHA/DCXR/QPRT/MDH2/PDHA1/HK1/GPI/PKM/ME2/SEH1L/PGLS/NUP62/PFKP/ENO1/CBFA2T3/PGM2/DERA/IDH1	31
GO:0006413	translational initiation	35/1230	172/10000	0.0016922	0.0291594	0.0252128	NPM1/EIF4EBP1/RPL13/RPLP2/RPL13A/EIF3I/EIF3M/RPL30/DDX1/EIF5B/LARP1/EIF2AK1/RPL11/RPL12/EIF4E2/CDC123/RPS24/RPS27/EIF3J/EIF2S2/RPS26/EIF3A/EIF1B/EIF2A/EIF3B/RPL37A/MCTS1/RPL6/EIF4E/RPL18/EIF3E/RPLP1/RPS19/RPL10A/RPL23A	35
GO:0009410	response to xenobiotic stimulus	30/1230	141/10000	0.00171478	0.0292709	0.0253092	HPRT1/PCNA/MGST1/GPX1/EIF4EBP1/HDAC2/HSP90AB1/SNCA/PRKAR2B/CMBL/STAT5A/MCM7/PTGS1/GSTP1/CYP1B1/AIF1/MGST2/CALM3/GSTO1/GSTM3/CYB5B/EFTUD2/GOT2/NQO2/AKR7A2/CCNA2/CBX3/EIF4E/GSS/SMYD3	30
GO:0007059	chromosome segregation	42/1230	217/10000	0.00173847	0.0292709	0.0253092	RAB11A/NAA50/PHB2/SFPQ/FEN1/H2AFY/RAN/CSNK2A1/MAD2L1/RCC2/ZNF207/HNRNPU/SLC25A5/SMC1A/TOP2A/SMC4/BEX4/SRPK1/CSNK2A2/BIRC5/CENPW/PPP2R1A/CCNB1IP1/PRC1/SMC2/SEH1L/ZWINT/MLH1/SKA2/CDT1/NUSAP1/NUP62/RMI2/DSCC1/CDC6/BRCA1/MKI67/CHMP2A/FANCD2/RCC1/CENPF/REC8	42
GO:0006337	nucleosome disassembly	7/1230	16/10000	0.00174625	0.0292709	0.0253092	NFE2/HMGA1/SUPT16H/SMARCC1/SMARCA4/SMARCE1/SET	7
GO:0051156	glucose 6-phosphate metabolic process	7/1230	16/10000	0.00174625	0.0292709	0.0253092	TALDO1/TKT/PGD/HK1/PGLS/PGM2/DERA	7
GO:0070200	establishment of protein localization to telomere	7/1230	16/10000	0.00174625	0.0292709	0.0253092	CCT2/CCT5/CCT4/CCT8/DKC1/CCT6A/TCP1	7
GO:0090201	negative regulation of release of cytochrome c from mitochondria	7/1230	16/10000	0.00174625	0.0292709	0.0253092	LMNA/CLU/GPX1/PPIF/FXN/PRELID1/HIGD1A	7
GO:0034101	erythrocyte homeostasis	24/1230	105/10000	0.00175656	0.0292709	0.0253092	B2M/GATA2/CDK6/TAL1/LYN/INPP5D/HMGB2/CASP3/KLF1/KLF2/ETS1/GATA1/RPS24/TMEM14C/DMTN/FAM210B/IREB2/HIPK2/KIT/SH2B3/PRDX1/LDB1/RHAG/RPS19	24
GO:0042136	neurotransmitter biosynthetic process	14/1230	49/10000	0.00175931	0.0292709	0.0253092	CD34/CLU/IL1B/HSP90AB1/RAC1/KLF2/HSP90AA1/CYP1B1/AIF1/ROCK2/DDAH2/TSPO/CD36/GLA	14
GO:0090181	regulation of cholesterol metabolic process	14/1230	49/10000	0.00175931	0.0292709	0.0253092	SCD/FASN/FDPS/DHCR7/HMGCS1/ELOVL6/RAN/HMGCR/SQLE/LSS/TM7SF2/APOE/ERLIN1/FDFT1	14
GO:0006323	DNA packaging	28/1230	129/10000	0.00176112	0.0292709	0.0253092	NPM1/HMGA1/HMGB2/NASP/CENPU/MCM2/H2AFY/CENPH/TOP2A/H2AFX/SMC4/CDK1/SRPK1/HELLS/SMARCA5/CENPW/CENPM/HIST1H4C/RBBP7/SMC2/SET/NUSAP1/MIS18A/ITGB3BP/AIFM1/ANP32B/SMYD3/MIS18BP1	28
GO:0006333	chromatin assembly or disassembly	27/1230	123/10000	0.00177402	0.0293351	0.0253647	NFE2/TAL1/NPM1/HMGA1/HMGB2/NASP/CENPU/MCM2/SUPT16H/H2AFY/SMARCC1/SMARCA4/CENPH/H2AFX/HELLS/SMARCA5/CENPW/CENPM/SMARCE1/HIST1H4C/RBBP7/SET/MIS18A/ITGB3BP/ANP32B/SMYD3/MIS18BP1	27
GO:0034404	nucleobase-containing small molecule biosynthetic process	33/1230	160/10000	0.00179388	0.0293351	0.0253647	NME4/IMPDH2/NME1/GAPDH/HPRT1/DCTPP1/GPX1/AMD1/NUDT1/ALDOA/TPI1/TK1/NUDT3/DNPH1/VCP/PNP/LDHA/CNP/NT5C/ADK/DTYMK/HK1/GPI/PKM/UNG/MBD4/SEH1L/ACOT7/NME2P1/NUP62/PFKP/ENO1/CBFA2T3	33
GO:2000278	regulation of DNA biosynthetic process	20/1230	82/10000	0.0018147	0.0293351	0.0253647	CCT2/CCT5/HSP90AB1/HNRNPA1/CCT4/CCT8/TFDP1/HSP90AA1/DKC1/CCT6A/TCP1/HNRNPU/RFC4/RFC3/XRCC5/DCP2/MYC/DSCC1/RFC5/RFC2	20
GO:0000956	nuclear-transcribed mRNA catabolic process	36/1230	179/10000	0.00181524	0.0293351	0.0253647	RPL13/RPLP2/RPL13A/RPL30/LSM7/SSB/LSM3/LSM4/RPL11/RPL12/LSM5/RNPS1/RPS24/RPS27/RPS26/CNOT8/WDR61/EXOSC8/ETF1/DCP2/PPP2R1A/RPL37A/DIS3/MLH1/RPL6/CNOT6/RPL18/MTPAP/NBAS/EIF3E/LSM1/RPLP1/RPS19/CNOT7/RPL10A/RPL23A	36
GO:0034504	protein localization to nucleus	36/1230	179/10000	0.00181524	0.0293351	0.0253647	LMNA/GLUL/TXN/YWHAE/CCT2/CCT5/HHEX/TXNIP/CCT4/PHB2/PARP1/CHP1/CCT8/NOLC1/PKIG/DKC1/RAN/RPL11/CCT6A/TCP1/IPO5/PTTG1IP/HNRNPU/SYK/ARL2/NUTF2/CDK1/XPO1/RPAIN/KPNA2/IPO9/CD36/CALR/NUP62/NOL8/KAT7	36
GO:0030193	regulation of blood coagulation	13/1230	44/10000	0.00182131	0.0293351	0.0253647	CD34/LYN/CD9/SERPINE2/SYK/SERPING1/CD36/DMTN/PLEK/SH2B3/APOE/ANO6/F2R	13
GO:0035384	thioester biosynthetic process	13/1230	44/10000	0.00182131	0.0293351	0.0253647	SCD/MPC2/SNCA/HSD17B12/ACLY/FASN/ELOVL5/DLD/ELOVL6/PDHA1/ACSL4/ACSL5/ACSS1	13
GO:0071616	acyl-CoA biosynthetic process	13/1230	44/10000	0.00182131	0.0293351	0.0253647	SCD/MPC2/SNCA/HSD17B12/ACLY/FASN/ELOVL5/DLD/ELOVL6/PDHA1/ACSL4/ACSL5/ACSS1	13
GO:1900046	regulation of hemostasis	13/1230	44/10000	0.00182131	0.0293351	0.0253647	CD34/LYN/CD9/SERPINE2/SYK/SERPING1/CD36/DMTN/PLEK/SH2B3/APOE/ANO6/F2R	13
GO:0050801	ion homeostasis	61/1230	344/10000	0.0018433	0.0295875	0.0255829	B2M/GATA2/TFRC/YWHAE/LYN/SNCA/TPT1/SLC40A1/HMGB1/PDZD8/COMT/PARP1/SRI/FXN/CHP1/XBP1/SLC25A37/ATP2C1/ATP6V0A2/STOML2/EIF2AK1/CLIC4/FKBP1A/FTH1/GNA15/LCK/MCUR1/CALM3/GSTO1/SNX5/ATP6V0B/KCNH2/MT2A/NCOA4/MLLT11/ATP6V1A/TRIM24/ATP6V1F/MAFG/CCDC47/TSPO/CD36/CALR/CLN6/CD52/MYC/RAP1GDS1/TFR2/P2RX1/IREB2/PIK3CB/ATP6V1B2/SLC30A9/XK/RHAG/PTPRC/APOE/ATP2A2/TMEM165/GRN/F2R	61
GO:0032355	response to estradiol	18/1230	71/10000	0.00189758	0.0302516	0.0261572	CAT/CST3/PCNA/CASP3/TXNIP/GSTP1/ETS1/SOCS2/H2AFZ/NRIP1/CALR/MBD4/RUVBL2/FAM210B/RBBP8/CCNA2/AIFM1/EZH2	18
GO:0032508	DNA duplex unwinding	18/1230	71/10000	0.00189758	0.0302516	0.0261572	HMGA1/MCM6/MCM4/PARP1/DDX1/MCM7/DHX9/MCM2/TOP2A/G3BP1/RAD23B/XRCC5/CHD1L/GINS2/RUVBL2/GINS1/CUL4A/CETN2	18
GO:0031145	anaphase-promoting complex-dependent catabolic process	19/1230	77/10000	0.00202209	0.0317758	0.0274751	PSMB2/PSMB5/UBE2E1/PSMD1/PSMD7/PSMB7/MAD2L1/PSMC3/PSMA4/PSMA6/PSMD14/CDK1/ANAPC11/PSMB1/UBE2C/PTTG1/PSMD3/PSMA1/PSMB4	19
GO:0002183	cytoplasmic translational initiation	9/1230	25/10000	0.00202655	0.0317758	0.0274751	EIF4EBP1/RPL13A/EIF3I/EIF3M/EIF3J/EIF3A/EIF3B/MCTS1/EIF3E	9
GO:0042558	pteridine-containing compound metabolic process	9/1230	25/10000	0.00202655	0.0317758	0.0274751	TYMS/MTHFD2/MTHFD1/SHMT2/ATIC/PCBD1/DHFR/GART/QDPR	9
GO:0042278	purine nucleoside metabolic process	15/1230	55/10000	0.00204065	0.0317758	0.0274751	NME4/IMPDH2/GIMAP7/NME1/MPP1/HPRT1/AMD1/AHCY/RAN/PNP/AK3/ADK/NME2P1/GMPR2/ENOPH1	15
GO:0055072	iron ion homeostasis	15/1230	55/10000	0.00204065	0.0317758	0.0274751	B2M/TFRC/SLC40A1/SRI/FXN/SLC25A37/ATP6V0A2/EIF2AK1/FTH1/NCOA4/ATP6V1A/MYC/TFR2/IREB2/RHAG	15
GO:1903312	negative regulation of mRNA metabolic process	15/1230	55/10000	0.00204065	0.0317758	0.0274751	YBX3/HNRNPA0/C1QBP/YBX1/DHX9/LARP1/SRSF7/PTBP1/SYNCRIP/HNRNPU/RNPS1/SRSF9/ELAVL1/SRSF4/NBAS	15
GO:1903426	regulation of reactive oxygen species biosynthetic process	15/1230	55/10000	0.00204065	0.0317758	0.0274751	CD34/CLU/IL1B/HSP90AB1/SNCA/RAC1/KLF2/HSP90AA1/AIF1/ROCK2/DDAH2/TSPO/CD36/MPV17L/GLA	15
GO:1901987	regulation of cell cycle phase transition	65/1230	373/10000	0.00207491	0.032163	0.0278098	CDK6/CDK4/PCNA/NPM1/YWHAE/GFI1B/SOX4/PSMB2/YWHAG/PSMB5/PRKAR2B/UBE2E1/PSMD1/RAB11A/PHB2/DYNLL1/APEX1/TFDP1/PSMD7/CTDSPL/PRKDC/HSP90AA1/FBXO7/PSMB7/H2AFY/TUBB/AIF1/RNASEH2B/TMEM14B/MAD2L1/RCC2/ZNF207/PSMC3/PSMA4/CHEK1/PSMA6/PSMD14/CDK1/ANAPC11/CNOT8/HAUS1/DTL/PSMB1/UBE2C/PPP2R1A/DCTN2/TFDP2/CDT1/PSMD3/TUBA1A/PSMA1/BRD4/CDC6/BRCA1/BID/MAD2L1BP/CENPF/CNOT6/TUBB4B/EZH2/PAGR1/CUL4A/CETN2/PSMB4/CNOT7	65
GO:0045786	negative regulation of cell cycle	80/1230	477/10000	0.00207924	0.032163	0.0278098	CDK6/CDK4/PCNA/NPM1/GFI1B/SOX4/HSP90AB1/PSMB2/PSMB5/HHEX/CASP3/IPO7/EVI2B/GADD45GIP1/PSMD1/LAMTOR1/TFDP1/PSMD7/CTDSPL/PRKDC/DHCR24/FBXO7/PSMB7/H2AFY/GMNN/RNASEH2B/MAD2L1/IPO5/ZNF207/CDC123/MSH2/PSMC3/SMC1A/PSMA4/CHEK1/PSMA6/RRM2/PSMD14/LAMTOR5/H2AFX/CDK1/PPM1G/CBX5/RHEB/CNOT8/PDCD4/DTL/PSMB1/PTPN11/PRKAR1A/AURKAIP1/CALR/RBM14/ZWILCH/MYC/TFDP2/RBBP7/RAD1/ZWINT/TSG101/LAMTOR3/CDT1/PSMD3/PSMA1/RBBP8…	80
GO:0010389	regulation of G2/M transition of mitotic cell cycle	34/1230	168/10000	0.0021502	0.0331513	0.0286644	CDK4/YWHAE/PSMB2/YWHAG/PSMB5/PRKAR2B/PSMD1/RAB11A/DYNLL1/PSMD7/HSP90AA1/PSMB7/TUBB/RNASEH2B/RCC2/PSMC3/PSMA4/PSMA6/PSMD14/CDK1/HAUS1/DTL/PSMB1/PPP2R1A/DCTN2/PSMD3/TUBA1A/PSMA1/BRD4/BRCA1/CENPF/TUBB4B/CETN2/PSMB4	34
GO:2001057	reactive nitrogen species metabolic process	14/1230	50/10000	0.00217212	0.0333794	0.0288616	CD34/CLU/IL1B/HSP90AB1/RAC1/KLF2/HSP90AA1/CYP1B1/AIF1/ROCK2/DDAH2/TSPO/CD36/GLA	14
GO:0055082	cellular chemical homeostasis	64/1230	367/10000	0.00219803	0.0336672	0.0291105	GATA2/NME1/MPC2/TFRC/YWHAE/LYN/SOX4/SNCA/TPT1/SLC40A1/HMGB1/PDZD8/RAC1/RTN4/SRI/FXN/CHP1/XBP1/ATP2C1/ATP6V0A2/STOML2/CLIC4/ENY2/FKBP1A/HMGCR/FTH1/GNA15/LCK/SMARCA4/MCUR1/CALM3/GSTO1/ATP6V0B/ANXA7/MT2A/NCOA4/ATP6V1A/ATP6V1F/PIH1D1/MAFG/HMGN3/OXCT1/CD36/CALR/JAGN1/CLN6/CD52/NUCKS1/MYC/RAP1GDS1/TFR2/P2RX1/IREB2/PIK3CB/ATP6V1B2/SLC30A9/XK/RHAG/PTPRC/APOE/ATP2A2/TMEM165/GRN/F2R	64
GO:0043039	tRNA aminoacylation	13/1230	45/10000	0.00227806	0.0347794	0.0300722	YARS/IARS/PPA2/PPA1/FARSA/LARS/FARSB/KARS/QARS/AIMP2/NARS/RARS/WARS	13
GO:1902369	negative regulation of RNA catabolic process	11/1230	35/10000	0.00234129	0.0355225	0.0307146	YBX3/HNRNPA0/LRPPRC/YBX1/DHX9/LARP1/DKC1/SYNCRIP/HNRNPU/ELAVL1/NBAS	11
GO:0006826	iron ion transport	12/1230	40/10000	0.00234189	0.0355225	0.0307146	B2M/TFRC/SLC40A1/CLTC/ATP6V0A2/FTH1/ATP6V0B/ATP6V1A/ATP6V1F/TFR2/IREB2/ATP6V1B2	12
GO:0031960	response to corticosteroid	19/1230	78/10000	0.00237194	0.0358622	0.0310084	TYMS/PCNA/IGFBP7/EIF4EBP1/CASP3/AKR1C3/PARP1/GSTP1/RAN/AIF1/HNRNPU/CALM3/CBX3/SPARC/AIFM1/EIF4E/ALAD/ENG/SMYD3	19
GO:0006417	regulation of translation	49/1230	267/10000	0.002443	0.0368179	0.0318347	CDK4/GAPDH/TYMS/NPM1/YBX3/EIF5A/EIF4EBP1/SOX4/RPL13A/LRPPRC/RPL30/DDX1/C1QBP/NOLC1/EIF5B/DHX9/LARP1/EIF2AK1/UQCC2/CAPRIN1/EIF4E2/SHMT2/SYNCRIP/CDC123/RBM3/NCL/ROCK2/MTPN/PA2G4/SRP9/EIF1B/ELAVL1/EIF2A/EIF3B/ETF1/CALR/SERP1/HNRNPR/DHFR/MRPS27/IREB2/EIF4E/COA3/CNOT6/TSFM/CYFIP1/EIF3E/VIM/LSM14B	49
GO:0009108	coenzyme biosynthetic process	38/1230	195/10000	0.00248229	0.0372901	0.032243	SCD/GAPDH/MPC2/IDH2/SNCA/HSD17B12/ACLY/FASN/ELOVL5/DLD/ALDOA/TPI1/MTHFD1/ELOVL6/PNP/LDHA/ATIC/PCBD1/QPRT/MMADHC/PDHA1/HK1/GPI/PKM/PANK3/ACSL4/SEH1L/DHFR/ACOT7/NUP62/PFKP/ENO1/ACSL5/PPCS/CBFA2T3/GART/ACSS1/MAT2B	38
GO:0006397	mRNA processing	69/1230	404/10000	0.00259593	0.0388726	0.0336114	SNRPD1/PRDX6/SNRPE/HNRNPA0/THOC7/HNRNPA1/NUDT21/DDX1/NONO/POLR2F/C1QBP/SFPQ/YBX1/LSM7/POLR2L/LSM3/DHX9/SRSF7/LSM4/HNRNPM/SF3B6/ALYREF/SLBP/CTNNBL1/PTBP1/SNRPB/SF3B3/LSM5/SNRPD3/XRN2/SRSF3/SNW1/SYNCRIP/HNRNPU/POLR2G/RNPS1/AHCYL1/CLNS1A/SF3A3/POLR2E/CELF2/THOC2/STRAP/SNRPC/SRPK1/SRSF9/SNRPF/SNRPG/ELAVL1/GRSF1/SNRPA/EFTUD2/CCNH/HNRNPA3/HNRNPR/SRSF4/DDX39A/HNRNPLL/BUD31/CPSF3/SF3B4/SNRPA1/CSTF3/MTPAP…	69
GO:0072527	pyrimidine-containing compound metabolic process	18/1230	73/10000	0.00264545	0.0391525	0.0338534	NME4/NME1/TYMS/DCTPP1/DUT/TK1/AGPAT5/AK3/NT5C/ERH/RRM1/DTYMK/TBPL1/DCTD/UNG/MBD4/NT5C3A/NME2P1	18
GO:0031498	chromatin disassembly	7/1230	17/10000	0.00265639	0.0391525	0.0338534	NFE2/HMGA1/SUPT16H/SMARCC1/SMARCA4/SMARCE1/SET	7
GO:0042451	purine nucleoside biosynthetic process	7/1230	17/10000	0.00265639	0.0391525	0.0338534	NME4/IMPDH2/NME1/HPRT1/AMD1/ADK/NME2P1	7
GO:0046129	purine ribonucleoside biosynthetic process	7/1230	17/10000	0.00265639	0.0391525	0.0338534	NME4/IMPDH2/NME1/HPRT1/AMD1/ADK/NME2P1	7
GO:2000778	positive regulation of interleukin-6 secretion	7/1230	17/10000	0.00265639	0.0391525	0.0338534	IL1B/HMGB1/XBP1/DHX9/LGALS9/AIF1/F2R	7
GO:0044282	small molecule catabolic process	50/1230	275/10000	0.00270841	0.0397942	0.0344082	GLUL/GAPDH/HPRT1/ETFA/ALDH1A1/AKR1C3/TXN2/NUDT1/DLD/BCAT1/ALDOA/TPI1/CHP1/TST/AHCY/DECR1/NUDT3/CPT1A/HADH/FAH/ECH1/PNP/SCP2/DCXR/ACAA2/PCBD1/MPST/QPRT/NT5C/ETFB/DDAH2/HK1/GPI/PKM/HADHB/OXCT1/GOT2/MCCC2/ABHD10/NT5C3A/ASRGL1/PCCB/IMPA2/PFKP/ENO1/PGM2/DERA/SRD5A3/IVD/QDPR	50
GO:0006098	pentose-phosphate shunt	6/1230	13/10000	0.00272114	0.0398561	0.0344618	TALDO1/TKT/PGD/PGLS/PGM2/DERA	6
GO:0000096	sulfur amino acid metabolic process	9/1230	26/10000	0.00276589	0.0401219	0.0346915	COMT/TXN2/TST/AHCY/MTHFD1/MPST/SMS/ADI1/ENOPH1	9
GO:0071353	cellular response to interleukin-4	9/1230	26/10000	0.00276589	0.0401219	0.0346915	IMPDH2/CDK4/HSP90AB1/TUBA1B/FASN/TCF7/XBP1/MCM2/ALAD	9
GO:0035690	cellular response to drug	45/1230	242/10000	0.00277044	0.0401219	0.0346915	CST3/NME1/CDK4/TXN/TFRC/PCNA/MEF2C/EIF4EBP1/IL1B/HDAC2/HSP90AB1/MYB/PPIF/HNRNPA1/FXN/APEX1/KLF2/ETS1/LARP1/CYP1B1/AIF1/CTNNA1/GNA15/GNAQ/NET1/ROCK2/KCNH2/MT2A/CDK1/PDCD10/EFTUD2/MYC/CCNA2/BRCA1/CBX3/AIFM1/EIF4E/EZH2/ACTB/TIMELESS/PAWR/SMYD3/VIM/QDPR/BCL11A	45
GO:0034248	regulation of cellular amide metabolic process	55/1230	309/10000	0.00277352	0.0401219	0.0346915	CDK4/GAPDH/TYMS/NPM1/YBX3/EIF5A/CLU/EIF4EBP1/SOX4/SNCA/RPL13A/CASP3/LRPPRC/RPL30/DDX1/C1QBP/NOLC1/EIF5B/DHX9/LARP1/EIF2AK1/UQCC2/CAPRIN1/EIF4E2/SHMT2/SYNCRIP/CDC123/RBM3/NCL/ROCK2/MTPN/PA2G4/SRP9/EIF1B/ELAVL1/EIF2A/EIF3B/ETF1/CALR/SERP1/HNRNPR/DHFR/MRPS27/IREB2/EEF1A1/EIF4E/COA3/CNOT6/APOE/NSMAF/TSFM/CYFIP1/EIF3E/VIM/LSM14B	55
GO:0043038	amino acid activation	13/1230	46/10000	0.00282476	0.0406124	0.0351157	YARS/IARS/PPA2/PPA1/FARSA/LARS/FARSB/KARS/QARS/AIMP2/NARS/RARS/WARS	13
GO:0050818	regulation of coagulation	13/1230	46/10000	0.00282476	0.0406124	0.0351157	CD34/LYN/CD9/SERPINE2/SYK/SERPING1/CD36/DMTN/PLEK/SH2B3/APOE/ANO6/F2R	13
GO:0006575	cellular modified amino acid metabolic process	24/1230	109/10000	0.00297736	0.0426754	0.0368995	TYMS/GPX1/MTHFD2/PRDX4/GGCT/AHCY/GSTP1/GAMT/CPT1A/MTHFD1/GLO1/SHMT2/MGST2/PLSCR1/ATIC/CRTAP/GSTM3/GOT2/DHFR/GART/IDH1/ENOPH1/GSS/PLA2G12A	24
GO:0050657	nucleic acid transport	32/1230	159/10000	0.00312862	0.044571	0.0385385	EIF5A/HHEX/THOC7/LRPPRC/HNRNPA1/SFPQ/SSB/TST/DHX9/SRSF7/ALYREF/RAN/ENY2/SLBP/SRSF3/HNRNPU/RNPS1/NUTF2/G3BP2/THOC2/XPO1/SRSF9/HNRNPA3/SRSF4/DDX39A/SEH1L/CPSF3/NUP62/EIF4E/XPO7/CPSF2/GLE1	32
GO:0050658	RNA transport	32/1230	159/10000	0.00312862	0.044571	0.0385385	EIF5A/HHEX/THOC7/LRPPRC/HNRNPA1/SFPQ/SSB/TST/DHX9/SRSF7/ALYREF/RAN/ENY2/SLBP/SRSF3/HNRNPU/RNPS1/NUTF2/G3BP2/THOC2/XPO1/SRSF9/HNRNPA3/SRSF4/DDX39A/SEH1L/CPSF3/NUP62/EIF4E/XPO7/CPSF2/GLE1	32
GO:0006790	sulfur compound metabolic process	44/1230	237/10000	0.00316454	0.044946	0.0388627	SCD/MPC2/MGST1/GPX1/SNCA/HSD17B12/ACLY/COMT/AMD1/FASN/ELOVL5/TXN2/DLD/STAT5A/GGCT/FXN/TST/AHCY/GSTP1/MTHFD1/GLO1/ELOVL6/MGST2/GSTO1/GSTM3/MPST/SMS/GLRX3/PDHA1/ADI1/MCCC2/DBI/ACSL4/ACOT7/PCCB/SLC26A2/ACSL5/ACOT13/CHST11/IDH1/ENOPH1/GSS/ACSS1/MAT2B	44
GO:0006735	NADH regeneration	8/1230	22/10000	0.00333568	0.0468296	0.0404914	GAPDH/ALDOA/TPI1/HK1/GPI/PKM/PFKP/ENO1	8
GO:0061621	canonical glycolysis	8/1230	22/10000	0.00333568	0.0468296	0.0404914	GAPDH/ALDOA/TPI1/HK1/GPI/PKM/PFKP/ENO1	8
GO:0061718	glucose catabolic process to pyruvate	8/1230	22/10000	0.00333568	0.0468296	0.0404914	GAPDH/ALDOA/TPI1/HK1/GPI/PKM/PFKP/ENO1	8
GO:2001234	negative regulation of apoptotic signaling pathway	33/1230	166/10000	0.00333712	0.0468296	0.0404914	LMNA/YBX3/CLU/GPX1/IL1B/PPIF/TPT1/HMGB2/NONO/FXN/XBP1/GSTP1/DNAJA1/PRELID1/CSNK2A1/CTNNA1/GATA1/PTTG1IP/SLC25A5/MAZ/ACAA2/SOD2/CSNK2A2/PIH1D1/QARS/RRN3/HIGD1A/MPV17L/ZMYND11/BRCA1/ENO1/BID/TAF9	33
GO:0048524	positive regulation of viral process	22/1230	98/10000	0.00339091	0.0474424	0.0410212	VAPA/POLR2F/POLR2L/DHX9/LARP1/LGALS9/SNW1/SMARCA4/POLR2G/STOM/TOP2A/POLR2E/SRPK1/KPNA2/PPIB/NUCKS1/TSG101/CHMP2A/APOE/VPS37B/CNOT7/PPIA	22
GO:0007568	aging	39/1230	205/10000	0.00341342	0.0475042	0.0410747	CAT/CDK6/LMNA/TYMS/NPM1/HMGA1/SNCA/INPP5D/RPN2/NUDT1/DLD/CTSC/APEX1/PRKDC/ZMIZ1/CTNNA1/HMGCR/MSH2/CACYBP/CHEK1/CNP/SOD2/NDUFS6/H2AFX/SERPING1/CDK1/TIMP1/PDCD4/CANX/TSPO/MSH6/CALR/SERP1/LIMS1/GSN/NUP62/GSS/ENG/PAWR	39
GO:1901990	regulation of mitotic cell cycle phase transition	61/1230	353/10000	0.0034156	0.0475042	0.0410747	CDK6/CDK4/PCNA/YWHAE/GFI1B/SOX4/PSMB2/YWHAG/PSMB5/PRKAR2B/UBE2E1/PSMD1/RAB11A/PHB2/DYNLL1/APEX1/TFDP1/PSMD7/CTDSPL/PRKDC/HSP90AA1/FBXO7/PSMB7/TUBB/AIF1/RNASEH2B/TMEM14B/MAD2L1/RCC2/ZNF207/PSMC3/PSMA4/PSMA6/PSMD14/CDK1/ANAPC11/CNOT8/HAUS1/DTL/PSMB1/UBE2C/PPP2R1A/DCTN2/TFDP2/CDT1/PSMD3/TUBA1A/PSMA1/BRD4/CDC6/BRCA1/BID/MAD2L1BP/CENPF/CNOT6/TUBB4B/EZH2/CUL4A/CETN2/PSMB4/CNOT7	61
GO:0009124	nucleoside monophosphate biosynthetic process	29/1230	141/10000	0.00343903	0.0476886	0.0412341	IMPDH2/TMSB4X/GAPDH/PAICS/HPRT1/TYMS/DUT/AK2/PARP1/ALDOA/TPI1/TK1/STOML2/VCP/LDHA/ATIC/ADSL/AK3/ADK/HK1/GPI/PKM/SEH1L/NUP62/PFKP/ENO1/CBFA2T3/GART/PRPS2	29
GO:0044272	sulfur compound biosynthetic process	28/1230	135/10000	0.00353351	0.0488541	0.0422419	SCD/MPC2/MGST1/SNCA/HSD17B12/ACLY/AMD1/FASN/ELOVL5/DLD/GGCT/GSTP1/MTHFD1/ELOVL6/MGST2/GSTO1/GSTM3/MPST/PDHA1/ADI1/ACSL4/SLC26A2/ACSL5/CHST11/ENOPH1/GSS/ACSS1/MAT2B	28
GO:2001233	regulation of apoptotic signaling pathway	53/1230	299/10000	0.00358321	0.0493956	0.04271	LMNA/YWHAE/YBX3/CLU/GPX1/IL1B/YWHAG/PPIF/TPT1/HMGB2/PARP1/CTSC/NONO/SFPQ/FXN/YWHAQ/TFDP1/XBP1/GSTP1/DNAJA1/PRELID1/LGALS9/RPL11/CSNK2A1/CTNNA1/GATA1/PTTG1IP/LCK/SLC25A5/MAZ/ACAA2/SOD2/MLLT11/UBQLN1/CSNK2A2/PIH1D1/QARS/RRN3/ITM2C/PPP2R1A/TFDP2/HIGD1A/MPV17L/GSN/ZMYND11/BRCA1/LTBR/YWHAH/ENO1/BID/PTPRC/FEM1B/TAF9	53

## Sheet: carboplatinlow_1_0_kegg
Table S3h. Lists all enriched KEGG pathways (after adjusting for multiple testing) using all differentially expressed genes from the comparison of cluster 1 and 0 in the Carboplatin Low sample.
ID	Description	GeneRatio	BgRatio	pvalue	p.adjust	qvalue	geneID	Count
hsa05016	Huntington disease	56/732	193/7891	1.99373e-15	6.041e-13	5.05778e-13	7416/2876/1173/3066/10105/27089/1213/1211/54205/29796/836/7419/5435/5441/4725/4728/4717/4702/1337/374291/1175/292/1537/4724/2776/5436/4697/6648/5434/4719/4726/440567/9377/7388/4716/4712/1345/7385/1340/4713/6390/9519/4711/4706/6392/4705/54539/10540/4709/4715/4701/1329/293/6391/4704/1351	56
hsa05012	Parkinson disease	44/732	142/7891	1.76763e-13	2.67795e-11	2.24209e-11	7416/10105/6622/27089/54205/29796/836/7419/4725/4728/4717/4702/1337/374291/292/1537/4724/4697/4719/4726/9246/440567/9377/7388/4716/4712/1345/7385/1340/4713/6390/4711/4706/6392/4705/54539/4709/4715/4701/1329/293/6391/4704/1351	44
hsa00190	Oxidative phosphorylation	42/732	133/7891	3.09954e-13	3.13053e-11	2.62101e-11	27089/29796/27068/23545/4725/5464/4728/4717/4702/1337/374291/1537/4724/4697/533/4719/4726/440567/9377/7388/4716/523/4712/1345/9296/7385/1340/4713/6390/4711/4706/6392/4705/54539/4709/4715/4701/526/1329/6391/4704/1351	42
hsa05010	Alzheimer disease	48/732	171/7891	8.57436e-13	6.49508e-11	5.43795e-11	2597/3553/6622/27089/54205/29796/836/57142/10313/4725/4728/4717/4702/1337/374291/1537/4724/2776/4697/808/4719/4726/440567/9377/7388/4716/4712/1345/7385/1340/4713/6390/4711/4706/6392/4705/54539/4709/4715/489/4701/637/348/1329/488/6391/4704/1351	48
hsa04932	Non-alcoholic fatty liver disease (NAFLD)	44/732	149/7891	1.15765e-12	7.01538e-11	5.87357e-11	3553/27089/54205/29796/836/5879/3953/7494/4725/4728/4717/4702/1337/374291/1537/4724/4697/4719/4726/440567/9377/7388/4716/4712/1345/7385/1340/4713/6390/4711/4706/6392/4705/54539/4709/4715/4701/5291/637/1329/6391/79602/4704/1351	44
hsa03030	DNA replication	18/732	36/7891	3.85748e-10	1.94803e-08	1.63097e-08	5111/4175/4173/4174/4172/4176/2237/4171/79621/6742/5425/10535/5984/5983/5985/5427/5982/3978	18
hsa04714	Thermogenesis	50/732	231/7891	6.98329e-09	3.02277e-07	2.53079e-07	27089/29796/1374/4725/4728/4717/4702/1337/6599/374291/1537/4724/6597/4697/4719/4726/25915/440567/9377/7388/4716/4712/1345/86/6009/7385/1340/4713/6390/4711/51287/4706/6392/4705/54539/6605/2182/11343/6595/4709/4715/4701/51703/28958/1329/60/6391/4704/1351/71	50
hsa01200	Carbon metabolism	32/732	117/7891	1.19178e-08	4.51388e-07	3.77921e-07	847/2597/3418/39/6888/7086/1738/226/7167/5226/6472/4190/2271/6390/1431/4191/5160/3098/2821/6392/5315/4200/2806/283871/5096/25796/5214/2023/3417/6391/5634/84532	32
hsa03040	Spliceosome	32/732	135/7891	4.51557e-07	1.52024e-05	1.27281e-05	6632/6635/3178/51690/27258/6432/25804/4670/51639/10189/56259/6628/23450/23658/6634/6428/22938/3192/10946/57187/6631/8683/6636/6637/6626/9343/220988/6429/8896/10262/6627/6633	32
hsa00270	Cysteine and methionine metabolism	17/732	49/7891	8.75932e-07	2.65408e-05	2.2221e-05	262/586/7263/6723/191/4190/3939/10768/1786/4357/6611/4191/55256/2806/58478/2937/27430	17
hsa03430	Mismatch repair	11/732	23/7891	1.93788e-06	5.33799e-05	4.46919e-05	5111/4436/6742/5425/5984/2956/5983/4292/5985/5982/3978	11
hsa04110	Cell cycle	28/732	124/7891	6.48022e-06	0.000153389	0.000128424	1021/1019/5111/7531/3066/7532/4175/4173/10971/4174/4172/7027/4176/5591/4171/4085/8243/1111/983/51529/9232/4609/7029/902/890/990/7533/5000	28
hsa00020	Citrate cycle (TCA cycle)	12/732	30/7891	6.66455e-06	0.000153389	0.000128424	3418/47/1738/4190/2271/6390/1431/4191/5160/6392/3417/6391	12
hsa00480	Glutathione metabolism	17/732	56/7891	7.08728e-06	0.000153389	0.000128424	4257/3418/2876/79017/5226/6723/2950/4953/4258/9446/2947/6241/6240/6611/51056/3417/2937	17
hsa03010	Ribosome	32/732	153/7891	8.10745e-06	0.000163771	0.000137116	200916/6137/6181/23521/64960/6156/11222/6135/6136/51264/65003/6229/79590/6232/54948/6231/28998/29088/6183/6168/6182/10573/9801/6128/51073/6141/51263/6176/6223/9553/4736/6147	32
hsa00100	Steroid biosynthesis	9/732	19/7891	1.90448e-05	0.000360662	0.000301961	10682/1717/1718/6713/4047/7108/50814/6307/2222	9
hsa03050	Proteasome	14/732	45/7891	3.35577e-05	0.000598116	0.000500768	5690/5693/5707/5713/5695/5702/5685/51371/5687/10213/5689/5709/5682/5692	14
hsa00630	Glyoxylate and dicarboxylate metabolism	11/732	30/7891	4.26449e-05	0.000717855	0.000601018	847/2752/39/1738/6472/4190/1431/4191/283871/5096/84532	11
hsa04145	Phagosome	30/732	152/7891	4.97064e-05	0.000792686	0.00066367	3106/4689/3122/3123/7037/3115/3113/10376/3105/5879/3108/23545/3107/203068/10952/84790/533/523/9296/23480/821/948/811/3920/7846/84617/526/10383/60/71	30
hsa03018	RNA degradation	19/732	79/7891	7.95993e-05	0.00120593	0.00100965	3329/51690/27258/25804/694/23658/22803/9337/8761/80349/11340/167227/22894/5214/2023/5042/57472/27257/29883	19
hsa01212	Fatty acid metabolism	15/732	57/7891	0.000151605	0.00218744	0.00183142	9415/6319/3992/51144/39/2194/60481/1374/3033/79071/6342/10449/3032/2182/51703	15
hsa00030	Pentose phosphate pathway	10/732	30/7891	0.000238344	0.00328265	0.00274837	6888/7086/226/5226/2821/25796/5214/55276/51071/5634	10
hsa01230	Biosynthesis of amino acids	17/732	75/7891	0.000399095	0.00525764	0.00440192	2752/2597/3418/6888/7086/586/226/7167/6472/1431/5315/2806/5214/2023/3417/5634/27430	17
hsa00240	Pyrimidine metabolism	14/732	57/7891	0.000540923	0.00682915	0.00571765	4833/4830/7298/79077/1854/7083/4860/6241/30833/6240/1841/1635/51251/129607	14
hsa03410	Base excision repair	10/732	33/7891	0.000568107	0.00688545	0.00576479	5111/3146/142/328/2237/5425/7374/8930/5427/3978	10
hsa00620	Pyruvate metabolism	11/732	39/7891	0.000601826	0.00701358	0.00587206	39/1738/2739/4190/3939/2271/4191/5160/5315/4200/84532	11
hsa03420	Nucleotide excision repair	12/732	47/7891	0.000919546	0.00980725	0.00821104	5111/5425/5887/5984/5983/902/5985/5427/5982/8451/1069/3978	12
hsa05166	Human T-cell leukemia virus 1 infection	35/732	219/7891	0.000926786	0.00980725	0.00821104	567/3106/915/3122/3123/7416/5902/1019/3115/3113/3105/7419/2224/6776/3108/2113/2114/3107/5901/4085/3932/292/1111/7514/51529/9519/821/706/9232/811/4609/890/5291/4055/293	35
hsa05416	Viral myocarditis	14/732	60/7891	0.000938648	0.00980725	0.00821104	3106/3122/3123/3115/3113/3105/54205/836/5879/3108/3107/637/60/71	14
hsa03013	RNA transport	28/732	165/7891	0.00116046	0.0117207	0.00981304	1978/80145/8668/9669/10189/5901/9470/6612/10921/1207/8669/57187/8894/11171/7514/8661/8761/10289/8662/81929/23636/10556/1915/10248/5042/1977/23191/3646	28
hsa00670	One carbon pool by folate	7/732	20/7891	0.00151408	0.0147989	0.0123903	7298/10797/4522/6472/471/1719/2618	7
hsa05169	Epstein-Barr virus infection	32/732	201/7891	0.00161141	0.0152581	0.0127747	567/3106/915/3122/3123/1021/1019/4067/3115/3066/3113/3105/54205/836/5879/5707/5713/3108/695/3107/22938/6850/5702/10213/811/4609/5709/890/5291/637/6885/7431	32
hsa01040	Biosynthesis of unsaturated fatty acids	8/732	27/7891	0.00237009	0.0217617	0.0182198	9415/6319/3992/51144/60481/79071/6342/11332	8
hsa01524	Platinum drug resistance	15/732	73/7891	0.00246321	0.0219516	0.0183788	4257/54205/836/2950/4258/4436/9446/7153/2947/332/2956/4292/5291/672/637	15
hsa05203	Viral carcinogenesis	31/732	201/7891	0.00313552	0.0271446	0.0227266	3106/1021/5902/1019/7531/4067/3066/7532/3105/836/5879/7419/6776/10971/2958/3107/87/51564/22938/6850/1111/983/9519/5315/8364/2934/2957/890/5291/4055/7533	31
hsa00010	Glycolysis / Gluconeogenesis	14/732	68/7891	0.00332684	0.0280009	0.0234435	2597/1738/226/7167/9562/3939/5160/3098/2821/5315/5214/2023/55276/84532	14
hsa00280	Valine, leucine and isoleucine degradation	11/732	48/7891	0.00375363	0.0307392	0.0257361	39/1738/586/3157/3033/10449/3032/5019/64087/5096/3712	11
hsa00230	Purine metabolism	22/732	130/7891	0.003895	0.0310575	0.0260027	4833/3615/4830/10606/3251/204/2766/102157402/4860/471/158/6241/50808/30833/6240/132/5315/51251/51292/55276/2618/5634	22
hsa00860	Porphyrin and chlorophyll metabolism	10/732	42/7891	0.0042017	0.032644	0.0273309	645/7390/7389/2395/326625/644/2235/1371/3145/210	10
hsa04723	Retrograde endocannabinoid signaling	24/732	148/7891	0.00464276	0.0351689	0.0294449	4725/4728/4717/4702/374291/4724/2787/2776/4697/4719/4726/4716/4712/4713/4711/4706/4705/54539/11343/4709/4715/4701/2783/4704	24
hsa04940	Type I diabetes mellitus	10/732	43/7891	0.00503095	0.0368093	0.0308183	3106/3122/3123/3329/3115/3553/3113/3105/3108/3107	10
hsa04260	Cardiac muscle contraction	16/732	86/7891	0.00510228	0.0368093	0.0308183	27089/29796/7168/1337/1537/440567/9377/7388/1345/7385/1340/4635/489/1329/488/1351	16
hsa05110	Vibrio cholerae infection	11/732	50/7891	0.00523311	0.0368752	0.0308734	23545/11014/10952/533/523/9296/23480/526/60/10945/71	11
hsa01523	Antifolate resistance	8/732	31/7891	0.00604181	0.0416061	0.0348344	7298/3553/10257/8836/6472/471/1719/2618	8

## Sheet: carboplatinlow_2_0_go
Table S3i. Lists all enriched GOs (after adjusting for multiple testing) using all differentially expressed genes from the comparison of cluster 2 and 0 in the Carboplatin Low sample.
ID	Description	GeneRatio	BgRatio	pvalue	p.adjust	qvalue	geneID	Count
No significantly enriched GOs were found after adjustment for multiple testing using the Benjamini Hochberg method.

## Sheet: carboplatinlow_2_0_kegg
Table S3j. Lists all enriched KEGG pathways (after adjusting for multiple testing) using all differentially expressed genes from the comparison of cluster 2 and 0 in the Carboplatin Low sample.
ID	Description	GeneRatio	BgRatio	pvalue	p.adjust	qvalue	geneID	Count
hsa05203	Viral carcinogenesis	10/71	201/7891	1.0966e-05	0.002259	0.00208931	4067/7534/1021/5567/7532/7531/3066/3105/387/5610	10
hsa05169	Epstein-Barr virus infection	9/71	201/7891	7.1642e-05	0.00737913	0.00682485	4067/1021/10213/3122/5707/3066/3105/5610/9861	9
hsa04110	Cell cycle	7/71	124/7891	0.000115371	0.00792215	0.00732708	7534/10735/1021/7532/4087/7531/3066	7
hsa03050	Proteasome	4/71	45/7891	0.000678767	0.0349565	0.0323307	10213/5707/5686/9861	4

[truncated: 6 more sheets: gemcitabine_1_0_go, gemcitabine_1_0_kegg, gemcitabine_2_0_go, gemcitabine_2_0_kegg, gemcitabine_3_0_go, gemcitabine_3_0_kegg]
