# Supplementary material for: Single-Cell RNA Sequencing of Hematopoietic Stem and Progenitor Cells Treated with Gemcitabine and Carboplatin
Source: Genes (Basel). 2020 May 14;11(5):549. doi: 10.3390/genes11050549 (PMC7288450; doi:10.3390/genes11050549)
Supplement: Supplementary file 1 [file genes-11-00549-s001.zip › Table S4. Differentially expressed genes comparing treatment vs control.xlsx]

## Sheet: carboplatin_high_vs_control_c0
Table S4a. Lists all differentially expressed genes (after adjusting for multiple testing) when comparing Carboplatin High and Control cells in clusters 0.
Gene	p-value	avgerage log(Fold Change)	pct.1	pct.2	adjusted p-value
MARS2	4.11428e-31	-0.398081	0	1	8.22857e-28
MIAT	1.8776e-29	-0.305763	0.014	1	3.75521e-26
TICAM1	5.67073e-28	-0.365953	0.014	0.968	1.13415e-24
ARID4A	6.98921e-28	-0.465055	0.027	1	1.39784e-24
GIMAP7	7.52688e-28	-1.02274	0.027	1	1.50538e-24
KDM1B	6.05979e-27	-0.342722	0	0.957	1.21196e-23
SPATA5L1	1.33805e-26	-0.279406	0.014	0.968	2.6761e-23
SNX11	2.85529e-26	0.26306	0.041	1	5.71059e-23
FUOM	2.91273e-26	-0.266408	0	0.957	5.82546e-23
ACER3	2.95955e-26	0.364937	0.041	1	5.91909e-23
TEP1	2.95955e-26	0.276271	0.041	1	5.91909e-23
CHCHD4	2.95955e-26	0.272367	0.041	1	5.91909e-23
PXMP4	2.95955e-26	0.254569	0.041	1	5.91909e-23
ITGA6	3.12853e-26	-0.288826	0.027	0.978	6.25707e-23
SERGEF	8.60615e-26	0.295522	0.041	0.989	1.72123e-22
ASB13	8.60615e-26	0.281316	0.041	0.989	1.72123e-22
ALAS2	1.65222e-25	-0.614638	0.014	0.957	3.30444e-22
ADPRH	1.82372e-25	0.251443	0.027	0.946	3.64743e-22
NPC1	2.47257e-25	0.258448	0.041	0.978	4.94514e-22
FAM171A1	3.66959e-25	0.278867	0.041	0.989	7.33919e-22
CAMKK2	4.07156e-25	-0.380523	0	0.946	8.14312e-22
SAMD14	7.80587e-25	-0.302397	0	0.925	1.56117e-21
SEC24D	7.88225e-25	-0.446939	0.014	0.957	1.57645e-21
CMAHP	7.88225e-25	-0.508474	0.014	0.957	1.57645e-21
AHSP	8.16254e-25	-0.287262	0.014	0.957	1.63251e-21
ZNF521	9.52015e-25	0.368361	0.054	1	1.90403e-21
PCTP	9.52015e-25	0.344359	0.054	1	1.90403e-21
RP11-215G15.5	9.52015e-25	0.332464	0.054	1	1.90403e-21
CTC-241F20.3	9.52015e-25	0.313031	0.054	1	1.90403e-21
LRR1	9.52015e-25	0.309719	0.054	1	1.90403e-21
TCEAL3	9.52015e-25	0.303429	0.054	1	1.90403e-21
TBL2	9.52015e-25	0.299972	0.054	1	1.90403e-21
EHD3	9.52015e-25	0.295241	0.054	1	1.90403e-21
DTL	9.52015e-25	0.281495	0.054	1	1.90403e-21
DECR2	9.52015e-25	0.280628	0.054	1	1.90403e-21
ZNF398	9.52015e-25	0.277192	0.054	1	1.90403e-21
C8orf82	9.52015e-25	0.27554	0.054	1	1.90403e-21
MYO15B	9.52015e-25	0.273212	0.054	1	1.90403e-21
NOTCH1	9.52015e-25	0.261481	0.054	1	1.90403e-21
RNF169	9.52015e-25	0.260325	0.054	1	1.90403e-21
FTH1P8	2.65924e-24	0.366057	0.054	0.989	5.31847e-21
CCDC25	2.65924e-24	0.361882	0.054	0.989	5.31847e-21
RASSF5	3.50123e-24	-0.310518	0.041	0.978	7.00245e-21
PEPD	4.30145e-24	0.273149	0.041	0.978	8.60289e-21
FBXO5	5.35088e-24	-0.360236	0	0.935	1.07018e-20
FOSL1	5.45995e-24	0.27978	0.041	0.946	1.09199e-20
VOPP1	7.34151e-24	0.251431	0.054	0.978	1.4683e-20
TTN-AS1	1.11857e-23	0.28554	0.027	0.903	2.23715e-20
GSAP	2.00343e-23	0.307772	0.054	0.968	4.00687e-20
RP4-604A21.1	2.7046e-23	0.404068	0.068	1	5.4092e-20
BARD1	2.7046e-23	0.322858	0.068	1	5.4092e-20
MDC1	2.7046e-23	0.302046	0.068	1	5.4092e-20
PXN	2.7046e-23	0.299486	0.068	1	5.4092e-20
ZDHHC18	2.7046e-23	0.293721	0.068	1	5.4092e-20
PARP11	2.7046e-23	0.292393	0.068	1	5.4092e-20
DENND1C	2.7046e-23	0.283755	0.068	1	5.4092e-20
RMI2	2.7046e-23	0.283717	0.068	1	5.4092e-20
UCKL1	2.7046e-23	0.268176	0.068	1	5.4092e-20
BMPR2	2.7046e-23	0.254595	0.068	1	5.4092e-20
C9orf91	2.7046e-23	0.250484	0.068	1	5.4092e-20
MLLT6	3.52499e-23	-0.292253	0.041	0.968	7.04999e-20
CDC25A	8.43063e-23	-0.317038	0.054	0.978	1.68613e-19
THAP9-AS1	2.11375e-22	-0.393944	0.027	0.946	4.2275e-19
SPTA1	2.41803e-22	0.271697	0.068	0.989	4.83605e-19
HINT2	3.78773e-22	-0.300063	0.081	1	7.57546e-19
HSPA1A	3.9715e-22	-0.263925	0.041	0.957	7.943e-19
EPDR1	6.07017e-22	-0.414492	0.054	0.968	1.21403e-18
POLR3H	6.80165e-22	0.463741	0.081	1	1.36033e-18
ITPK1	6.80165e-22	0.415578	0.081	1	1.36033e-18
CCNE2	6.80165e-22	0.39658	0.081	1	1.36033e-18
ZNF557	6.80165e-22	0.389009	0.081	1	1.36033e-18
ETV3	6.80165e-22	0.321991	0.081	1	1.36033e-18
DUSP1	6.80165e-22	0.320087	0.081	1	1.36033e-18
DOK3	6.80165e-22	0.318305	0.081	1	1.36033e-18
MXD1	6.80165e-22	0.316045	0.081	1	1.36033e-18
C11orf68	6.80165e-22	0.306449	0.081	1	1.36033e-18
SLC25A33	6.80165e-22	0.297083	0.081	1	1.36033e-18
SERTAD2	6.80165e-22	0.289875	0.081	1	1.36033e-18
RETSAT	6.80165e-22	0.286027	0.081	1	1.36033e-18
CKB	6.80165e-22	0.280441	0.081	1	1.36033e-18
RHOT1	6.80165e-22	0.260518	0.081	1	1.36033e-18
CNST	6.80165e-22	0.25249	0.081	1	1.36033e-18
BATF	6.80165e-22	0.250414	0.081	1	1.36033e-18
FAM98A	1.08898e-21	0.29031	0.054	0.968	2.17797e-18
SNX18	1.44638e-21	0.262154	0.081	0.989	2.89277e-18
UBASH3B	1.75448e-21	0.344673	0.081	0.989	3.50897e-18
RANBP9	5.13134e-21	0.310319	0.081	0.989	1.02627e-17
MRGBP	5.4674e-21	0.417938	0.081	0.989	1.09348e-17
FOSB	5.82521e-21	0.482688	0.081	0.989	1.16504e-17
ANKMY2	6.01271e-21	0.314056	0.081	0.989	1.20254e-17
SLA	6.01271e-21	0.30884	0.081	0.989	1.20254e-17
MAF	6.01271e-21	0.251395	0.081	0.989	1.20254e-17
SMIM14	1.21862e-20	0.314314	0.095	1	2.43723e-17
MAST4	1.38146e-20	0.375827	0.095	1	2.76292e-17
H1F0	1.38146e-20	0.268247	0.095	1	2.76292e-17
INAFM2	1.42542e-20	0.370259	0.095	1	2.85085e-17
PIGC	1.42542e-20	0.358595	0.095	1	2.85085e-17
TNKS2	1.47077e-20	0.454202	0.095	1	2.94154e-17
PRDM2	1.47077e-20	0.385608	0.095	1	2.94154e-17
TGIF2	1.51755e-20	0.65213	0.095	1	3.03509e-17
SNRPG	1.51755e-20	0.458365	0.095	1	3.03509e-17
SNRNP25	1.51755e-20	0.453358	0.095	1	3.03509e-17
GNL1	1.51755e-20	0.451904	0.095	1	3.03509e-17
SHCBP1	1.51755e-20	0.420423	0.095	1	3.03509e-17
RAB27B	1.51755e-20	0.395365	0.095	1	3.03509e-17
PXK	1.51755e-20	0.377699	0.095	1	3.03509e-17
DDRGK1	1.51755e-20	0.371071	0.095	1	3.03509e-17
ZC3H12C	1.51755e-20	0.367667	0.095	1	3.03509e-17
SSFA2	1.51755e-20	0.367646	0.095	1	3.03509e-17
SLC35B4	1.51755e-20	0.367369	0.095	1	3.03509e-17
EMC7	1.51755e-20	0.366353	0.095	1	3.03509e-17
RMDN1	1.51755e-20	0.351846	0.095	1	3.03509e-17
BUD13	1.51755e-20	0.349364	0.095	1	3.03509e-17
SUCLA2	1.51755e-20	0.347345	0.095	1	3.03509e-17
TMEM41B	1.51755e-20	0.342289	0.095	1	3.03509e-17
AGPAT9	1.51755e-20	0.306917	0.095	1	3.03509e-17
NQO1	1.51755e-20	0.29958	0.095	1	3.03509e-17
YIPF3	1.51755e-20	0.293055	0.095	1	3.03509e-17
PTGES2	1.51755e-20	0.2705	0.095	1	3.03509e-17
TANK	1.51755e-20	0.27039	0.095	1	3.03509e-17
HECA	1.51755e-20	0.26396	0.095	1	3.03509e-17
DNAJB2	1.51755e-20	0.253972	0.095	1	3.03509e-17
ITPA	1.52249e-20	-0.317515	0.068	0.968	3.04499e-17
CD79B	3.18444e-20	0.404544	0.054	0.914	6.36888e-17
CTTNBP2	3.84312e-20	-0.324305	0.041	0.935	7.68625e-17
TBXAS1	3.84312e-20	-0.372536	0.041	0.935	7.68625e-17
BRI3BP	4.23787e-20	-0.502936	0.095	0.989	8.47574e-17
NUDT8	5.32808e-20	0.356753	0.068	0.914	1.06562e-16
KAT8	1.00348e-19	0.335409	0.095	0.989	2.00695e-16
CD83	1.03469e-19	0.492056	0.095	0.989	2.06937e-16
CDC34	1.20571e-19	0.430853	0.095	0.989	2.41141e-16
ACSS1	1.85871e-19	0.341949	0.068	0.914	3.71742e-16
CD55	2.36351e-19	0.315944	0.108	1	4.72703e-16
GNPTAB	2.511e-19	0.275612	0.108	1	5.02201e-16
SFT2D2	2.80568e-19	-0.384059	0.081	0.968	5.61135e-16
MAP1A	3.01024e-19	0.684231	0.108	1	6.02048e-16
OFD1	3.01024e-19	0.586009	0.108	1	6.02048e-16
SMIM24	3.01024e-19	0.508412	0.108	1	6.02048e-16
TECR	3.01024e-19	0.429624	0.108	1	6.02048e-16
LRRC47	3.01024e-19	0.42883	0.108	1	6.02048e-16
FOXM1	3.01024e-19	0.387591	0.108	1	6.02048e-16
CDYL	3.01024e-19	0.383208	0.108	1	6.02048e-16
RBM10	3.01024e-19	0.359403	0.108	1	6.02048e-16
CMAS	3.01024e-19	0.349041	0.108	1	6.02048e-16
CREB1	3.01024e-19	0.303879	0.108	1	6.02048e-16
CDCA4	3.01024e-19	0.26582	0.108	1	6.02048e-16
SAC3D1	3.01024e-19	0.259515	0.108	1	6.02048e-16
ANKRD13A	3.57429e-19	0.26526	0.081	0.968	7.14858e-16
TRAK2	7.63876e-19	0.250581	0.054	0.935	1.52775e-15
POM121C	7.8545e-19	0.362328	0.095	0.978	1.5709e-15
SGMS1	1.10851e-18	-0.338462	0.068	0.946	2.21701e-15
ADIPOR2	1.70246e-18	0.261447	0.108	0.989	3.40492e-15
RBM4B	1.91736e-18	-0.272024	0.027	0.903	3.83471e-15
TIPARP	2.14824e-18	-0.253389	0.081	0.957	4.29649e-15
HDAC7	3.25571e-18	-0.288928	0.095	0.968	6.51142e-15
RUFY1	4.46664e-18	0.352982	0.122	1	8.93328e-15
IGKC	4.73472e-18	1.5489	0.122	1	9.46945e-15
IFNGR1	5.01868e-18	0.315815	0.122	1	1.00374e-14
DSCC1	5.31943e-18	0.578005	0.122	1	1.06389e-14
RPL18AP16	5.31943e-18	0.550328	0.122	1	1.06389e-14
EMC3	5.31943e-18	0.526305	0.122	1	1.06389e-14
TSPAN13	5.31943e-18	0.501983	0.122	1	1.06389e-14
RANGRF	5.31943e-18	0.466963	0.122	1	1.06389e-14
CCNC	5.31943e-18	0.419518	0.122	1	1.06389e-14
AKNA	5.31943e-18	0.394555	0.122	1	1.06389e-14
CERS5	5.31943e-18	0.391689	0.122	1	1.06389e-14
TMEM98	5.31943e-18	0.379774	0.122	1	1.06389e-14
UBR7	5.31943e-18	0.367737	0.122	1	1.06389e-14
TUBGCP2	5.31943e-18	0.341011	0.122	1	1.06389e-14
APPL1	5.31943e-18	0.262761	0.122	1	1.06389e-14
ZPR1	5.51304e-18	0.286785	0.095	0.968	1.10261e-14
RPRD2	1.06881e-17	0.259924	0.068	0.935	2.13762e-14
AKR1C3	1.07234e-17	0.347719	0.108	0.978	2.14468e-14
PTPLB	1.16929e-17	0.272338	0.108	0.978	2.33858e-14
SLC36A4	1.20349e-17	0.321261	0.108	0.978	2.40698e-14
THEMIS2	1.91217e-17	0.253166	0.081	0.946	3.82435e-14
ARHGAP18	2.28777e-17	-0.255845	0.041	0.903	4.57554e-14
UROS	2.44784e-17	0.342747	0.122	0.989	4.89569e-14
RAB32	2.66631e-17	0.330498	0.122	0.989	5.33262e-14
MRPS5	3.68921e-17	0.269885	0.095	0.957	7.37843e-14
ITGAL	3.7082e-17	-0.361283	0.135	1	7.41641e-14
G6PD	3.90505e-17	0.368713	0.095	0.957	7.8101e-14
GART	4.75847e-17	-0.398188	0.068	0.925	9.51694e-14
FAM53C	6.33778e-17	0.31925	0.135	1	1.26756e-13
HERPUD1	6.33778e-17	0.288699	0.135	1	1.26756e-13
ELMO1	6.45434e-17	-0.291439	0	0.86	1.29087e-13
RHOC	7.09129e-17	0.48087	0.135	1	1.41826e-13
RASSF2	7.29307e-17	0.48859	0.135	1	1.45861e-13
USP12	7.50051e-17	0.414283	0.135	1	1.5001e-13
FTSJ1	8.15838e-17	0.748756	0.135	1	1.63168e-13
ASRGL1	8.27243e-17	-1.12232	0.014	0.871	1.65449e-13
C3orf80	8.39008e-17	0.57039	0.135	1	1.67802e-13
PXMP2	8.39008e-17	0.555031	0.135	1	1.67802e-13
PHF11	8.39008e-17	0.536937	0.135	1	1.67802e-13
PHAX	8.39008e-17	0.522441	0.135	1	1.67802e-13
PLK3	8.39008e-17	0.498454	0.135	1	1.67802e-13
AHR	8.39008e-17	0.479314	0.135	1	1.67802e-13
TRIAP1	8.39008e-17	0.46915	0.135	1	1.67802e-13
CENPM	8.39008e-17	0.469106	0.135	1	1.67802e-13
SESN1	8.39008e-17	0.3523	0.135	1	1.67802e-13
RC3H2	8.39008e-17	0.337443	0.135	1	1.67802e-13
APOBR	1.62688e-16	-0.662811	0.041	0.892	3.25376e-13
FEN1	1.63769e-16	-0.345276	0.135	0.989	3.27539e-13
ADCY3	1.72071e-16	-0.501636	0.041	0.892	3.44141e-13
S100PBP	2.41989e-16	0.281998	0.095	0.946	4.83978e-13
TMED2	2.79187e-16	-0.509108	0.068	0.914	5.58374e-13
ECI1	3.29677e-16	-0.342709	0.068	0.914	6.59354e-13
TCEA2	3.3325e-16	0.451175	0.081	0.839	6.66501e-13
MLLT11	3.54552e-16	0.296721	0.135	0.989	7.09105e-13
CDK2AP2	3.58269e-16	-0.970869	0.149	1	7.16538e-13
KCNQ5	3.84194e-16	-0.417554	0	0.796	7.68387e-13
VWF	4.11224e-16	-0.331611	0.068	0.914	8.22449e-13
MPV17L2	4.889e-16	0.311714	0.054	0.763	9.77799e-13
HIATL1	6.21389e-16	-0.286234	0.122	0.968	1.24278e-12
GATA1	7.46693e-16	-0.256957	0.095	0.935	1.49339e-12
C15orf39	7.47643e-16	0.280329	0.149	1	1.49529e-12
ZNF587	8.28403e-16	-0.543328	0.027	0.871	1.65681e-12
CDCA7L	9.03576e-16	0.415818	0.149	1	1.80715e-12
CCNDBP1	9.03576e-16	0.281836	0.149	1	1.80715e-12
TMED8	9.53736e-16	0.440808	0.149	1	1.90747e-12
HLA-DQA1	9.79835e-16	0.607592	0.149	1	1.95967e-12
CBX1	1.06243e-15	0.556692	0.149	1	2.12485e-12
WDR89	1.12775e-15	-0.270186	0.041	0.882	2.2555e-12
GLTP	1.1833e-15	0.508467	0.149	1	2.3666e-12
NFKBIA	1.1833e-15	0.446605	0.149	1	2.3666e-12
ROBO3	1.26418e-15	-0.373909	0	0.839	2.52836e-12
BTK	1.85222e-15	0.287651	0.135	0.978	3.70444e-12
ARHGAP21	3.32918e-15	0.265562	0.068	0.903	6.65835e-12
GZMA	3.91525e-15	-0.584333	0	0.839	7.8305e-12
KLF1	4.18511e-15	0.332383	0.122	0.957	8.37022e-12
FLI1	4.36764e-15	0.542166	0.149	0.989	8.73529e-12
GNL3	4.85342e-15	0.49679	0.149	0.989	9.70684e-12
KLHL42	5.7459e-15	0.288321	0.122	0.957	1.14918e-11
CCNB2	5.80653e-15	-0.528071	0.027	0.86	1.16131e-11
CCDC77	9.4868e-15	-0.377386	0	0.581	1.89736e-11
NRIP1	1.01327e-14	0.351554	0.162	1	2.02654e-11
PMAIP1	1.12425e-14	0.502554	0.162	1	2.2485e-11
PSMC3	1.12425e-14	0.307979	0.162	1	2.2485e-11
LRPAP1	1.23779e-14	0.346675	0.135	0.968	2.47558e-11
CAPN1	1.49489e-14	0.56588	0.162	1	2.98977e-11
DRAM1	1.49489e-14	0.532431	0.162	1	2.98977e-11
PSMD10	1.49489e-14	0.44755	0.162	1	2.98977e-11
TBPL1	1.49489e-14	0.426787	0.162	1	2.98977e-11
RP11-314A20.1	1.50119e-14	-0.370515	0.068	0.892	3.00237e-11
ZNF22	1.78895e-14	-0.503074	0.081	0.903	3.5779e-11
DCTPP1	2.43422e-14	0.369507	0.149	0.978	4.86844e-11
TAB2	2.49751e-14	0.407451	0.149	0.978	4.99502e-11
ATXN7L1	2.61064e-14	-0.278571	0.014	0.828	5.22128e-11
POLE3	3.03407e-14	0.364516	0.122	0.946	6.06814e-11
ZNF37A	5.22091e-14	-0.768522	0.054	0.871	1.04418e-10
NECAP2	5.36971e-14	0.517273	0.162	0.989	1.07394e-10
AIMP1	5.49531e-14	-0.576156	0.054	0.871	1.09906e-10
PIM2	5.92224e-14	0.300432	0.135	0.957	1.18445e-10
SLC50A1	6.55321e-14	0.456287	0.135	0.957	1.31064e-10
NCK2	7.26931e-14	0.456972	0.162	0.989	1.45386e-10
ACTR1A	9.58569e-14	0.285968	0.149	0.968	1.91714e-10
IGHM	9.79803e-14	0.733178	0.176	1	1.95961e-10
TJP2	1.15879e-13	-0.615347	0.081	0.892	2.31759e-10
DDB2	1.19648e-13	0.370599	0.176	1	2.39296e-10
RP11-785H5.1	1.29434e-13	0.366708	0.149	0.968	2.58868e-10
PTDSS1	1.38926e-13	0.384593	0.176	1	2.77852e-10
PRELID1	1.69444e-13	0.466378	0.176	1	3.38889e-10
CEP68	2.52329e-13	-0.2611	0.027	0.839	5.04659e-10
KCNH2	3.93672e-13	0.340534	0.149	0.957	7.87345e-10
RAD50	4.67121e-13	0.272985	0.149	0.957	9.34243e-10
SCPEP1	5.13546e-13	0.254805	0.027	0.667	1.02709e-09
DVL3	5.45789e-13	-0.472067	0.027	0.828	1.09158e-09
JUN	5.67619e-13	0.371872	0.149	0.957	1.13524e-09
RP3-417G15.1	6.58072e-13	-0.310449	0.081	0.882	1.31614e-09
CSF2RB	7.04107e-13	-0.4057	0.162	0.957	1.40821e-09
TMSB4XP2	1.1397e-12	0.334011	0.162	0.968	2.27939e-09
ZNF367	1.22671e-12	-0.744728	0.014	0.817	2.45343e-09
EIF2AK2	1.36073e-12	0.442972	0.189	1	2.72146e-09
MCM4	4.31875e-12	0.351465	0.189	0.989	8.6375e-09
NKTR	4.75429e-12	-0.856054	0.122	0.903	9.50857e-09
INTS6	4.9577e-12	-0.314199	0.095	0.882	9.9154e-09
SELT	5.08281e-12	0.280737	0.189	0.989	1.01656e-08
TMEM144	5.15041e-12	-0.429519	0.014	0.785	1.03008e-08
XRCC6BP1	6.90507e-12	-0.538051	0	0.796	1.38101e-08
RILPL2	7.02932e-12	0.558965	0.189	0.989	1.40586e-08
SOS1	8.15365e-12	-0.335726	0.176	0.957	1.63073e-08
PCGF5	9.80523e-12	0.447027	0.203	1	1.96105e-08
SLC44A1	1.03467e-11	-0.268524	0.162	0.946	2.06933e-08
MAD2L1	1.04736e-11	0.263878	0.108	0.892	2.09472e-08
PPP1R15A	1.12474e-11	0.440894	0.203	1	2.24948e-08
ARHGEF6	1.20445e-11	0.477229	0.203	1	2.4089e-08
MS4A1	1.58239e-11	1.17381	0.203	1	3.16477e-08
SYNGR2	2.78036e-11	0.344818	0.203	0.989	5.56072e-08
STMN3	4.58897e-11	-0.251918	0.041	0.817	9.17795e-08
AGO4	4.91011e-11	-0.365511	0.041	0.817	9.82023e-08
LINC01410	5.10133e-11	-0.366388	0	0.452	1.02027e-07
ATAD2	5.92076e-11	0.545049	0.203	0.989	1.18415e-07
PTGS1	8.94716e-11	-0.262165	0.095	0.86	1.78943e-07
ATP5F1	9.23649e-11	0.339543	0.216	1	1.8473e-07
BLVRB	9.64089e-11	-0.333993	0.176	0.935	1.92818e-07
PSMD11	1.05213e-10	0.291452	0.176	0.946	2.10426e-07
RRN3	1.11727e-10	0.345934	0.203	0.978	2.23455e-07
AK6	1.18971e-10	-0.3097	0.108	0.871	2.37942e-07
RPL15P3	1.30759e-10	0.643374	0.216	1	2.61519e-07
BID	1.45075e-10	0.354307	0.095	0.86	2.9015e-07
DNAJB14	1.48279e-10	0.523615	0.095	0.86	2.96558e-07
CD84	1.62817e-10	-0.267906	0.23	1	3.25633e-07
ALDH18A1	2.03584e-10	-0.387932	0.014	0.785	4.07169e-07
ESF1	2.36465e-10	-0.261712	0.041	0.806	4.7293e-07
KIF11	2.70911e-10	-0.293692	0.054	0.817	5.41822e-07
TPM4	2.89112e-10	0.494217	0.216	0.989	5.78223e-07
SMAP2	3.21476e-10	0.455516	0.216	0.989	6.42953e-07
GSPT1	5.57412e-10	-0.259252	0.122	0.871	1.11482e-06
PRKACB	6.31325e-10	-0.252327	0.243	1	1.26265e-06
FLOT1	7.74333e-10	-0.38851	0.135	0.882	1.54867e-06
TK1	7.91991e-10	0.305882	0.216	0.978	1.58398e-06
CD48	9.75282e-10	0.699546	0.23	1	1.95056e-06
RRM1	9.75282e-10	0.658146	0.23	1	1.95056e-06
SNAP23	9.75282e-10	0.575128	0.23	1	1.95056e-06
FOS	1.22343e-09	-0.561098	0.135	0.871	2.44686e-06
GSN	1.37782e-09	0.431604	0.203	0.957	2.75565e-06
TPP1	2.53967e-09	0.488835	0.23	0.989	5.07933e-06
PATL1	2.58174e-09	0.258606	0.149	0.892	5.16348e-06
LRRC75A	2.60215e-09	-0.453722	0.162	0.892	5.20429e-06
JUND	3.1039e-09	-0.271562	0.216	0.946	6.2078e-06
ZKSCAN3	4.36014e-09	-0.321316	0.027	0.774	8.72028e-06
CCL5	4.64104e-09	-0.486707	0.068	0.806	9.28208e-06
RP11-4O1.2	5.74791e-09	-0.451664	0	0.71	1.14958e-05
PXN-AS1	8.1877e-09	-0.547672	0	0.634	1.63754e-05
KDM2B	9.23178e-09	0.257334	0.095	0.828	1.84636e-05
AMN1	1.52747e-08	-0.266866	0	0.667	3.05495e-05
TPST2	1.71894e-08	-0.657112	0.027	0.763	3.43787e-05
EPB42	1.84864e-08	-0.288693	0.014	0.43	3.69727e-05
LGALSL	2.19003e-08	0.548917	0.135	0.86	4.38006e-05
BLOC1S2	2.4919e-08	0.374187	0.216	0.946	4.9838e-05
LBR	2.81297e-08	0.389207	0.257	1	5.62595e-05
SLC25A17	2.86006e-08	0.261755	0.081	0.806	5.72013e-05
LINC01089	3.37712e-08	-0.294269	0.027	0.753	6.75424e-05
GMPR	3.72492e-08	-0.252499	0.135	0.849	7.44984e-05
TMEM14C	3.95759e-08	0.519314	0.243	0.978	7.91518e-05
UNG	5.98849e-08	0.502934	0.216	0.935	0.00011977
RP11-212I21.4	6.20848e-08	-0.278012	0	0.398	0.00012417
PELI2	7.19567e-08	-0.316094	0.027	0.753	0.000143913
HBB	1.72122e-07	0.555382	0.757	0.742	0.000344243
MTHFD2	1.79461e-07	0.355565	0.27	0.989	0.000358922
LYPLA2	2.67178e-07	-0.251354	0.041	0.753	0.000534356
CPA3	2.73272e-07	-0.330168	0.027	0.742	0.000546543
ILF2	2.90548e-07	0.309329	0.257	0.968	0.000581097
ANKRD28	3.28902e-07	-0.319206	0.122	0.817	0.000657804
FBXO11	3.45135e-07	-0.348552	0.108	0.806	0.00069027
SOD2	3.80405e-07	0.405313	0.27	0.978	0.000760809
EZR	4.79398e-07	0.383987	0.284	1	0.000958795
PLGRKT	8.49085e-07	-0.316508	0.014	0.699	0.00169817
TMEM184C	8.62981e-07	-0.38051	0.068	0.763	0.00172596
CD74	8.88998e-07	0.425248	0.919	1	0.001778
DAZAP1	1.02438e-06	-0.312005	0.122	0.806	0.00204875
SNORA76C	1.03618e-06	-0.284993	0.014	0.72	0.00207237
SORL1	1.48277e-06	0.256734	0.216	0.903	0.00296555
SNHG7	1.91109e-06	0.68211	0.284	0.989	0.00382219
ETS2	2.09327e-06	0.250863	0.27	0.957	0.00418655
MPP1	2.33239e-06	0.40107	0.297	1	0.00466479
HERC2	2.61825e-06	0.329123	0.176	0.849	0.0052365
CCND3	2.65191e-06	-0.260321	0.297	0.968	0.00530383
PLIN2	2.69469e-06	0.610111	0.297	1	0.00538938
CENPF	2.71661e-06	-0.307294	0.054	0.742	0.00543323
PIM1	2.90434e-06	-0.27722	0.284	0.968	0.00580869
GNB5	3.815e-06	0.305737	0.122	0.796	0.00763
RYR3	5.72155e-06	-0.266079	0	0.667	0.0114431
HBA1	6.49587e-06	-0.764115	0.027	0.301	0.0129917
GFI1B	6.92844e-06	0.297215	0.23	0.892	0.0138569
HNRNPAB	8.84866e-06	0.502081	0.311	1	0.0176973
SOX4	9.30219e-06	-0.518735	0.149	0.796	0.0186044
KHDC1	1.45144e-05	-0.544466	0.014	0.312	0.0290288
F2R	1.6081e-05	0.360171	0.297	0.968	0.0321621
ACTN1	1.65527e-05	-0.76928	0.149	0.785	0.0331054
MT-ND1	2.18615e-05	-0.410544	0.865	1	0.043723
EMILIN1	2.44517e-05	-0.417313	0.041	0.71	0.0489035

## Sheet: carboplatin_high_vs_control_c1
Table S4b. Lists all differentially expressed genes (after adjusting for multiple testing) when comparing Carboplatin High and Control cells in clusters 1.
Gene	p-value	avgerage log(Fold Change)	pct.1	pct.2	adjusted p-value
CXCL8	8.68014e-09	0.734821	0.245	1	1.73603e-05
CD69	5.06405e-07	0.296983	0.245	0.96	0.00101281
DUSP1	1.71056e-06	0.282699	0.236	0.94	0.00342112
EREG	7.34519e-06	0.304686	0.311	1	0.0146904
CHAF1B	1.5219e-05	0.252173	0.255	0.94	0.030438
THBS1	1.95351e-05	0.331807	0.198	0.86	0.0390701

## Sheet: carboplatin_low_vs_control_c0
Table S4c. Lists all differentially expressed genes (after adjusting for multiple testing) when comparing Carboplatin Low and Control cells in clusters 0.
Gene	p-value	avgerage log(Fold Change)	pct.1	pct.2	adjusted p-value
SLC4A1	1.82621e-26	0.340775	0.035	0.885	3.65243e-23
HPSE	4.91043e-15	0.257389	0.124	0.904	9.82086e-12
ZNF609	3.80883e-10	-0.278857	0.118	0.827	7.61766e-07
EIF4G3	1.31811e-09	-0.252926	0.276	0.962	2.63621e-06
CA1	1.31416e-07	0.346147	0.265	0.942	0.000262832
HBA2	7.53384e-07	0.765363	0.218	0.865	0.00150677

## Sheet: carboplatin_low_vs_control_c1
Table S4d. Lists all differentially expressed genes (after adjusting for multiple testing) when comparing Carboplatin Low and Control cells in clusters 1.
Gene	p-value	avgerage log(Fold Change)	pct.1	pct.2	adjusted p-value
DNM3	2.51162e-30	-0.421161	0.012	0.979	5.02325e-27
RP11-367G6.3	9.2787e-30	-0.333699	0.025	1	1.85574e-26
AATK	1.35911e-29	-0.370798	0.012	0.979	2.71823e-26
SCLY	2.92766e-29	-0.364084	0.025	0.989	5.85532e-26
TMEM144	2.92766e-29	-0.644708	0.025	0.989	5.85532e-26
ATXN7L1	3.22857e-28	-0.380503	0.038	1	6.45713e-25
PSD3	6.05924e-28	-0.408631	0	0.958	1.21185e-24
CLUHP3	4.56415e-27	-0.291394	0.038	0.989	9.12831e-24
RASGRP3	4.56415e-27	-0.310018	0.038	0.989	9.12831e-24
GP9	4.56415e-27	-0.336293	0.038	0.989	9.12831e-24
KIAA0391	8.73228e-27	-0.270853	0.05	1	1.74646e-23
LRCH1	9.9948e-27	-0.279408	0.05	1	1.99896e-23
ZNF827	9.9948e-27	-0.408899	0.05	1	1.99896e-23
MYO6	2.92599e-26	-0.295382	0	0.937	5.85197e-23
USP13	3.10126e-26	-0.279751	0.025	0.968	6.20252e-23
POMT2	3.10126e-26	-0.562158	0.025	0.968	6.20252e-23
CEP85L	6.0907e-26	-0.333878	0.038	0.979	1.21814e-22
TMEM222	2.67038e-25	-0.318678	0.062	1	5.34076e-22
ASPM	2.75921e-25	-0.361884	0.062	1	5.51841e-22
F2RL2	1.20059e-24	-0.388107	0.025	0.947	2.40118e-21
ERG	2.26722e-24	-0.890332	0.062	0.989	4.53445e-21
DUSP7	2.66148e-24	-0.578104	0.062	0.989	5.32296e-21
PRR5	2.74813e-24	-0.286596	0.062	0.989	5.49625e-21
GDPD1	3.06988e-24	-0.263529	0.012	0.937	6.13975e-21
GIMAP7	3.12354e-24	-0.416986	0.062	0.989	6.24709e-21
KIFC1	4.83218e-24	-0.434708	0.025	0.947	9.66435e-21
ESCO2	5.62742e-24	-0.359717	0.075	1	1.12548e-20
PRKCQ	5.62742e-24	-0.424792	0.075	1	1.12548e-20
DEF8	6.80765e-24	-0.299939	0.075	1	1.36153e-20
B3GAT3	8.23255e-24	0.307832	0.075	1	1.64651e-20
TSHZ2	1.47202e-23	-0.271133	0.025	0.937	2.94403e-20
MUC1	1.50153e-23	-0.280329	0.05	0.968	3.00305e-20
SNX18	1.7418e-23	-0.363452	0.038	0.937	3.4836e-20
ACAD8	2.8641e-23	-0.257075	0.062	0.979	5.7282e-20
SHOC2	2.8641e-23	-0.605659	0.062	0.979	5.7282e-20
AKAP10	3.04917e-23	-0.314863	0.062	0.979	6.09834e-20
TMSB4XP4	3.3492e-23	-0.323371	0.062	0.979	6.6984e-20
RP11-166J22.1	5.16983e-23	-0.38429	0.012	0.863	1.03397e-19
ASAP1	5.74936e-23	-0.44865	0.075	0.989	1.14987e-19
BBC3	6.92554e-23	-0.259793	0.075	0.989	1.38511e-19
C14orf80	8.33945e-23	0.274194	0.075	0.989	1.66789e-19
ARHGAP18	1.21308e-22	-0.291665	0.088	1	2.42617e-19
FAM8A1	1.50427e-22	-0.269109	0.088	1	3.00853e-19
LINC01089	2.42937e-22	-0.458821	0.062	0.968	4.85874e-19
C1orf95	3.14583e-22	-0.38127	0	0.779	6.29167e-19
BANK1	3.40153e-22	-0.267867	0.062	0.968	6.80306e-19
PAAF1	3.72781e-22	0.26723	0.062	0.968	7.45562e-19
XRCC6BP1	9.05196e-22	-0.562792	0.088	0.989	1.81039e-18
RHAG	9.61615e-22	-0.310926	0.038	0.937	1.92323e-18
RBPMS2	9.91216e-22	-0.288889	0.038	0.937	1.98243e-18
C5orf30	1.02108e-21	-0.343701	0.088	0.989	2.04216e-18
C14orf93	1.28038e-21	-0.849424	0.05	0.947	2.56077e-18
INTS9	1.83784e-21	-0.314257	0.05	0.947	3.67569e-18
SAR1B	1.96609e-21	-0.414731	0.1	1	3.93219e-18
CYTIP	2.3512e-21	-0.642409	0.1	1	4.70239e-18
DLC1	2.64847e-21	-0.302015	0.1	1	5.29694e-18
PECAM1	2.64847e-21	-0.318867	0.1	1	5.29694e-18
RNF141	2.81867e-21	-0.277987	0.062	0.958	5.63735e-18
ABHD4	2.98288e-21	-0.303733	0.1	1	5.96576e-18
AP2B1	5.12483e-21	-0.364644	0.075	0.968	1.02497e-17
RBBP8	2.47073e-20	-0.256709	0.1	0.989	4.94145e-17
PLK3	3.11544e-20	0.253055	0.1	0.989	6.23089e-17
UCHL1	5.31776e-20	-0.315659	0.075	0.958	1.06355e-16
RACGAP1	5.31813e-20	-0.258176	0.112	1	1.06363e-16
CDYL	1.21463e-19	0.310801	0.088	0.968	2.42925e-16
LETM1	1.23631e-19	-0.445126	0.1	0.979	2.47261e-16
SDPR	1.55227e-19	-0.325869	0.1	0.979	3.10454e-16
CPSF4	1.55227e-19	-0.383399	0.1	0.979	3.10454e-16
ARL4C	1.93716e-19	-0.374819	0.062	0.937	3.87431e-16
ELL2	1.93716e-19	-0.685653	0.062	0.937	3.87431e-16
EFEMP2	1.93761e-19	-0.280521	0.038	0.895	3.87523e-16
RBM38	3.09914e-19	-0.31714	0.112	0.989	6.19828e-16
ISCA1	3.99062e-19	-0.501513	0.112	0.989	7.98124e-16
BCL11B	4.57315e-19	-0.496402	0.012	0.884	9.14629e-16
ZADH2	6.46801e-19	-0.438801	0.125	1	1.2936e-15
PFDN1	6.46801e-19	-0.610977	0.125	1	1.2936e-15
UNC50	8.3912e-19	-0.393517	0.1	0.968	1.67824e-15
GZMA	8.90736e-19	-0.61701	0.012	0.863	1.78147e-15
FGR	1.12665e-18	0.345672	0.125	1	2.25331e-15
NUF2	1.12665e-18	0.298403	0.125	1	2.25331e-15
TAB3	2.46493e-18	-0.42672	0.075	0.937	4.92986e-15
SFT2D2	3.37984e-18	-0.311176	0.125	0.989	6.75968e-15
TRIOBP	3.65049e-18	0.26903	0.112	0.979	7.30098e-15
MCM8	3.76916e-18	-0.374455	0.125	0.989	7.53832e-15
BAZ2B	3.99233e-18	-0.359428	0.088	0.947	7.98466e-15
MS4A1	7.42478e-18	0.745496	0.125	0.989	1.48496e-14
ZYG11B	7.42738e-18	-0.658164	0.138	1	1.48548e-14
PSAT1	7.62795e-18	0.35388	0.125	0.989	1.52559e-14
SLC35D2	7.62795e-18	0.26501	0.125	0.989	1.52559e-14
ESF1	8.41006e-18	-0.314627	0.1	0.958	1.68201e-14
ALS2	8.41006e-18	-0.443462	0.1	0.958	1.68201e-14
MRE11A	9.21252e-18	-0.322914	0.138	1	1.8425e-14
MBNL3	9.21252e-18	-0.328246	0.138	1	1.8425e-14
FLI1	9.21252e-18	-0.378879	0.138	1	1.8425e-14
FAF1	1.23757e-17	0.321865	0.138	1	2.47515e-14
USP25	1.61689e-17	0.283274	0.138	1	3.23378e-14
CNKSR3	1.66061e-17	0.457062	0.138	1	3.32122e-14
TRAF2	1.66061e-17	0.261075	0.138	1	3.32122e-14
SLC2A6	1.66061e-17	0.256407	0.138	1	3.32122e-14
AQR	2.5453e-17	-0.413794	0.125	0.979	5.09061e-14
GATAD2B	3.20533e-17	-0.47004	0	0.853	6.41066e-14
ALAS2	6.08987e-17	-0.385626	0.05	0.895	1.21797e-13
LATS2	8.36472e-17	-0.258099	0.05	0.895	1.67294e-13
COG5	8.52597e-17	0.27556	0.138	0.989	1.70519e-13
PIK3R1	1.00054e-16	-0.318745	0.112	0.958	2.00108e-13
VPS13C	1.4717e-16	-0.523098	0.138	0.979	2.9434e-13
CEP192	1.844e-16	0.28687	0.15	1	3.688e-13
CDC42BPA	2.00455e-16	-0.28296	0.088	0.926	4.00911e-13
CDCA4	2.20813e-16	0.300548	0.15	1	4.41626e-13
HSPA1A	6.3738e-16	-0.434042	0.162	1	1.27476e-12
C9orf139	1.26585e-15	-0.436983	0.088	0.916	2.53169e-12
RP5-894A10.2	1.37721e-15	-0.370834	0.012	0.821	2.75443e-12
NCK2	1.82831e-15	0.274884	0.162	1	3.65663e-12
KRT1	2.17585e-15	0.282331	0.162	1	4.35169e-12
CORO1C	2.344e-15	0.269869	0.162	1	4.688e-12
AGPAT3	2.46315e-15	0.278297	0.162	1	4.92629e-12
SORBS3	2.65313e-15	0.349823	0.162	1	5.30626e-12
CCDC106	2.65313e-15	0.29504	0.162	1	5.30626e-12
PRKAB1	2.65313e-15	0.263579	0.162	1	5.30626e-12
BCR	2.85511e-15	0.335105	0.138	0.968	5.71022e-12
HIPK2	2.85753e-15	-0.702583	0.162	0.989	5.71505e-12
SLC2A1	2.89261e-15	-0.529652	0.112	0.937	5.78522e-12
TMX4	3.65734e-15	-0.437318	0.162	0.989	7.31468e-12
ADCY3	3.70726e-15	-0.576818	0.112	0.937	7.41453e-12
GADD45A	4.71925e-15	-0.451487	0.125	0.947	9.43849e-12
SLC24A3	4.86863e-15	-0.697119	0.075	0.895	9.73726e-12
MIOS	5.48033e-15	-0.251553	0.062	0.884	1.09607e-11
GPX7	5.83011e-15	-0.35596	0.162	0.989	1.16602e-11
DPP10-AS1	6.08967e-15	-0.322932	0.012	0.611	1.21793e-11
ENDOD1	6.92795e-15	-0.304115	0.138	0.958	1.38559e-11
PAF1	1.12403e-14	-0.390688	0.1	0.916	2.24806e-11
TADA3	1.26891e-14	0.343153	0.162	0.989	2.53783e-11
BCL11A	1.35937e-14	-0.340574	0.112	0.926	2.71874e-11
PASK	1.36422e-14	0.347924	0.162	0.989	2.72843e-11
ITPK1	1.36422e-14	0.298103	0.162	0.989	2.72843e-11
TSPAN33	2.2728e-14	0.284703	0.175	1	4.54561e-11
SHMT1	3.15581e-14	-0.353096	0.162	0.979	6.31162e-11
ECI1	4.98728e-14	-0.489161	0.188	1	9.97455e-11
CDKN1B	5.665e-14	-0.341464	0.15	0.958	1.133e-10
MLLT6	8.70516e-14	-0.402568	0.162	0.968	1.74103e-10
TNFRSF10B	1.00684e-13	-0.467277	0.188	1	2.01369e-10
IGKC	1.02905e-13	0.669076	0.175	0.989	2.05809e-10
CDC34	1.15605e-13	0.271044	0.175	0.989	2.3121e-10
DAAM1	1.19757e-13	-0.296832	0.038	0.842	2.39514e-10
GNL1	1.21106e-13	0.413639	0.175	0.989	2.42212e-10
PTPN11	1.21257e-13	-0.268314	0.188	1	2.42515e-10
MMRN1	1.24103e-13	-0.268195	0.188	1	2.48207e-10
CD69	1.27015e-13	-0.265635	0.188	1	2.5403e-10
SERPINE2	1.27607e-13	-0.383243	0.138	0.937	2.55215e-10
HPSE	1.29254e-13	-0.593637	0.05	0.853	2.58508e-10
RANGRF	1.36008e-13	0.335463	0.175	0.989	2.72016e-10
DDRGK1	1.45947e-13	0.251636	0.188	1	2.91894e-10
FAM35A	1.54931e-13	-0.726193	0.15	0.947	3.09862e-10
SNAPIN	1.74909e-13	-0.342993	0.125	0.926	3.49818e-10
APPL1	2.84312e-13	0.37715	0.188	1	5.68624e-10
DNAJB11	4.48271e-13	-0.261426	0.188	0.989	8.96543e-10
HYI	6.15681e-13	0.27149	0.175	0.979	1.23136e-09
IL7R	8.5895e-13	-0.252534	0.2	1	1.7179e-09
NDC80	8.63963e-13	-0.348743	0.05	0.842	1.72793e-09
C1orf174	8.74425e-13	-0.359761	0.138	0.926	1.74885e-09
AGTRAP	9.60529e-13	-0.334851	0.2	1	1.92106e-09
SELP	1.03694e-12	-0.294646	0.025	0.789	2.07387e-09
SRD5A3	1.7885e-12	0.310119	0.2	1	3.57701e-09
RAP1B	1.88146e-12	-0.331578	0.162	0.947	3.76293e-09
RP4-604A21.1	2.54301e-12	0.327846	0.2	1	5.08602e-09
RMI2	2.54301e-12	0.253987	0.2	1	5.08602e-09
TRAF7	2.64904e-12	-0.279357	0.125	0.905	5.29808e-09
P2RY8	4.40935e-12	0.274878	0.188	0.979	8.81871e-09
ALDH18A1	4.92157e-12	-0.266497	0.138	0.916	9.84313e-09
TTF2	5.04335e-12	-0.341365	0.15	0.926	1.00867e-08
PLGRKT	9.25515e-12	-0.49042	0.1	0.874	1.85103e-08
HMBS	9.64983e-12	-0.543252	0.212	0.989	1.92997e-08
NDUFB1	1.67493e-11	0.295494	0.212	1	3.34985e-08
ALYREF	2.06719e-11	0.298505	0.212	1	4.13438e-08
GIMAP4	2.75858e-11	-0.591067	0.075	0.842	5.51717e-08
APOBR	3.09815e-11	-0.541765	0.088	0.853	6.1963e-08
BTN2A1	3.1321e-11	-0.278285	0.075	0.842	6.26421e-08
ZFP36	3.34677e-11	-0.385688	0.112	0.874	6.69353e-08
RANGAP1	3.51859e-11	-0.373647	0.225	1	7.03717e-08
CHAF1A	3.59011e-11	0.259262	0.2	0.979	7.18021e-08
MYH10	3.70789e-11	-0.321633	0.212	0.989	7.41578e-08
CCNB1	6.01774e-11	-0.314546	0.2	0.968	1.20355e-07
CXCL3	6.54182e-11	-0.487178	0.125	0.884	1.30836e-07
XRCC3	7.38129e-11	-0.37182	0.05	0.779	1.47626e-07
TMEM159	1.27593e-10	0.522193	0.225	1	2.55186e-07
COCH	1.52917e-10	0.317917	0.225	1	3.05834e-07
TUBGCP2	1.52917e-10	0.252101	0.225	1	3.05834e-07
CA1	1.53881e-10	-0.271985	0.238	1	3.07762e-07
OGFRL1	1.72374e-10	-0.532674	0.175	0.926	3.44749e-07
LXN	1.79505e-10	-0.441526	0.225	0.989	3.5901e-07
BCAT1	1.9561e-10	-0.305225	0.238	1	3.91221e-07
IL4R	2.13586e-10	-0.341778	0.125	0.874	4.27172e-07
MLLT3	2.62062e-10	-0.376087	0.225	0.989	5.24124e-07
HSPH1	2.68808e-10	-0.474727	0.238	1	5.37615e-07
MGAT1	3.19385e-10	0.366311	0.225	0.989	6.38769e-07
RRN3	3.47422e-10	-0.324945	0.238	1	6.94844e-07
HERC2	3.8631e-10	-0.30357	0.212	0.958	7.7262e-07
CLINT1	4.7558e-10	-0.562914	0.2	0.937	9.51159e-07
ELOVL1	5.21608e-10	0.377726	0.225	0.989	1.04322e-06
PHF11	5.21608e-10	0.353626	0.225	0.989	1.04322e-06
EXD2	5.91727e-10	-0.33481	0.038	0.789	1.18345e-06
TUBA4A	6.05832e-10	-0.416534	0.212	0.958	1.21166e-06
DUSP6	6.1033e-10	-0.443987	0.088	0.832	1.22066e-06
BEX4	6.63714e-10	-0.750842	0.25	1	1.32743e-06
ZHX1	6.86891e-10	-0.411945	0.088	0.832	1.37378e-06
ST3GAL2	7.14963e-10	0.256249	0.238	1	1.42993e-06
CMAS	8.34325e-10	0.394449	0.238	1	1.66865e-06
NEXN	9.12762e-10	-0.384188	0	0.674	1.82552e-06
CTDSPL	1.45613e-09	-0.83886	0.25	0.989	2.91226e-06
ICAM2	1.60087e-09	-0.349285	0.25	1	3.20174e-06
RAD1	1.80264e-09	-0.442378	0.175	0.905	3.60528e-06
DPM3	2.08481e-09	-0.298827	0.25	1	4.16961e-06
WDR33	2.42251e-09	-0.253298	0.25	1	4.84502e-06
ZNF558	2.63199e-09	-0.447549	0.025	0.768	5.26398e-06
PMF1	3.26109e-09	0.371996	0.238	0.989	6.52218e-06
GCSAML	3.44813e-09	-0.592888	0.238	0.968	6.89626e-06
RPS3AP5	4.15423e-09	-0.276851	0.25	1	8.30845e-06
APOC1	4.47235e-09	-0.257018	0.25	0.989	8.9447e-06
RBM10	6.33705e-09	0.308426	0.25	1	1.26741e-05
MXD4	8.78002e-09	-0.44305	0.262	0.989	1.756e-05
AIMP1	8.82892e-09	-0.531168	0.188	0.905	1.76578e-05
FAM102B	1.12736e-08	-0.310624	0.038	0.768	2.25472e-05
CD79A	1.12736e-08	-0.326122	0.038	0.768	2.25472e-05
FBXO22	1.15894e-08	-0.280162	0.088	0.811	2.31788e-05
TPM1	1.19386e-08	-0.434075	0.25	0.979	2.38772e-05
HAUS1	1.46971e-08	-0.541285	0.138	0.853	2.93943e-05
DMXL1	1.47927e-08	-0.271495	0.125	0.842	2.95854e-05
SMIM24	1.58886e-08	0.471572	0.25	0.989	3.17771e-05
LPIN1	1.58886e-08	-0.402526	0.25	0.979	3.17771e-05
HIST3H2A	1.67977e-08	0.359349	0.175	0.895	3.35954e-05
NECAP2	1.80024e-08	0.27253	0.238	0.968	3.60048e-05
RP11-314A20.1	1.86408e-08	-0.475307	0.25	0.979	3.72816e-05
FAM111A	1.88832e-08	-0.69573	0.275	1	3.77664e-05
WARS	2.06877e-08	0.274795	0.262	1	4.13753e-05
TARS	2.21983e-08	0.273767	0.262	1	4.43966e-05
DHX36	2.34484e-08	-0.63685	0.25	0.979	4.68968e-05
AAR2	3.19172e-08	-0.269966	0.15	0.305	6.38344e-05
TBCD	3.50576e-08	0.346736	0.25	0.979	7.01151e-05
GAB3	3.66537e-08	-0.450473	0.075	0.789	7.33075e-05
CCL5	4.2223e-08	-0.617317	0.125	0.832	8.44461e-05
TGM2	4.51986e-08	-0.600907	0.038	0.758	9.03972e-05
MGLL	4.57175e-08	-0.58996	0.138	0.842	9.1435e-05
HERC2P2	5.89196e-08	-0.285249	0.238	0.947	0.000117839
BTK	6.04383e-08	-0.424582	0.275	1	0.000120877
EMILIN1	6.36095e-08	-0.478625	0.275	0.989	0.000127219
CLC	7.7479e-08	0.499238	0.362	0.358	0.000154958
RP11-354E11.2	8.48614e-08	-0.447319	0.275	0.989	0.000169723
RYBP	8.73061e-08	-0.671267	0.288	0.989	0.000174612
BNIP3L	9.2324e-08	-0.458778	0.275	0.979	0.000184648
IPO9	1.10078e-07	-0.460009	0.25	0.947	0.000220157
VWF	1.11045e-07	-0.27516	0.275	0.989	0.00022209
THAP7	1.19542e-07	-0.402017	0.175	0.874	0.000239084
MAP3K5	1.86668e-07	0.266521	0.262	0.979	0.000373336
CXCL8	2.85562e-07	-0.418487	0.262	0.958	0.000571124
HOXA9	3.45372e-07	-0.321768	0.188	0.874	0.000690744
RNF187	4.11511e-07	-0.253426	0.275	0.979	0.000823022
ZNF708	5.56404e-07	-0.339195	0.038	0.737	0.00111281
TPST2	5.74506e-07	-0.280576	0.15	0.832	0.00114901
RNPEPL1	7.5119e-07	0.329191	0.238	0.926	0.00150238
TSC22D1	7.69185e-07	-0.705362	0.312	1	0.00153837
ATP13A3	8.65346e-07	-0.301952	0.3	1	0.00173069
CMTM6	1.00304e-06	-0.277793	0.288	0.979	0.00200608
THBS1	1.01628e-06	-1.16975	0.15	0.316	0.00203256
SLC44A1	1.17056e-06	-0.452964	0.288	0.979	0.00234111
RPL31P11	1.35722e-06	-0.307481	0.012	0.705	0.00271444
CCNDBP1	1.40723e-06	0.276909	0.288	0.989	0.00281446
DVL3	1.55484e-06	-0.340543	0.062	0.747	0.00310967
IGHM	1.61885e-06	-0.384905	0.075	0.758	0.0032377
CDKN1C	1.61885e-06	-0.450386	0.075	0.758	0.0032377
PXN-AS1	1.7981e-06	-0.735558	0.05	0.737	0.0035962
ELOVL6	1.92012e-06	-0.365006	0.3	0.989	0.00384023
NCAPD2	2.00898e-06	0.302443	0.3	1	0.00401796
CARS2	2.39134e-06	-0.274547	0.225	0.895	0.00478269
JUN	2.67308e-06	-0.298268	0.012	0.705	0.00534615
MIS18A	2.91982e-06	0.327027	0.3	1	0.00583964
RALBP1	2.96347e-06	0.388214	0.3	1	0.00592694
MEX3B	3.03432e-06	-0.331823	0.262	0.937	0.00606864
CDC6	3.69833e-06	0.389996	0.3	1	0.00739667
REL	5.37924e-06	-0.293747	0.125	0.789	0.0107585
ZC3H11A	5.61254e-06	-0.475136	0.288	0.947	0.0112251
FOS	6.38566e-06	-0.73878	0.2	0.358	0.0127713
SDF2L1	6.4042e-06	-0.393556	0.188	0.842	0.0128084
EIF2S2	7.13401e-06	-0.331845	0.312	0.989	0.014268
MKI67	7.31503e-06	-0.298619	0.225	0.874	0.0146301
TPM4	7.44606e-06	0.25226	0.312	1	0.0148921
RAB32	7.88249e-06	0.349523	0.312	1	0.015765
CYB5R3	1.03114e-05	0.261242	0.312	1	0.0206228
ENDOV	1.03323e-05	-0.469922	0.025	0.611	0.0206645
HIST1H4C	1.18154e-05	-0.428029	0.3	0.358	0.0236308
REXO2	1.1862e-05	-0.449208	0.312	0.979	0.0237239
JADE1	1.27911e-05	-0.299759	0.15	0.8	0.0255822
YOD1	1.55143e-05	-0.345937	0.175	0.821	0.0310285
MSI2	1.5873e-05	-0.575034	0.312	0.947	0.031746

## Sheet: gemcitabine_vs_control_c0
Table S4e. Lists all differentially expressed genes (after adjusting for multiple testing) when comparing Gemcitabine and Control cells in clusters 0.
Gene	p-value	avgerage log(Fold Change)	pct.1	pct.2	adjusted p-value
JUN	1.84162e-18	0.705376	0.133	1	3.68324e-15
CXCL8	2.42689e-16	1.29622	0.156	1	4.85378e-13
FOS	3.51865e-14	0.309727	0.164	0.98	7.03729e-11
MPO	4.11729e-14	1.13203	0.102	0.9	8.23457e-11
MT-ATP8	2.11255e-12	0.353197	0.195	1	4.22509e-09
CD69	1.63181e-11	0.764853	0.211	1	3.26362e-08
BTG2	3.13902e-10	1.10428	0.211	0.98	6.27803e-07
CXCL2	1.65654e-09	0.278386	0.18	0.92	3.31308e-06
PSAT1	4.94967e-09	0.257309	0.234	0.98	9.89933e-06
IER5	1.5423e-08	0.297199	0.258	1	3.08459e-05
MYL4	8.13396e-08	0.350354	0.266	1	0.000162679
ZFP36	3.41716e-07	0.368763	0.203	0.9	0.000683432
RNASE2	6.8845e-07	0.319352	0.07	0.32	0.0013769
CAMKK2	3.31991e-06	0.255274	0.188	0.36	0.00663982
CSF3R	3.85439e-06	0.293373	0.195	0.36	0.00770878
CHAF1B	7.82914e-06	0.276297	0.289	0.98	0.0156583

## Sheet: gemcitabine_vs_control_c1
Table S4f. Lists all differentially expressed genes (after adjusting for multiple testing) when comparing Gemcitabine and Control cells in clusters 1.
Gene	p-value	avgerage log(Fold Change)	pct.1	pct.2	adjusted p-value
INTS9	8.79428e-30	-0.44557	0	1	1.75886e-26
IGKC	8.79428e-30	-0.705329	0	1	1.75886e-26
TRAC	3.22538e-28	-0.996172	0.014	1	6.45077e-25
PAQR8	4.08588e-28	-0.291483	0.014	1	8.17177e-25
SIN3A	4.08588e-28	-0.354234	0.014	1	8.17177e-25
SELENBP1	4.24995e-28	0.29212	0.014	1	8.49991e-25
LINC00861	4.62656e-28	-0.520483	0	0.978	9.25313e-25
ITCH	8.67038e-28	-0.377372	0	0.956	1.73408e-24
BUB1B	1.25933e-27	-0.386923	0.014	0.989	2.51867e-24
SH2D3C	2.30477e-27	-0.420133	0	0.978	4.60955e-24
ALG1	1.78849e-26	0.336826	0.029	1	3.57699e-23
GLTP	1.78849e-26	0.3319	0.029	1	3.57699e-23
CFP	1.78849e-26	0.320504	0.029	1	3.57699e-23
MARCH2	1.78849e-26	0.300199	0.029	1	3.57699e-23
GIMAP6	3.40191e-26	-0.668074	0	0.967	6.80383e-23
GIMAP7	3.40191e-26	-0.694378	0	0.967	6.80383e-23
TUBB1	5.28279e-26	0.299939	0.029	0.989	1.05656e-22
SNX18	6.52539e-26	-0.475222	0	0.945	1.30508e-22
FAM102A	8.00039e-26	-0.379365	0.014	0.978	1.60008e-22
ILK	8.30739e-26	-0.406088	0.014	0.978	1.66148e-22
GPAM	1.03778e-25	0.32925	0.014	0.945	2.07557e-22
RP11-314A20.1	1.85187e-25	-0.745291	0.029	0.989	3.70374e-22
XRCC6BP1	1.85187e-25	-0.851282	0.029	0.989	3.70374e-22
ID2	2.0711e-25	-0.46508	0.029	0.989	4.14221e-22
MTX3	2.46037e-25	-0.272525	0.014	0.967	4.92074e-22
CXorf23	3.00012e-25	0.276004	0.014	0.934	6.00024e-22
PAK1	5.88493e-25	-0.305887	0.043	1	1.17699e-21
RP11-430L17.1	5.88493e-25	-0.312405	0.043	1	1.17699e-21
ADD3	5.88493e-25	-0.35374	0.043	1	1.17699e-21
ZMAT5	5.88493e-25	-0.394067	0.043	1	1.17699e-21
TIMELESS	5.88493e-25	-0.534918	0.043	1	1.17699e-21
ISCA1	5.88493e-25	-0.615146	0.043	1	1.17699e-21
MED7	6.57267e-25	0.492605	0.043	1	1.31453e-21
GP1BA	6.57267e-25	0.437074	0.043	1	1.31453e-21
KLHL2	6.57267e-25	0.381911	0.043	1	1.31453e-21
EFHC2	6.57267e-25	0.362634	0.043	1	1.31453e-21
SNX9	6.57267e-25	0.358275	0.043	1	1.31453e-21
RHBDD3	6.57267e-25	0.344421	0.043	1	1.31453e-21
PPP1R3E	6.57267e-25	0.285439	0.043	1	1.31453e-21
GYS1	6.57267e-25	0.285434	0.043	1	1.31453e-21
NAA35	6.57267e-25	0.278185	0.043	1	1.31453e-21
CAMK1	6.57267e-25	0.277101	0.043	1	1.31453e-21
FZD3	6.57267e-25	0.25977	0.043	1	1.31453e-21
PCTP	6.57267e-25	0.255807	0.043	1	1.31453e-21
TGIF2	6.57267e-25	0.255598	0.043	1	1.31453e-21
MED12L	1.08328e-24	-0.349974	0.014	0.967	2.16655e-21
SNUPN	1.91881e-24	0.380503	0.029	0.967	3.83763e-21
ARPC1A	2.4474e-24	-0.406386	0.029	0.978	4.89481e-21
ACRBP	3.29891e-24	-0.291673	0.029	0.945	6.59783e-21
SPATA5L1	4.0935e-24	-0.401952	0	0.934	8.18699e-21
DENND1C	5.20815e-24	0.339646	0.043	0.978	1.04163e-20
ZHX1	6.07042e-24	-0.688231	0.043	0.989	1.21408e-20
AVP	6.95743e-24	-0.464406	0.029	0.967	1.39149e-20
AC007389.2	7.53528e-24	0.26021	0.043	0.989	1.50706e-20
SAFB2	1.33091e-23	-0.338153	0.014	0.956	2.66183e-20
MUL1	1.83434e-23	-0.3689	0.057	1	3.66868e-20
CHKA	1.8804e-23	-0.265402	0.043	0.978	3.76079e-20
GNL3	1.96974e-23	0.265535	0.057	1	3.93948e-20
CRYM	2.09308e-23	0.36833	0.043	0.978	4.18617e-20
RBPMS2	2.09878e-23	-0.253537	0.029	0.956	4.19757e-20
CCDC25	2.11504e-23	0.725113	0.057	1	4.23007e-20
SMIM24	2.11504e-23	0.548872	0.057	1	4.23007e-20
TMEM246	2.11504e-23	0.463756	0.057	1	4.23007e-20
CEP55	2.11504e-23	0.452913	0.057	1	4.23007e-20
AC005884.1	2.11504e-23	0.415997	0.057	1	4.23007e-20
DOK3	2.11504e-23	0.409066	0.057	1	4.23007e-20
PELI1	2.11504e-23	0.408289	0.057	1	4.23007e-20
MIS18A	2.11504e-23	0.397672	0.057	1	4.23007e-20
SCO2	2.11504e-23	0.349638	0.057	1	4.23007e-20
ATPAF1	2.11504e-23	0.322657	0.057	1	4.23007e-20
COPS4	2.11504e-23	0.308281	0.057	1	4.23007e-20
IFI27L1	2.11504e-23	0.296338	0.057	1	4.23007e-20
SLC25A19	2.11504e-23	0.294831	0.057	1	4.23007e-20
NQO1	2.11504e-23	0.289912	0.057	1	4.23007e-20
C8orf82	2.11504e-23	0.289329	0.057	1	4.23007e-20
LINC00094	2.11504e-23	0.279772	0.057	1	4.23007e-20
PHF11	2.11504e-23	0.279012	0.057	1	4.23007e-20
CINP	2.11504e-23	0.262787	0.057	1	4.23007e-20
TNFAIP2	2.70496e-23	0.320128	0.029	0.923	5.40992e-20
TSPAN15	3.93249e-23	0.3026	0.043	0.956	7.86499e-20
F2RL3	5.74499e-23	0.328722	0.057	0.989	1.149e-19
ITGAL	6.61516e-23	-0.543321	0.043	0.978	1.32303e-19
RBFA	7.35227e-23	-0.269657	0.043	0.978	1.47045e-19
MMD	1.06151e-22	0.280737	0.043	0.945	2.12303e-19
POMT2	1.0627e-22	-0.272959	0.014	0.934	2.1254e-19
B3GALNT1	2.0804e-22	0.322114	0.057	0.989	4.16079e-19
DYNC1I2	2.15399e-22	0.362988	0.057	0.989	4.30797e-19
SNAPC5	2.15399e-22	0.337186	0.057	0.989	4.30797e-19
ZNF160	4.09192e-22	0.353364	0.057	0.967	8.18384e-19
MYLK	4.09192e-22	0.265831	0.057	0.967	8.18384e-19
PSMD10	5.38974e-22	0.302592	0.071	1	1.07795e-18
FOXO3	5.57818e-22	0.281413	0.071	1	1.11564e-18
TUBGCP2	5.97483e-22	0.578585	0.071	1	1.19497e-18
FAM73B	5.97483e-22	0.499237	0.071	1	1.19497e-18
DCUN1D5	5.97483e-22	0.412192	0.071	1	1.19497e-18
ITPK1	5.97483e-22	0.406951	0.071	1	1.19497e-18
PSAT1	5.97483e-22	0.392947	0.071	1	1.19497e-18
CTB-89H12.4	5.97483e-22	0.371973	0.071	1	1.19497e-18
ZC3H12C	5.97483e-22	0.355626	0.071	1	1.19497e-18
CRELD2	5.97483e-22	0.350479	0.071	1	1.19497e-18
ACER3	5.97483e-22	0.289092	0.071	1	1.19497e-18
MAGOH	5.97483e-22	0.266428	0.071	1	1.19497e-18
MRPL45	5.97483e-22	0.250218	0.071	1	1.19497e-18
DEPDC1	7.48806e-22	-0.290586	0	0.846	1.49761e-18
SPNS3	1.00178e-21	0.339774	0.057	0.956	2.00357e-18
LTB	1.04532e-21	-0.591008	0.086	1	2.09064e-18
PPFIBP1	1.55702e-21	0.587505	0.071	0.989	3.11403e-18
JMJD4	1.55702e-21	0.34375	0.071	0.989	3.11403e-18
TERF1	1.55702e-21	0.316565	0.071	0.989	3.11403e-18
PTS	1.55702e-21	0.288568	0.071	0.989	3.11403e-18
APLF	1.55702e-21	0.27497	0.071	0.989	3.11403e-18
MESDC1	2.61567e-21	0.29373	0.029	0.934	5.23133e-18
IGLL1	3.20775e-21	-0.367323	0.014	0.912	6.4155e-18
APOE	4.00836e-21	0.259556	0.071	0.989	8.01671e-18
CNRIP1	5.42319e-21	0.689415	0.071	0.989	1.08464e-17
MYO15B	5.42319e-21	0.685317	0.071	0.989	1.08464e-17
ENO2	5.42319e-21	0.660215	0.071	0.989	1.08464e-17
PRDM2	5.42319e-21	0.485196	0.071	0.989	1.08464e-17
NARS2	5.42319e-21	0.42173	0.071	0.989	1.08464e-17
BCR	5.42319e-21	0.315752	0.071	0.989	1.08464e-17
TRBC2	5.47085e-21	-1.15919	0.086	1	1.09417e-17
MED14	6.87371e-21	-0.330799	0.043	0.956	1.37474e-17
PON2	9.47161e-21	-0.530548	0	0.912	1.89432e-17
C3orf80	1.02192e-20	0.559775	0.071	0.967	2.04384e-17
LSG1	1.02192e-20	0.441242	0.071	0.967	2.04384e-17
FIP1L1	1.194e-20	-0.511054	0.057	0.967	2.388e-17
GDAP1	1.25852e-20	0.250835	0.086	1	2.51704e-17
RBCK1	1.31936e-20	-0.330523	0.057	0.967	2.63871e-17
PGPEP1	1.34481e-20	0.397291	0.086	1	2.68962e-17
CCDC71L	1.48533e-20	0.646475	0.086	1	2.97065e-17
MED30	1.48533e-20	0.461242	0.086	1	2.97065e-17
RP4-604A21.1	1.48533e-20	0.444485	0.086	1	2.97065e-17
RAB27B	1.48533e-20	0.428961	0.086	1	2.97065e-17
EXOSC3	1.48533e-20	0.383459	0.086	1	2.97065e-17
ELOVL1	1.48533e-20	0.376232	0.086	1	2.97065e-17
TUBG1	1.48533e-20	0.374887	0.086	1	2.97065e-17
PIK3R4	1.48533e-20	0.351119	0.086	1	2.97065e-17
HYI	1.48533e-20	0.350364	0.086	1	2.97065e-17
CWC25	1.48533e-20	0.341405	0.086	1	2.97065e-17
NSDHL	1.48533e-20	0.334207	0.086	1	2.97065e-17
YIPF3	1.48533e-20	0.32178	0.086	1	2.97065e-17
CHAF1A	1.48533e-20	0.316325	0.086	1	2.97065e-17
BDP1	1.48533e-20	0.310701	0.086	1	2.97065e-17
HIRIP3	1.48533e-20	0.286945	0.086	1	2.97065e-17
CCNH	1.48533e-20	0.271535	0.086	1	2.97065e-17
ASCC3	1.48533e-20	0.26629	0.086	1	2.97065e-17
TBC1D23	1.48533e-20	0.258237	0.086	1	2.97065e-17
TFPI	1.48533e-20	0.253006	0.086	1	2.97065e-17
ANKH	1.7271e-20	-0.330121	0.014	0.923	3.45421e-17
CLIC2	4.23559e-20	0.293507	0.071	0.978	8.47118e-17
RHOBTB3	4.23559e-20	0.285064	0.071	0.978	8.47118e-17
CENPB	4.37666e-20	0.362736	0.071	0.978	8.75333e-17
PPCDC	8.71428e-20	-0.300712	0.029	0.923	1.74286e-16
CCHCR1	1.12998e-19	0.404512	0.086	0.989	2.25997e-16
SMIM1	1.20548e-19	0.719295	0.086	0.989	2.41095e-16
PRKAB1	1.20548e-19	0.388735	0.086	0.989	2.41095e-16
C11orf68	1.20548e-19	0.38416	0.086	0.989	2.41095e-16
SELT	2.60444e-19	-0.265143	0.1	1	5.20889e-16
TTC37	2.8645e-19	-0.297856	0.029	0.923	5.729e-16
H1F0	3.05558e-19	0.403877	0.1	1	6.11115e-16
C12orf65	3.25672e-19	0.322054	0.1	1	6.51344e-16
FAM212B	3.25692e-19	0.707449	0.1	1	6.51384e-16
PXMP2	3.25692e-19	0.619068	0.1	1	6.51384e-16
FOSL1	3.25692e-19	0.587261	0.1	1	6.51384e-16
METTL13	3.25692e-19	0.496571	0.1	1	6.51384e-16
RP9	3.25692e-19	0.48469	0.1	1	6.51384e-16
TCEAL3	3.25692e-19	0.473793	0.1	1	6.51384e-16
SHCBP1	3.25692e-19	0.4553	0.1	1	6.51384e-16
GGH	3.25692e-19	0.436307	0.1	1	6.51384e-16
PEX19	3.25692e-19	0.376417	0.1	1	6.51384e-16
RRP12	3.25692e-19	0.375221	0.1	1	6.51384e-16
FOXM1	3.25692e-19	0.372934	0.1	1	6.51384e-16
PRCC	3.25692e-19	0.359421	0.1	1	6.51384e-16
DAB2	3.25692e-19	0.329918	0.1	1	6.51384e-16
PHAX	3.25692e-19	0.306657	0.1	1	6.51384e-16
EIF2B4	3.25692e-19	0.302983	0.1	1	6.51384e-16
SAC3D1	3.25692e-19	0.277773	0.1	1	6.51384e-16
KCTD2	3.25692e-19	0.274455	0.1	1	6.51384e-16
CNOT2	3.25692e-19	0.269506	0.1	1	6.51384e-16
MRPS5	3.25778e-19	0.253755	0.071	0.967	6.51556e-16
ELANE	3.36368e-19	0.459767	0.071	0.967	6.72735e-16
AP1G1	5.34573e-19	-0.363601	0.043	0.934	1.06915e-15
BEX1	5.44172e-19	0.364592	0.086	0.956	1.08834e-15
IRF5	6.47237e-19	0.254223	0.043	0.934	1.29447e-15
PRR5	7.69834e-19	0.292021	0.086	0.978	1.53967e-15
POM121C	8.20058e-19	0.386072	0.086	0.978	1.64012e-15
KYNU	8.73515e-19	0.458519	0.086	0.978	1.74703e-15
VWA5A	9.27914e-19	-0.367389	0	0.89	1.85583e-15
ZC3H7A	1.90625e-18	-0.301173	0.1	0.989	3.8125e-15
ESAM	2.02898e-18	0.462265	0.1	0.989	4.05796e-15
C6orf223	2.02898e-18	0.308188	0.1	0.989	4.05796e-15
DDRGK1	2.15951e-18	0.413082	0.1	0.989	4.31902e-15
USP12	2.371e-18	0.470592	0.1	0.989	4.74199e-15
PHLPP2	4.13078e-18	0.35068	0.043	0.835	8.26156e-15
SUV39H2	4.36826e-18	0.513403	0.1	0.967	8.73653e-15
OSBPL3	5.25006e-18	0.284559	0.114	1	1.05001e-14
TTK	5.58311e-18	0.372848	0.114	1	1.11662e-14
LRRFIP2	5.58311e-18	0.270646	0.114	1	1.11662e-14
PTDSS1	5.75737e-18	0.474612	0.114	1	1.15147e-14
FTSJ1	5.75737e-18	0.441744	0.114	1	1.15147e-14
DENND2D	6.313e-18	0.665775	0.114	1	1.2626e-14
FAM133B	6.313e-18	0.633623	0.114	1	1.2626e-14
ASL	6.313e-18	0.61162	0.114	1	1.2626e-14
CTBS	6.313e-18	0.541981	0.114	1	1.2626e-14
ARAF	6.313e-18	0.528127	0.114	1	1.2626e-14
PGRMC1	6.313e-18	0.519415	0.114	1	1.2626e-14
NEU1	6.313e-18	0.511534	0.114	1	1.2626e-14
CAPN1	6.313e-18	0.465065	0.114	1	1.2626e-14
SESN2	6.313e-18	0.396468	0.114	1	1.2626e-14
MDC1	6.313e-18	0.373333	0.114	1	1.2626e-14
CENPN	6.313e-18	0.348175	0.114	1	1.2626e-14
TRIAP1	6.313e-18	0.305256	0.114	1	1.2626e-14
GEMIN2	6.42183e-18	0.277675	0.086	0.967	1.28437e-14
SLC10A7	1.01621e-17	0.389942	0.1	0.956	2.03242e-14
PER1	1.45619e-17	0.42994	0.1	0.978	2.91238e-14
STRIP2	1.55314e-17	-0.433627	0.029	0.89	3.10628e-14
TMEM222	1.88008e-17	-0.292204	0.071	0.945	3.76015e-14
GP6	1.99787e-17	0.347944	0.071	0.945	3.99573e-14
PDZD8	2.05004e-17	-0.356009	0.086	0.956	4.10009e-14
GUCY1A3	2.4858e-17	-0.373753	0	0.703	4.97159e-14
UBA7	2.79917e-17	0.424634	0.114	0.989	5.59834e-14
HLA-DRB6	3.1433e-17	-0.650616	0.043	0.912	6.2866e-14
RACGAP1	3.3524e-17	0.254492	0.114	0.989	6.7048e-14
ATP13A4	3.66816e-17	0.693944	0.114	0.989	7.33632e-14
PEPD	4.1352e-17	0.411147	0.114	0.989	8.2704e-14
MARCKS	7.11262e-17	-0.51598	0	0.868	1.42252e-13
C9orf89	7.83004e-17	0.35121	0.129	1	1.56601e-13
FAM173A	8.8294e-17	0.269383	0.1	0.967	1.76588e-13
MRPL21	9.65086e-17	0.449157	0.1	0.967	1.93017e-13
TBCD	1.02183e-16	0.557362	0.129	1	2.04366e-13
CNST	1.08396e-16	0.671212	0.129	1	2.16792e-13
CYP20A1	1.08396e-16	0.408702	0.129	1	2.16792e-13
ATP6V1B2	1.08396e-16	0.359799	0.129	1	2.16792e-13
LRRC59	1.08396e-16	0.355415	0.129	1	2.16792e-13
PLEKHM2	1.08396e-16	0.314225	0.129	1	2.16792e-13
MICALL1	1.08396e-16	0.310091	0.129	1	2.16792e-13
GAMT	2.10107e-16	-0.274585	0.086	0.945	4.20215e-13
UTP18	2.65627e-16	0.390623	0.086	0.945	5.31254e-13
RDH10	5.93631e-16	0.27516	0.1	0.901	1.18726e-12
UIMC1	9.07289e-16	0.255651	0.071	0.923	1.81458e-12
TARS	1.07877e-15	0.258378	0.143	1	2.15753e-12
SLC39A14	1.15437e-15	-0.417376	0.029	0.879	2.30875e-12
HERC2P9	1.18813e-15	-0.32889	0.029	0.879	2.37627e-12
CISD3	1.2438e-15	0.469087	0.143	1	2.4876e-12
CCDC138	1.25828e-15	0.357427	0.057	0.901	2.51655e-12
RAB4A	1.29987e-15	0.263639	0.114	0.967	2.59973e-12
NSRP1	1.40581e-15	0.363301	0.086	0.923	2.81162e-12
NNT-AS1	1.65197e-15	0.892574	0.143	1	3.30394e-12
TECR	1.65197e-15	0.690581	0.143	1	3.30394e-12
TAF13	1.65197e-15	0.64687	0.143	1	3.30394e-12
CDCA4	1.65197e-15	0.623247	0.143	1	3.30394e-12
TANK	1.65197e-15	0.612252	0.143	1	3.30394e-12
PLK3	1.65197e-15	0.579665	0.143	1	3.30394e-12
RANGRF	1.65197e-15	0.361427	0.143	1	3.30394e-12
THOC3	1.73395e-15	0.436032	0.086	0.934	3.46791e-12
HMBS	1.9147e-15	-0.2559	0.1	0.945	3.82939e-12
PHACTR2	2.51316e-15	0.544449	0.129	0.978	5.02632e-12
KCMF1	2.81274e-15	0.420207	0.129	0.978	5.62548e-12
ASAP1	2.86615e-15	-0.349096	0.057	0.901	5.7323e-12
CKAP2	7.64282e-15	0.310046	0.114	0.956	1.52856e-11
ME1	8.33298e-15	-0.260361	0.014	0.824	1.6666e-11
AHSP	1.04555e-14	0.381929	0.086	0.923	2.09111e-11
ALDH18A1	1.17288e-14	-0.357649	0.043	0.879	2.34576e-11
KIF18A	1.42776e-14	0.322598	0.071	0.857	2.85552e-11
CPA3	1.4478e-14	0.784432	0.157	1	2.89559e-11
MYO19	1.52913e-14	0.324479	0.157	1	3.05826e-11
GP9	1.65963e-14	0.643472	0.157	1	3.31927e-11
PSMC3	1.65963e-14	0.344129	0.157	1	3.31927e-11
HAX1	1.65963e-14	0.264186	0.157	1	3.31927e-11
MTHFD1	1.70552e-14	0.599904	0.157	1	3.41105e-11
PHGDH	1.70552e-14	0.436617	0.157	1	3.41105e-11
WDR33	1.81132e-14	-0.451029	0.057	0.89	3.62263e-11
MASTL	1.93561e-14	0.338869	0.1	0.934	3.87122e-11
SLC35B4	2.23884e-14	1.17791	0.157	1	4.47768e-11
DDIT4	2.23884e-14	0.714216	0.157	1	4.47768e-11
CMAS	2.23884e-14	0.468164	0.157	1	4.47768e-11
RBM10	2.23884e-14	0.446679	0.157	1	4.47768e-11
MR1	2.35609e-14	0.369605	0.086	0.912	4.71219e-11
RAD1	3.39944e-14	-0.422158	0.086	0.912	6.79888e-11
MYH9	3.65237e-14	-0.290807	0.143	0.967	7.30474e-11
PPP1R15A	3.75218e-14	0.388821	0.143	0.978	7.50436e-11
VDAC1	3.95991e-14	0.365337	0.143	0.978	7.91982e-11
IL7R	4.92006e-14	-0.532039	0.029	0.857	9.84013e-11
AMPD3	5.19472e-14	-0.319351	0.029	0.857	1.03894e-10
PNRC1	7.2617e-14	-0.29673	0.171	1	1.45234e-10
LRPAP1	8.12718e-14	0.397239	0.157	0.989	1.62544e-10
SLC26A6	1.0317e-13	0.515235	0.1	0.923	2.06341e-10
HERPUD1	1.34303e-13	0.330118	0.057	0.879	2.68606e-10
PLIN2	1.87647e-13	0.634438	0.171	1	3.75294e-10
AURKB	2.00159e-13	0.749857	0.143	0.967	4.00319e-10
CITED2	2.34719e-13	-0.856791	0.114	0.923	4.69439e-10
SLU7	2.70308e-13	0.770828	0.171	1	5.40616e-10
EMC7	2.70308e-13	0.759423	0.171	1	5.40616e-10
SESN1	2.70308e-13	0.752439	0.171	1	5.40616e-10
SMYD3	2.70308e-13	0.697603	0.171	1	5.40616e-10
AGTRAP	3.02496e-13	0.272078	0.086	0.901	6.04993e-10
SC5D	3.44121e-13	0.270899	0.157	0.978	6.88241e-10
ULK3	3.47077e-13	0.35597	0.129	0.945	6.94155e-10
ING3	5.67084e-13	0.542012	0.1	0.912	1.13417e-09
IMPA2	6.16066e-13	-0.28802	0.057	0.868	1.23213e-09
HERC2	6.72123e-13	-0.316066	0.071	0.879	1.34425e-09
WDR34	7.96683e-13	0.386093	0.171	0.989	1.59337e-09
IFRD1	9.28105e-13	0.577221	0.171	0.989	1.85621e-09
LPIN1	1.41019e-12	0.293051	0.186	1	2.82038e-09
RPN1	1.52077e-12	-0.805151	0.186	1	3.04154e-09
IMP3	1.56573e-12	-0.299876	0.143	0.945	3.13146e-09
MGST2	1.92527e-12	0.423664	0.129	0.934	3.85053e-09
RSRC2	1.95441e-12	0.449656	0.186	1	3.90881e-09
HGD	2.07614e-12	0.558936	0.129	0.934	4.15228e-09
DCTPP1	2.10668e-12	0.591528	0.186	1	4.21336e-09
RHOC	2.10668e-12	0.4456	0.186	1	4.21336e-09
VWF	2.2146e-12	0.821996	0.186	1	4.4292e-09
RILPL2	2.35375e-12	0.514657	0.129	0.934	4.7075e-09
DRAM1	2.57195e-12	0.636243	0.186	1	5.14389e-09
MAST4	2.63676e-12	0.641955	0.186	1	5.27353e-09
PPM1D	2.91244e-12	0.862795	0.186	1	5.82489e-09
TIMM10	2.91244e-12	0.763303	0.186	1	5.82489e-09
NKTR	2.94426e-12	-0.568425	0.071	0.868	5.88852e-09
ASF1B	4.62984e-12	0.475661	0.114	0.912	9.25967e-09
PFDN1	4.73423e-12	-0.433616	0.071	0.868	9.46845e-09
MEPCE	4.74596e-12	0.412108	0.114	0.912	9.49192e-09
PYCR1	4.74596e-12	0.34962	0.114	0.912	9.49192e-09
CCNA2	4.86475e-12	0.270548	0.114	0.912	9.72951e-09
ADCY6	1.20933e-11	0.400333	0.1	0.89	2.41867e-08
CLIC4	1.34348e-11	0.472615	0.143	0.934	2.68696e-08
PPOX	1.39265e-11	-0.380212	0.057	0.846	2.78529e-08
HEXIM1	1.57093e-11	0.534907	0.186	0.978	3.14187e-08
DNAJB4	1.692e-11	-0.312527	0.057	0.846	3.384e-08
DDB2	1.78437e-11	0.474715	0.2	1	3.56874e-08
SLC50A1	1.83792e-11	0.60549	0.143	0.934	3.67583e-08
UBE2T	2.0107e-11	0.40679	0.2	1	4.0214e-08
RRM2B	2.01077e-11	0.540842	0.2	1	4.02154e-08
ZYX	2.05931e-11	0.587625	0.2	1	4.11863e-08
KIF2C	2.53332e-11	0.341378	0.186	0.978	5.06665e-08
SNAP23	2.805e-11	0.646128	0.2	1	5.61e-08
CDK2AP2	2.805e-11	-0.319364	0.2	0.989	5.61e-08
HIPK2	2.82688e-11	-0.325823	0.143	0.923	5.65377e-08
MACC1	3.36667e-11	0.508643	0.186	0.978	6.73334e-08
CD59	3.49955e-11	-0.352965	0.171	0.956	6.99909e-08
RUFY1	3.52964e-11	0.684147	0.186	0.978	7.05928e-08
HMMR	3.61679e-11	0.334323	0.129	0.912	7.23358e-08
CDC42EP3	3.75481e-11	0.326636	0.086	0.868	7.50962e-08
KLF1	5.21892e-11	0.253707	0.1	0.879	1.04378e-07
GDF11	6.0257e-11	-0.526952	0.057	0.835	1.20514e-07
RPS3AP5	6.15069e-11	0.395311	0.171	0.956	1.23014e-07
ANXA4	7.628e-11	-0.25514	0.057	0.835	1.5256e-07
HBA2	1.1814e-10	-0.309532	0.143	0.912	2.3628e-07
BIN2	1.43498e-10	0.411298	0.214	1	2.86996e-07
ARID5A	1.802e-10	0.89051	0.214	1	3.604e-07
SEMA3C	2.40808e-10	0.308319	0.014	0.791	4.81617e-07
DTL	2.41855e-10	0.816578	0.214	1	4.8371e-07
ALYREF	2.41863e-10	0.832875	0.214	1	4.83725e-07
FDXR	2.41863e-10	0.825162	0.214	1	4.83725e-07
TPM4	2.75214e-10	0.520426	0.143	0.912	5.50428e-07
DAZAP1	3.42783e-10	-0.35377	0.171	0.934	6.85566e-07
HLA-DQB1	3.46485e-10	0.275764	0.214	0.989	6.9297e-07
RPL10AP2	3.75425e-10	-0.422636	0.057	0.824	7.5085e-07
PHF10	3.92208e-10	-0.308516	0.071	0.835	7.84417e-07
NAPRT	3.94299e-10	0.459281	0.114	0.879	7.88597e-07
TPM1	4.10344e-10	-0.284562	0.071	0.835	8.20689e-07
METTL22	5.57373e-10	0.476016	0.086	0.648	1.11475e-06
PSMD6	5.59936e-10	-0.262598	0.086	0.846	1.11987e-06
SRA1	5.9492e-10	0.577216	0.157	0.923	1.18984e-06
BAG1	6.03901e-10	0.626312	0.214	0.989	1.2078e-06
ATP5F1	6.03919e-10	0.611826	0.214	0.989	1.20784e-06
FLOT1	8.79656e-10	-0.741293	0.114	0.868	1.75931e-06
HLA-DRB1	9.35979e-10	-0.600043	0.229	0.978	1.87196e-06
POLA2	1.00242e-09	0.461777	0.143	0.901	2.00483e-06
YPEL2	1.05425e-09	-0.257337	0	0.593	2.1085e-06
SMIM10	1.09049e-09	-0.316265	0.029	0.78	2.18098e-06
THOP1	1.20229e-09	-0.413874	0.043	0.802	2.40458e-06
ARRDC3	1.24758e-09	0.717279	0.143	0.901	2.49516e-06
SNHG15	1.35391e-09	0.72965	0.229	1	2.70783e-06
AGL	1.37228e-09	-0.285928	0.043	0.802	2.74456e-06
RPS6KB2	1.52898e-09	-0.502254	0.057	0.813	3.05795e-06
TGM2	1.59983e-09	-0.2584	0	0.516	3.19965e-06
S100PBP	1.82113e-09	0.274285	0.057	0.813	3.64226e-06
AEN	1.86992e-09	0.982922	0.229	1	3.73985e-06
NUDT8	1.86992e-09	0.924383	0.229	1	3.73985e-06
DUSP1	1.86992e-09	0.840617	0.229	1	3.73985e-06
RRM1	1.86992e-09	0.834018	0.229	1	3.73985e-06
LYZ	2.89519e-09	0.528426	0.143	0.89	5.79038e-06
MMAB	3.18409e-09	0.382889	0.229	0.989	6.36817e-06
SLIRP	3.401e-09	0.30758	0.186	0.934	6.80201e-06
RRAS	4.39705e-09	-0.329155	0.014	0.758	8.7941e-06
NAA30	4.81259e-09	-0.302869	0	0.758	9.62518e-06
LPCAT1	4.81259e-09	-0.463344	0	0.758	9.62518e-06
STK17A	5.17664e-09	0.530214	0.214	0.967	1.03533e-05
MCCC1	5.48263e-09	-0.339853	0.029	0.78	1.09653e-05
CCDC130	5.73467e-09	0.250842	0.114	0.857	1.14693e-05
EGR1	6.8748e-09	0.80434	0.243	1	1.37496e-05
CXCL2	7.22489e-09	0.363748	0.171	0.912	1.44498e-05
MAP1LC3B	7.37169e-09	1.50418	0.214	0.967	1.47434e-05
TRPC1	1.12712e-08	-0.6043	0.029	0.714	2.25424e-05
EMC3	1.29817e-08	0.995442	0.243	1	2.59634e-05
GFI1B	1.47393e-08	0.49356	0.229	0.967	2.94786e-05
IP6K2	1.67526e-08	0.406557	0.2	0.934	3.35052e-05
WEE1	1.9244e-08	0.504873	0.214	0.956	3.8488e-05
STOM	2.13505e-08	-0.388549	0.257	0.989	4.2701e-05
RAB31	2.17131e-08	-0.28445	0.029	0.769	4.34262e-05
SHOC2	2.17131e-08	-0.357168	0.029	0.769	4.34262e-05
NFIA	2.25222e-08	-0.325184	0.043	0.78	4.50443e-05
BNIP3L	2.45868e-08	-0.296824	0.071	0.802	4.91735e-05
UBALD2	2.75993e-08	0.387974	0.214	0.945	5.51985e-05
ATP2C1	3.43992e-08	0.917989	0.257	1	6.87984e-05
FLNA	4.21914e-08	-0.512875	0.243	0.945	8.43828e-05
IFT57	4.37054e-08	0.342471	0.143	0.868	8.74108e-05
NABP1	5.65489e-08	0.339184	0.157	0.879	0.000113098
TM7SF2	7.50377e-08	0.433223	0.257	0.989	0.000150075
EMILIN1	7.84833e-08	0.397887	0.129	0.846	0.000156967
HLA-E	7.94852e-08	-0.703214	0.286	0.989	0.00015897
CENPM	8.10412e-08	1.05456	0.257	1	0.000162082
CKB	8.10412e-08	0.925091	0.257	1	0.000162082
RPL15P3	8.10412e-08	0.653576	0.257	1	0.000162082
SCYL1	8.19123e-08	-0.269773	0.014	0.747	0.000163825
ALDH7A1	8.51978e-08	-0.252219	0.014	0.747	0.000170396
NDC1	8.51978e-08	-0.318002	0.014	0.747	0.000170396
E2F2	8.81838e-08	-0.276822	0.029	0.758	0.000176368
PLGRKT	8.81838e-08	-0.683243	0.029	0.758	0.000176368
SERTAD1	1.0926e-07	0.536976	0.171	0.89	0.00021852
GTF2B	2.20262e-07	0.259164	0.229	0.945	0.000440523
ZC3H11A	2.76664e-07	-0.636075	0.071	0.78	0.000553328
JUN	3.22177e-07	1.09842	0.271	1	0.000644354
CMTM6	4.01169e-07	0.416511	0.271	0.989	0.000802338
SNRPG	4.23664e-07	0.763212	0.271	1	0.000847328
FAM53C	4.43857e-07	1.13374	0.257	0.978	0.000887715
ZWINT	4.85968e-07	0.45588	0.257	0.967	0.000971935
CD55	5.41532e-07	0.670114	0.186	0.89	0.00108306
MMRN1	5.7023e-07	-0.378641	0.014	0.725	0.00114046
CENPW	5.76684e-07	-0.323014	0.129	0.824	0.00115337
PMAIP1	7.94513e-07	0.793104	0.271	0.989	0.00158903
MYBL2	8.13737e-07	0.29809	0.286	1	0.00162747
MLLT6	1.05323e-06	-0.385063	0.029	0.736	0.00210647
HES6	1.38535e-06	0.704016	0.257	0.956	0.00277069
MGST1	1.60772e-06	-0.395968	0.214	0.89	0.00321545
HERC2P2	1.6954e-06	0.463592	0.171	0.857	0.00339079
CSF2RB	1.76251e-06	-0.463704	0.157	0.319	0.00352501
PRELID1	1.91312e-06	0.714349	0.286	1	0.00382625
CENPU	1.99315e-06	0.41471	0.2	0.89	0.00398631
ATP2B1	2.12105e-06	-0.716761	0	0.703	0.0042421
ITPA	2.23162e-06	0.522678	0.214	0.901	0.00446323
TBXAS1	2.59153e-06	0.350583	0.129	0.813	0.00518307
BTG2	2.73629e-06	1.06932	0.286	0.989	0.00547258
GSN	3.06744e-06	0.440691	0.143	0.824	0.00613488
PXN-AS1	3.15116e-06	-0.327093	0.014	0.692	0.00630232
SLC44A1	3.31641e-06	0.33557	0.257	0.945	0.00663282
PAF1	3.36195e-06	-0.441653	0.029	0.725	0.00672389
NLK	3.45326e-06	-0.370836	0.057	0.747	0.00690652
C9orf139	3.51611e-06	-0.273384	0.014	0.703	0.00703221
MDH1	5.6301e-06	-0.433096	0.214	0.879	0.0112602
GATA1	5.92741e-06	0.307655	0.129	0.802	0.0118548
SNHG12	6.30023e-06	0.3849	0.243	0.923	0.0126005
RPL41	6.95119e-06	0.723011	0.3	1	0.0139024
ICAM2	7.62736e-06	0.339023	0.2	0.868	0.0152547
SLC2A1	8.1226e-06	0.657021	0.271	0.956	0.0162452
NCOA7	9.88467e-06	-0.502901	0.043	0.725	0.0197693
CTNND1	1.05861e-05	-0.293473	0.071	0.747	0.0211723
PSMG4	1.11138e-05	-0.351529	0.086	0.33	0.0222275
RNASE3	1.18276e-05	0.300868	0.043	0.319	0.0236553
GZMA	1.30924e-05	-0.590762	0	0.692	0.0261849
PTX3	1.32795e-05	0.662214	0.071	0.747	0.026559
FAM111A	1.37074e-05	-0.353468	0.086	0.33	0.0274148
NUSAP1	1.52066e-05	0.704914	0.171	0.835	0.0304131
PF4	1.55808e-05	0.76062	0.086	0.33	0.0311615
MRC2	1.64602e-05	0.275979	0.043	0.341	0.0329204
EIF4EBP1	1.77455e-05	0.786485	0.286	0.967	0.0354911
MCM3	2.17732e-05	0.618555	0.314	1	0.0435464
