# Supplementary material for: Single-Cell RNA Sequencing of Hematopoietic Stem and Progenitor Cells Treated with Gemcitabine and Carboplatin
Source: Genes (Basel). 2020 May 14;11(5):549. doi: 10.3390/genes11050549 (PMC7288450; doi:10.3390/genes11050549)
Supplement: Supplementary file 1 [file genes-11-00549-s001.zip › Table S5. Enriched KEGG and GOs comparing treatment vs control.xlsx]

## Sheet: ch_vs_c_c0_go
Table S5a. Lists all enriched GOs (after adjusting for multiple testing) using the differentially expressed genes from the comparison of Carboplatin High and Control cells in clusters 0.
ID	Description	GeneRatio	BgRatio	pvalue	p.adjust	qvalue	geneID	Count
No significantly enriched GOs were found after adjustment for multiple testing using the Benjamini Hochberg method.

## Sheet: ch_vs_c_c0_kegg
Table S5b. Lists all enriched KEGG pathways (after adjusting for multiple testing) using the differentially expressed genes from the comparison of Carboplatin High and Control cells in clusters 0.
ID	Description	GeneRatio	BgRatio	pvalue	p.adjust	qvalue	geneID	Count
hsa05166	Human T-cell leukemia virus 1 infection	15/166	219/7891	5.39363e-05	0.0136998	0.0116957	8061/9134/1385/3683/109/3117/4792/9133/9519/3725/4085/5567/2353/2114/896	15
hsa05169	Epstein-Barr virus infection	13/166	201/7891	0.000303315	0.0220403	0.018816	9134/3683/3117/4792/695/5702/23118/1643/3725/5610/5717/637/896	13
hsa05203	Viral carcinogenesis	13/166	201/7891	0.000303315	0.0220403	0.018816	5829/9134/1385/51564/4792/5366/9519/3725/5610/5567/2934/896/87	13
hsa04380	Osteoclast differentiation	10/166	128/7891	0.000347091	0.0220403	0.018816	8061/2354/1385/3459/4792/695/23118/3725/2353/3727	10
hsa04211	Longevity regulating pathway	8/166	89/7891	0.000538245	0.0273429	0.0233428	10645/1385/79602/26060/27244/109/5567/6648	8
hsa04115	p53 signaling pathway	7/166	72/7891	0.000750119	0.031755	0.0271096	9134/27244/9133/5366/1643/637/896	7

## Sheet: ch_vs_c_c1_go
Table S5c. Lists all enriched GOs (after adjusting for multiple testing) using the differentially expressed genes from the comparison of Carboplatin High and Control cells in clusters 1.
ID	Description	GeneRatio	BgRatio	pvalue	p.adjust	qvalue	geneID	Count
GO:0002688	regulation of leukocyte chemotaxis	3/6	60/9608	4.5697e-06	0.00272811	0.00107749	CXCL8/DUSP1/THBS1	3
GO:0097529	myeloid leukocyte migration	3/6	84/9608	1.26524e-05	0.00300437	0.0011866	CXCL8/DUSP1/THBS1	3
GO:0050920	regulation of chemotaxis	3/6	96/9608	1.8919e-05	0.00300437	0.0011866	CXCL8/DUSP1/THBS1	3
GO:0030595	leukocyte chemotaxis	3/6	98/9608	2.01298e-05	0.00300437	0.0011866	CXCL8/DUSP1/THBS1	3
GO:0002685	regulation of leukocyte migration	3/6	108/9608	2.69562e-05	0.00321857	0.0012712	CXCL8/DUSP1/THBS1	3
GO:0008285	negative regulation of cell proliferation	4/6	396/9608	3.99205e-05	0.0037373	0.00147607	CXCL8/DUSP1/EREG/THBS1	4
GO:0060326	cell chemotaxis	3/6	127/9608	4.38209e-05	0.0037373	0.00147607	CXCL8/DUSP1/THBS1	3
GO:0050922	negative regulation of chemotaxis	2/6	19/9608	5.53154e-05	0.00412791	0.00163035	DUSP1/THBS1	2
GO:2000145	regulation of cell motility	4/6	489/9608	9.16085e-05	0.00563618	0.00222605	CXCL8/DUSP1/EREG/THBS1	4
GO:0071622	regulation of granulocyte chemotaxis	2/6	25/9608	9.68829e-05	0.00563618	0.00222605	CXCL8/THBS1	2
GO:0071675	regulation of mononuclear cell migration	2/6	26/9608	0.000104927	0.00563618	0.00222605	DUSP1/THBS1	2
GO:0033574	response to testosterone	2/6	27/9608	0.00011329	0.00563618	0.00222605	DUSP1/THBS1	2
GO:0007050	cell cycle arrest	3/6	184/9608	0.000132458	0.00608287	0.00240248	CXCL8/DUSP1/THBS1	3
GO:0071674	mononuclear cell migration	2/6	34/9608	0.000180718	0.00770635	0.00304368	DUSP1/THBS1	2
GO:0042108	positive regulation of cytokine biosynthetic process	2/6	40/9608	0.000250847	0.00998372	0.00394314	EREG/THBS1	2
GO:0050900	leukocyte migration	3/6	236/9608	0.000277056	0.0103377	0.00408293	CXCL8/DUSP1/THBS1	3
GO:0071621	granulocyte chemotaxis	2/6	44/9608	0.000303894	0.0106721	0.00421501	CXCL8/THBS1	2
GO:0002690	positive regulation of leukocyte chemotaxis	2/6	47/9608	0.000346972	0.0111978	0.00442266	CXCL8/THBS1	2
GO:0001525	angiogenesis	3/6	257/9608	0.00035638	0.0111978	0.00442266	CXCL8/EREG/THBS1	3
GO:0006935	chemotaxis	3/6	270/9608	0.000412196	0.0115335	0.00455523	CXCL8/DUSP1/THBS1	3
GO:0042330	taxis	3/6	272/9608	0.000421258	0.0115335	0.00455523	CXCL8/DUSP1/THBS1	3
GO:0097530	granulocyte migration	2/6	52/9608	0.000425019	0.0115335	0.00455523	CXCL8/THBS1	2
GO:0048661	positive regulation of smooth muscle cell proliferation	2/6	56/9608	0.000493063	0.0127982	0.00505474	EREG/THBS1	2
GO:0048514	blood vessel morphogenesis	3/6	300/9608	0.000562019	0.0135178	0.00533895	CXCL8/EREG/THBS1	3
GO:0042035	regulation of cytokine biosynthetic process	2/6	60/9608	0.000566072	0.0135178	0.00533895	EREG/THBS1	2
GO:0042089	cytokine biosynthetic process	2/6	65/9608	0.000664289	0.0146882	0.0058012	EREG/THBS1	2
GO:0042107	cytokine metabolic process	2/6	65/9608	0.000664289	0.0146882	0.0058012	EREG/THBS1	2
GO:0050680	negative regulation of epithelial cell proliferation	2/6	67/9608	0.000705733	0.0150472	0.00594302	EREG/THBS1	2
GO:0002687	positive regulation of leukocyte migration	2/6	69/9608	0.000748408	0.0154069	0.00608506	CXCL8/THBS1	2
GO:0050921	positive regulation of chemotaxis	2/6	71/9608	0.000792309	0.015767	0.00622727	CXCL8/THBS1	2
GO:0001568	blood vessel development	3/6	352/9608	0.000897949	0.0167792	0.00662708	CXCL8/EREG/THBS1	3
GO:0044344	cellular response to fibroblast growth factor stimulus	2/6	76/9608	0.00090742	0.0167792	0.00662708	CXCL8/THBS1	2
GO:0051592	response to calcium ion	2/6	77/9608	0.000931359	0.0167792	0.00662708	DUSP1/THBS1	2
GO:0071774	response to fibroblast growth factor	2/6	78/9608	0.000955602	0.0167792	0.00662708	CXCL8/THBS1	2
GO:0051897	positive regulation of protein kinase B signaling	2/6	82/9608	0.00105562	0.0173561	0.00685492	EREG/THBS1	2
GO:0001944	vasculature development	3/6	374/9608	0.00107192	0.0173561	0.00685492	CXCL8/EREG/THBS1	3
GO:0072358	cardiovascular system development	3/6	378/9608	0.00110572	0.0173561	0.00685492	CXCL8/EREG/THBS1	3
GO:0048660	regulation of smooth muscle cell proliferation	2/6	84/9608	0.00110745	0.0173561	0.00685492	EREG/THBS1	2
GO:0048659	smooth muscle cell proliferation	2/6	85/9608	0.00113382	0.0173561	0.00685492	EREG/THBS1	2
GO:0030155	regulation of cell adhesion	3/6	389/9608	0.00120217	0.0179424	0.00708648	CXCL8/DUSP1/THBS1	3
GO:0045766	positive regulation of angiogenesis	2/6	94/9608	0.00138473	0.0201631	0.00796355	CXCL8/THBS1	2
GO:0032101	regulation of response to external stimulus	3/6	414/9608	0.00144115	0.0204849	0.00809064	CXCL8/DUSP1/THBS1	3
GO:0035239	tube morphogenesis	3/6	437/9608	0.0016862	0.0233974	0.00924098	CXCL8/EREG/THBS1	3
GO:1904018	positive regulation of vasculature development	2/6	105/9608	0.00172443	0.0233974	0.00924098	CXCL8/THBS1	2
GO:0033002	muscle cell proliferation	2/6	112/9608	0.00195937	0.0248018	0.00979567	EREG/THBS1	2
GO:0051321	meiotic cell cycle	2/6	112/9608	0.00195937	0.0248018	0.00979567	DUSP1/EREG	2
GO:0030334	regulation of cell migration	3/6	462/9608	0.00198121	0.0248018	0.00979567	CXCL8/DUSP1/THBS1	3
GO:1901654	response to ketone	2/6	113/9608	0.00199412	0.0248018	0.00979567	DUSP1/THBS1	2
GO:0045786	negative regulation of cell cycle	3/6	473/9608	0.00212079	0.025839	0.0102053	CXCL8/DUSP1/THBS1	3
GO:0051896	regulation of protein kinase B signaling	2/6	120/9608	0.00224561	0.0268126	0.0105898	EREG/THBS1	2
GO:0045859	regulation of protein kinase activity	3/6	488/9608	0.00232104	0.0271698	0.0107309	DUSP1/EREG/THBS1	3
GO:0007088	regulation of mitotic nuclear division	2/6	124/9608	0.00239579	0.0275055	0.0108635	DUSP1/EREG	2
GO:0006986	response to unfolded protein	2/6	130/9608	0.00262983	0.0295167	0.0116578	CXCL8/THBS1	2
GO:0051783	regulation of nuclear division	2/6	131/9608	0.00266985	0.0295167	0.0116578	DUSP1/EREG	2
GO:0043491	protein kinase B signaling	2/6	136/9608	0.00287435	0.0311997	0.0123226	EREG/THBS1	2
GO:0030336	negative regulation of cell migration	2/6	140/9608	0.00304316	0.0324422	0.0128133	DUSP1/THBS1	2
GO:0035966	response to topologically incorrect protein	2/6	143/9608	0.00317279	0.0332308	0.0131248	CXCL8/THBS1	2
GO:0007162	negative regulation of cell adhesion	2/6	147/9608	0.00334967	0.0343488	0.0135663	DUSP1/THBS1	2
GO:2000146	negative regulation of cell motility	2/6	148/9608	0.00339461	0.0343488	0.0135663	DUSP1/THBS1	2
GO:0019932	second-messenger-mediated signaling	2/6	155/9608	0.00371718	0.036705	0.0144969	CXCL8/THBS1	2
GO:0045765	regulation of angiogenesis	2/6	156/9608	0.0037644	0.036705	0.0144969	CXCL8/THBS1	2
GO:0051271	negative regulation of cellular component movement	2/6	157/9608	0.00381191	0.036705	0.0144969	DUSP1/THBS1	2
GO:0032102	negative regulation of response to external stimulus	2/6	160/9608	0.00395614	0.0367824	0.0145275	DUSP1/THBS1	2
GO:0050678	regulation of epithelial cell proliferation	2/6	160/9608	0.00395614	0.0367824	0.0145275	EREG/THBS1	2
GO:0032103	positive regulation of response to external stimulus	2/6	161/9608	0.00400478	0.0367824	0.0145275	CXCL8/THBS1	2
GO:0040013	negative regulation of locomotion	2/6	166/9608	0.00425224	0.0384635	0.0151914	DUSP1/THBS1	2
GO:0010469	regulation of signaling receptor activity	2/6	173/9608	0.00461052	0.0404777	0.015987	CXCL8/EREG	2
GO:1901342	regulation of vasculature development	2/6	173/9608	0.00461052	0.0404777	0.015987	CXCL8/THBS1	2
GO:0071356	cellular response to tumor necrosis factor	2/6	177/9608	0.00482143	0.0417158	0.016476	CXCL8/THBS1	2
GO:0050673	epithelial cell proliferation	2/6	188/9608	0.00542441	0.0437124	0.0172645	EREG/THBS1	2
GO:0034612	response to tumor necrosis factor	2/6	190/9608	0.00553765	0.0437124	0.0172645	CXCL8/THBS1	2
GO:0140014	mitotic nuclear division	2/6	200/9608	0.00612036	0.0437124	0.0172645	DUSP1/EREG	2
GO:0010759	positive regulation of macrophage chemotaxis	1/6	10/9608	0.00623019	0.0437124	0.0172645	THBS1	1
GO:0030728	ovulation	1/6	10/9608	0.00623019	0.0437124	0.0172645	EREG	1
GO:0031639	plasminogen activation	1/6	10/9608	0.00623019	0.0437124	0.0172645	THBS1	1
GO:0032695	negative regulation of interleukin-12 production	1/6	10/9608	0.00623019	0.0437124	0.0172645	THBS1	1
GO:0042535	positive regulation of tumor necrosis factor biosynthetic process	1/6	10/9608	0.00623019	0.0437124	0.0172645	THBS1	1
GO:0048566	embryonic digestive tract development	1/6	10/9608	0.00623019	0.0437124	0.0172645	CXCL8	1
GO:1902043	positive regulation of extrinsic apoptotic signaling pathway via death domain receptors	1/6	10/9608	0.00623019	0.0437124	0.0172645	THBS1	1
GO:1903960	negative regulation of anion transmembrane transport	1/6	10/9608	0.00623019	0.0437124	0.0172645	THBS1	1
GO:2001026	regulation of endothelial cell chemotaxis	1/6	10/9608	0.00623019	0.0437124	0.0172645	THBS1	1
GO:0010038	response to metal ion	2/6	202/9608	0.0062402	0.0437124	0.0172645	DUSP1/THBS1	2
GO:0034976	response to endoplasmic reticulum stress	2/6	205/9608	0.006422	0.0437124	0.0172645	CXCL8/THBS1	2
GO:0043405	regulation of MAP kinase activity	2/6	208/9608	0.00660625	0.0437124	0.0172645	DUSP1/THBS1	2
GO:0007263	nitric oxide mediated signal transduction	1/6	11/9608	0.00685142	0.0437124	0.0172645	THBS1	1
GO:0042730	fibrinolysis	1/6	11/9608	0.00685142	0.0437124	0.0172645	THBS1	1
GO:0045410	positive regulation of interleukin-6 biosynthetic process	1/6	11/9608	0.00685142	0.0437124	0.0172645	EREG	1
GO:0048265	response to pain	1/6	11/9608	0.00685142	0.0437124	0.0172645	THBS1	1
GO:0050927	positive regulation of positive chemotaxis	1/6	11/9608	0.00685142	0.0437124	0.0172645	CXCL8	1
GO:0051151	negative regulation of smooth muscle cell differentiation	1/6	11/9608	0.00685142	0.0437124	0.0172645	EREG	1
GO:0048545	response to steroid hormone	2/6	220/9608	0.00736763	0.0437124	0.0172645	DUSP1/THBS1	2
GO:0018149	peptide cross-linking	1/6	12/9608	0.00747233	0.0437124	0.0172645	THBS1	1
GO:0035767	endothelial cell chemotaxis	1/6	12/9608	0.00747233	0.0437124	0.0172645	THBS1	1
GO:0050926	regulation of positive chemotaxis	1/6	12/9608	0.00747233	0.0437124	0.0172645	CXCL8	1
GO:0051895	negative regulation of focal adhesion assembly	1/6	12/9608	0.00747233	0.0437124	0.0172645	THBS1	1
GO:0071636	positive regulation of transforming growth factor beta production	1/6	12/9608	0.00747233	0.0437124	0.0172645	THBS1	1
GO:0071850	mitotic cell cycle arrest	1/6	12/9608	0.00747233	0.0437124	0.0172645	DUSP1	1
GO:0090051	negative regulation of cell migration involved in sprouting angiogenesis	1/6	12/9608	0.00747233	0.0437124	0.0172645	THBS1	1
GO:1903792	negative regulation of anion transport	1/6	12/9608	0.00747233	0.0437124	0.0172645	THBS1	1
GO:1905523	positive regulation of macrophage migration	1/6	12/9608	0.00747233	0.0437124	0.0172645	THBS1	1
GO:2000353	positive regulation of endothelial cell apoptotic process	1/6	12/9608	0.00747233	0.0437124	0.0172645	THBS1	1
GO:0006260	DNA replication	2/6	224/9608	0.00763004	0.0437124	0.0172645	EREG/CHAF1B	2
GO:0032369	negative regulation of lipid transport	1/6	13/9608	0.00809292	0.0437124	0.0172645	THBS1	1
GO:0035635	entry of bacterium into host cell	1/6	13/9608	0.00809292	0.0437124	0.0172645	CXCL8	1
GO:0045091	regulation of single stranded viral RNA replication via double stranded DNA intermediate	1/6	13/9608	0.00809292	0.0437124	0.0172645	CXCL8	1
GO:0090025	regulation of monocyte chemotaxis	1/6	13/9608	0.00809292	0.0437124	0.0172645	DUSP1	1
GO:1902001	fatty acid transmembrane transport	1/6	13/9608	0.00809292	0.0437124	0.0172645	THBS1	1
GO:1903392	negative regulation of adherens junction organization	1/6	13/9608	0.00809292	0.0437124	0.0172645	THBS1	1
GO:0035970	peptidyl-threonine dephosphorylation	1/6	14/9608	0.00871319	0.0437124	0.0172645	DUSP1	1
GO:0039692	single stranded viral RNA replication via double stranded DNA intermediate	1/6	14/9608	0.00871319	0.0437124	0.0172645	CXCL8	1
GO:0040036	regulation of fibroblast growth factor receptor signaling pathway	1/6	14/9608	0.00871319	0.0437124	0.0172645	THBS1	1
GO:0045408	regulation of interleukin-6 biosynthetic process	1/6	14/9608	0.00871319	0.0437124	0.0172645	EREG	1
GO:0070262	peptidyl-serine dephosphorylation	1/6	14/9608	0.00871319	0.0437124	0.0172645	DUSP1	1
GO:0071624	positive regulation of granulocyte chemotaxis	1/6	14/9608	0.00871319	0.0437124	0.0172645	CXCL8	1
GO:0090023	positive regulation of neutrophil chemotaxis	1/6	14/9608	0.00871319	0.0437124	0.0172645	CXCL8	1
GO:0090231	regulation of spindle checkpoint	1/6	14/9608	0.00871319	0.0437124	0.0172645	DUSP1	1
GO:0090266	regulation of mitotic cell cycle spindle assembly checkpoint	1/6	14/9608	0.00871319	0.0437124	0.0172645	DUSP1	1
GO:1903504	regulation of mitotic spindle checkpoint	1/6	14/9608	0.00871319	0.0437124	0.0172645	DUSP1	1
GO:2000191	regulation of fatty acid transport	1/6	14/9608	0.00871319	0.0437124	0.0172645	THBS1	1
GO:0010758	regulation of macrophage chemotaxis	1/6	15/9608	0.00933313	0.0449345	0.0177472	THBS1	1
GO:0042226	interleukin-6 biosynthetic process	1/6	15/9608	0.00933313	0.0449345	0.0177472	EREG	1
GO:0042533	tumor necrosis factor biosynthetic process	1/6	15/9608	0.00933313	0.0449345	0.0177472	THBS1	1
GO:0042534	regulation of tumor necrosis factor biosynthetic process	1/6	15/9608	0.00933313	0.0449345	0.0177472	THBS1	1
GO:0043032	positive regulation of macrophage activation	1/6	15/9608	0.00933313	0.0449345	0.0177472	THBS1	1
GO:0000280	nuclear division	2/6	254/9608	0.00973361	0.0453572	0.0179141	DUSP1/EREG	2
GO:0001556	oocyte maturation	1/6	16/9608	0.00995275	0.0453572	0.0179141	EREG	1
GO:0007176	regulation of epidermal growth factor-activated receptor activity	1/6	16/9608	0.00995275	0.0453572	0.0179141	EREG	1
GO:0030194	positive regulation of blood coagulation	1/6	16/9608	0.00995275	0.0453572	0.0179141	THBS1	1
GO:0045742	positive regulation of epidermal growth factor receptor signaling pathway	1/6	16/9608	0.00995275	0.0453572	0.0179141	EREG	1
GO:1900048	positive regulation of hemostasis	1/6	16/9608	0.00995275	0.0453572	0.0179141	THBS1	1
GO:1902624	positive regulation of neutrophil migration	1/6	16/9608	0.00995275	0.0453572	0.0179141	CXCL8	1
GO:0002683	negative regulation of immune system process	2/6	260/9608	0.0101827	0.0457356	0.0180636	DUSP1/THBS1	2
GO:0001937	negative regulation of endothelial cell proliferation	1/6	17/9608	0.010572	0.0457356	0.0180636	THBS1	1
GO:0036499	PERK-mediated unfolded protein response	1/6	17/9608	0.010572	0.0457356	0.0180636	CXCL8	1
GO:0050820	positive regulation of coagulation	1/6	17/9608	0.010572	0.0457356	0.0180636	THBS1	1
GO:1901889	negative regulation of cell junction assembly	1/6	17/9608	0.010572	0.0457356	0.0180636	THBS1	1
GO:1903671	negative regulation of sprouting angiogenesis	1/6	17/9608	0.010572	0.0457356	0.0180636	THBS1	1
GO:1903959	regulation of anion transmembrane transport	1/6	17/9608	0.010572	0.0457356	0.0180636	THBS1	1
GO:0000188	inactivation of MAPK activity	1/6	18/9608	0.011191	0.0470496	0.0185826	DUSP1	1
GO:0038128	ERBB2 signaling pathway	1/6	18/9608	0.011191	0.0470496	0.0185826	EREG	1
GO:0090022	regulation of neutrophil chemotaxis	1/6	18/9608	0.011191	0.0470496	0.0185826	CXCL8	1
GO:1901186	positive regulation of ERBB signaling pathway	1/6	18/9608	0.011191	0.0470496	0.0185826	EREG	1
GO:0030335	positive regulation of cell migration	2/6	279/9608	0.011666	0.0476376	0.0188148	CXCL8/THBS1	2
GO:0002548	monocyte chemotaxis	1/6	19/9608	0.0118097	0.0476376	0.0188148	DUSP1	1
GO:0009299	mRNA transcription	1/6	19/9608	0.0118097	0.0476376	0.0188148	EREG	1
GO:0022602	ovulation cycle process	1/6	19/9608	0.0118097	0.0476376	0.0188148	EREG	1
GO:0043616	keratinocyte proliferation	1/6	19/9608	0.0118097	0.0476376	0.0188148	EREG	1
GO:0048246	macrophage chemotaxis	1/6	19/9608	0.0118097	0.0476376	0.0188148	THBS1	1
GO:0048285	organelle fission	2/6	283/9608	0.01199	0.047782	0.0188718	DUSP1/EREG	2
GO:2000147	positive regulation of cell motility	2/6	284/9608	0.0120716	0.047782	0.0188718	CXCL8/THBS1	2
GO:0001819	positive regulation of cytokine production	2/6	286/9608	0.0122357	0.047782	0.0188718	EREG/THBS1	2
GO:0043277	apoptotic cell clearance	1/6	20/9608	0.012428	0.047782	0.0188718	THBS1	1
GO:1902622	regulation of neutrophil migration	1/6	20/9608	0.012428	0.047782	0.0188718	CXCL8	1
GO:0051272	positive regulation of cellular component movement	2/6	289/9608	0.0124836	0.047782	0.0188718	CXCL8/THBS1	2
GO:0030511	positive regulation of transforming growth factor beta receptor signaling pathway	1/6	21/9608	0.013046	0.047782	0.0188718	THBS1	1
GO:0051150	regulation of smooth muscle cell differentiation	1/6	21/9608	0.013046	0.047782	0.0188718	EREG	1
GO:0051445	regulation of meiotic cell cycle	1/6	21/9608	0.013046	0.047782	0.0188718	DUSP1	1
GO:0071634	regulation of transforming growth factor beta production	1/6	21/9608	0.013046	0.047782	0.0188718	THBS1	1
GO:1903846	positive regulation of cellular response to transforming growth factor beta stimulus	1/6	21/9608	0.013046	0.047782	0.0188718	THBS1	1
GO:1904037	positive regulation of epithelial cell apoptotic process	1/6	21/9608	0.013046	0.047782	0.0188718	THBS1	1
GO:1905521	regulation of macrophage migration	1/6	21/9608	0.013046	0.047782	0.0188718	THBS1	1
GO:1905953	negative regulation of lipid localization	1/6	21/9608	0.013046	0.047782	0.0188718	THBS1	1
GO:2000273	positive regulation of signaling receptor activity	1/6	21/9608	0.013046	0.047782	0.0188718	EREG	1
GO:0001953	negative regulation of cell-matrix adhesion	1/6	22/9608	0.0136637	0.0485549	0.0191771	THBS1	1
GO:0007143	female meiotic nuclear division	1/6	22/9608	0.0136637	0.0485549	0.0191771	EREG	1
GO:0010955	negative regulation of protein processing	1/6	22/9608	0.0136637	0.0485549	0.0191771	THBS1	1
GO:1903318	negative regulation of protein maturation	1/6	22/9608	0.0136637	0.0485549	0.0191771	THBS1	1
GO:2000242	negative regulation of reproductive process	1/6	22/9608	0.0136637	0.0485549	0.0191771	DUSP1	1
GO:0040017	positive regulation of locomotion	2/6	307/9608	0.0140189	0.048869	0.0193012	CXCL8/THBS1	2
GO:0051052	regulation of DNA metabolic process	2/6	307/9608	0.0140189	0.048869	0.0193012	DUSP1/EREG	2
GO:0030195	negative regulation of blood coagulation	1/6	23/9608	0.014281	0.048869	0.0193012	THBS1	1
GO:0071604	transforming growth factor beta production	1/6	23/9608	0.014281	0.048869	0.0193012	THBS1	1
GO:1900047	negative regulation of hemostasis	1/6	23/9608	0.014281	0.048869	0.0193012	THBS1	1
GO:2000279	negative regulation of DNA biosynthetic process	1/6	23/9608	0.014281	0.048869	0.0193012	DUSP1	1
GO:0007186	G protein-coupled receptor signaling pathway	2/6	311/9608	0.014371	0.048869	0.0193012	CXCL8/EREG	2
GO:0002686	negative regulation of leukocyte migration	1/6	24/9608	0.0148981	0.048869	0.0193012	DUSP1	1
GO:0010762	regulation of fibroblast migration	1/6	24/9608	0.0148981	0.048869	0.0193012	THBS1	1
GO:0039694	viral RNA genome replication	1/6	24/9608	0.0148981	0.048869	0.0193012	CXCL8	1
GO:0043537	negative regulation of blood vessel endothelial cell migration	1/6	24/9608	0.0148981	0.048869	0.0193012	THBS1	1
GO:0048599	oocyte development	1/6	24/9608	0.0148981	0.048869	0.0193012	EREG	1
GO:0050819	negative regulation of coagulation	1/6	24/9608	0.0148981	0.048869	0.0193012	THBS1	1
GO:1905517	macrophage migration	1/6	24/9608	0.0148981	0.048869	0.0193012	THBS1	1
GO:0042060	wound healing	2/6	319/9608	0.015087	0.0492184	0.0194392	EREG/THBS1	2

## Sheet: ch_vs_c_c1_kegg
Table S5d. Lists all enriched KEGG pathways (after adjusting for multiple testing) using the differentially expressed genes from the comparison of Carboplatin High and Control cells in clusters 1.
ID	Description	GeneRatio	BgRatio	pvalue	p.adjust	qvalue	geneID	Count
hsa05219	Bladder cancer	2/4	41/7891	0.000157007	0.00483462	0.00284041	3576/7057	2
hsa05144	Malaria	2/4	49/7891	0.000224866	0.00483462	0.00284041	3576/7057	2

## Sheet: cl_vs_c_c0_go
Table S5e. Lists all enriched GOs (after adjusting for multiple testing) using the differentially expressed genes from the comparison of Carboplatin Low and Control cells in clusters 0.
ID	Description	GeneRatio	BgRatio	pvalue	p.adjust	qvalue	geneID	Count
GO:0015701	bicarbonate transport	3/6	21/10031	1.57534e-07	3.46575e-05	2.3713e-05	SLC4A1/CA1/HBA2	3
GO:0015711	organic anion transport	3/6	230/10031	0.000226121	0.0248733	0.0170185	SLC4A1/CA1/HBA2	3
GO:0006820	anion transport	3/6	284/10031	0.000421547	0.0309134	0.0211513	SLC4A1/CA1/HBA2	3

## Sheet: cl_vs_c_c0_kegg
Table S5f. Lists all enriched KEGG pathways (after adjusting for multiple testing) using the differentially expressed genes from the comparison of Carboplatin Low and Control cells in clusters 0.
ID	Description	GeneRatio	BgRatio	pvalue	p.adjust	qvalue	geneID	Count
hsa00910	Nitrogen metabolism	1/5	17/7891	0.0107282	0.0453219	0.0119268	759	1
hsa00531	Glycosaminoglycan degradation	1/5	19/7891	0.0119842	0.0453219	0.0119268	10855	1
hsa04966	Collecting duct acid secretion	1/5	27/7891	0.0169957	0.0453219	0.0119268	6521	1
hsa05143	African trypanosomiasis	1/5	37/7891	0.0232314	0.0464629	0.0122271	3040	1
hsa05144	Malaria	1/5	49/7891	0.0306725	0.049076	0.0129147	3040	1
hsa05416	Viral myocarditis	1/5	60/7891	0.0374536	0.0499381	0.0131416	8672	1

## Sheet: cl_vs_c_c1_go
Table S5g. Lists all enriched GOs (after adjusting for multiple testing) using the differentially expressed genes from the comparison of Carboplatin Low and Control cells in clusters 1.
ID	Description	GeneRatio	BgRatio	pvalue	p.adjust	qvalue	geneID	Count
No significantly enriched GOs were found after adjustment for multiple testing using the Benjamini Hochberg method.

## Sheet: cl_vs_c_c1_kegg
Table S5h. Lists all enriched KEGG pathways (after adjusting for multiple testing) using the differentially expressed genes from the comparison of Carboplatin Low and Control cells in clusters 1.
ID	Description	GeneRatio	BgRatio	pvalue	p.adjust	qvalue	geneID	Count
No significantly enriched KEGG pathways were found after adjustment for multiple testing using the Benjamini Hochberg method.

## Sheet: g_vs_c_c0_go
Table S5i. Lists all enriched GOs (after adjusting for multiple testing) using the differentially expressed genes from the comparison of Gemcitabine and Control cells in clusters 0.
ID	Description	GeneRatio	BgRatio	pvalue	p.adjust	qvalue	geneID	Count
GO:0002237	response to molecule of bacterial origin	5/15	194/9847	7.21081e-06	0.00428322	0.00281601	CXCL8/FOS/MPO/CXCL2/ZFP36	5
GO:0009612	response to mechanical stimulus	4/15	115/9847	2.18198e-05	0.00494457	0.00325081	JUN/FOS/MPO/BTG2	4
GO:0034614	cellular response to reactive oxygen species	4/15	119/9847	2.49726e-05	0.00494457	0.00325081	JUN/FOS/MPO/CAMKK2	4
GO:0009617	response to bacterium	5/15	307/9847	6.61915e-05	0.00732079	0.00481307	CXCL8/FOS/MPO/CXCL2/ZFP36	5
GO:0000302	response to reactive oxygen species	4/15	162/9847	8.36447e-05	0.00732079	0.00481307	JUN/FOS/MPO/CAMKK2	4
GO:0060211	regulation of nuclear-transcribed mRNA poly(A) tail shortening	2/15	10/9847	9.67851e-05	0.00732079	0.00481307	BTG2/ZFP36	2
GO:0060213	positive regulation of nuclear-transcribed mRNA poly(A) tail shortening	2/15	10/9847	9.67851e-05	0.00732079	0.00481307	BTG2/ZFP36	2
GO:0045637	regulation of myeloid cell differentiation	4/15	169/9847	9.85965e-05	0.00732079	0.00481307	JUN/FOS/ZFP36/CSF3R	4
GO:0043903	regulation of symbiosis, encompassing mutualism through parasitism	4/15	184/9847	0.000137084	0.00849032	0.00558198	JUN/CXCL8/MPO/ZFP36	4
GO:0032496	response to lipopolysaccharide	4/15	186/9847	0.000142935	0.00849032	0.00558198	CXCL8/FOS/MPO/ZFP36	4
GO:0007612	learning	3/15	73/9847	0.000166848	0.00900977	0.00592349	JUN/FOS/BTG2	3
GO:1900151	regulation of nuclear-transcribed mRNA catabolic process, deadenylation-dependent decay	2/15	15/9847	0.00022484	0.0100377	0.00659932	BTG2/ZFP36	2
GO:1900153	positive regulation of nuclear-transcribed mRNA catabolic process, deadenylation-dependent decay	2/15	15/9847	0.00022484	0.0100377	0.00659932	BTG2/ZFP36	2
GO:0034599	cellular response to oxidative stress	4/15	212/9847	0.000236579	0.0100377	0.00659932	JUN/FOS/MPO/CAMKK2	4
GO:0032897	negative regulation of viral transcription	2/15	21/9847	0.000447311	0.0166064	0.0109179	JUN/ZFP36	2
GO:1902895	positive regulation of pri-miRNA transcription by RNA polymerase II	2/15	21/9847	0.000447311	0.0166064	0.0109179	JUN/FOS	2
GO:0000289	nuclear-transcribed mRNA poly(A) tail shortening	2/15	23/9847	0.000537956	0.0177525	0.0116714	BTG2/ZFP36	2
GO:0071276	cellular response to cadmium ion	2/15	23/9847	0.000537956	0.0177525	0.0116714	JUN/FOS	2
GO:0043901	negative regulation of multi-organism process	3/15	120/9847	0.000721627	0.0204035	0.0134143	JUN/MPO/ZFP36	3
GO:0043900	regulation of multi-organism process	4/15	286/9847	0.00073831	0.0204035	0.0134143	JUN/CXCL8/MPO/ZFP36	4
GO:0006935	chemotaxis	4/15	287/9847	0.000748067	0.0204035	0.0134143	CXCL8/CXCL2/RNASE2/CSF3R	4
GO:0042330	taxis	4/15	289/9847	0.000767858	0.0204035	0.0134143	CXCL8/CXCL2/RNASE2/CSF3R	4
GO:1902893	regulation of pri-miRNA transcription by RNA polymerase II	2/15	28/9847	0.000800216	0.0204035	0.0134143	JUN/FOS	2
GO:0007611	learning or memory	3/15	126/9847	0.000831794	0.0204035	0.0134143	JUN/FOS/BTG2	3
GO:0060395	SMAD protein signal transduction	2/15	29/9847	0.000858735	0.0204035	0.0134143	JUN/FOS	2
GO:0030099	myeloid cell differentiation	4/15	302/9847	0.000905714	0.0206921	0.013604	JUN/FOS/ZFP36/CSF3R	4
GO:0006979	response to oxidative stress	4/15	312/9847	0.00102311	0.0221971	0.0145935	JUN/FOS/MPO/CAMKK2	4
GO:0061614	pri-miRNA transcription by RNA polymerase II	2/15	32/9847	0.00104633	0.0221971	0.0145935	JUN/FOS	2
GO:0035914	skeletal muscle cell differentiation	2/15	33/9847	0.00111286	0.0227943	0.0149862	FOS/BTG2	2
GO:0009991	response to extracellular stimulus	4/15	323/9847	0.0011643	0.0230532	0.0151564	JUN/FOS/MPO/ZFP36	4
GO:1903706	regulation of hemopoiesis	4/15	330/9847	0.00126103	0.0241338	0.0158668	JUN/FOS/ZFP36/CSF3R	4
GO:0050890	cognition	3/15	147/9847	0.00130014	0.0241338	0.0158668	JUN/FOS/BTG2	3
GO:0002763	positive regulation of myeloid leukocyte differentiation	2/15	37/9847	0.00139878	0.0251781	0.0165534	JUN/FOS	2
GO:0030593	neutrophil chemotaxis	2/15	38/9847	0.0014752	0.0257725	0.0169442	CXCL8/CSF3R	2
GO:0061014	positive regulation of mRNA catabolic process	2/15	39/9847	0.00155357	0.0263663	0.0173346	BTG2/ZFP36	2
GO:0008306	associative learning	2/15	40/9847	0.0016339	0.0269593	0.0177245	FOS/BTG2	2
GO:0071277	cellular response to calcium ion	2/15	41/9847	0.00171618	0.0275516	0.0181139	JUN/FOS	2
GO:0050792	regulation of viral process	3/15	165/9847	0.00181258	0.0283334	0.0186279	JUN/CXCL8/ZFP36	3
GO:0046686	response to cadmium ion	2/15	44/9847	0.00197467	0.0300757	0.0197733	JUN/FOS	2
GO:1990266	neutrophil migration	2/15	45/9847	0.0020647	0.0306607	0.0201579	CXCL8/CSF3R	2
GO:0071363	cellular response to growth factor stimulus	4/15	381/9847	0.00214439	0.0310675	0.0204254	JUN/CXCL8/FOS/ZFP36	4
GO:0071621	granulocyte chemotaxis	2/15	48/9847	0.0023463	0.0331834	0.0218165	CXCL8/CSF3R	2
GO:0070848	response to growth factor	4/15	397/9847	0.00249299	0.034438	0.0226413	JUN/CXCL8/FOS/ZFP36	4
GO:1901214	regulation of neuron death	3/15	200/9847	0.00313603	0.0419183	0.0275593	JUN/FOS/BTG2	3
GO:1903313	positive regulation of mRNA metabolic process	2/15	56/9847	0.00318084	0.0419183	0.0275593	BTG2/ZFP36	2
GO:0097530	granulocyte migration	2/15	57/9847	0.00329361	0.0419183	0.0275593	CXCL8/CSF3R	2
GO:0007568	aging	3/15	204/9847	0.00331677	0.0419183	0.0275593	JUN/FOS/MPO	3
GO:0000288	nuclear-transcribed mRNA catabolic process, deadenylation-dependent decay	2/15	59/9847	0.00352473	0.0436185	0.028677	BTG2/ZFP36	2
GO:0046782	regulation of viral transcription	2/15	60/9847	0.00364306	0.0441629	0.0290349	JUN/ZFP36	2
GO:0045639	positive regulation of myeloid cell differentiation	2/15	62/9847	0.00388527	0.0461571	0.030346	JUN/FOS	2

## Sheet: g_vs_c_c0_kegg
Table S5j. Lists all enriched KEGG pathways (after adjusting for multiple testing) using the differentially expressed genes from the comparison of Gemcitabine and Control cells in clusters 0.
ID	Description	GeneRatio	BgRatio	pvalue	p.adjust	qvalue	geneID	Count
hsa05167	Kaposi sarcoma-associated herpesvirus infection	5/11	186/7891	2.83983e-06	0.000123239	6.78108e-05	3725/3576/2353/2920/7538	5
hsa05132	Salmonella infection	4/11	82/7891	3.38221e-06	0.000123239	6.78108e-05	3725/3576/2353/2920	4
hsa04657	IL-17 signaling pathway	4/11	93/7891	5.60176e-06	0.000123239	6.78108e-05	3725/3576/2353/2920	4
hsa05323	Rheumatoid arthritis	4/11	93/7891	5.60176e-06	0.000123239	6.78108e-05	3725/3576/2353/2920	4
hsa05120	Epithelial cell signaling in Helicobacter pylori infection	3/11	70/7891	0.000104841	0.0018452	0.0010153	3725/3576/2920	3
hsa05133	Pertussis	3/11	76/7891	0.000134027	0.00196573	0.00108162	3725/3576/2353	3
hsa05142	Chagas disease (American trypanosomiasis)	3/11	102/7891	0.000320906	0.00373813	0.00205687	3725/3576/2353	3
hsa04620	Toll-like receptor signaling pathway	3/11	104/7891	0.00033983	0.00373813	0.00205687	3725/3576/2353	3
hsa04668	TNF signaling pathway	3/11	112/7891	0.000422734	0.0041334	0.00227436	3725/2353/2920	3
hsa05135	Yersinia infection	3/11	121/7891	0.000530465	0.00466809	0.00256857	3725/3576/2353	3
hsa04921	Oxytocin signaling pathway	3/11	153/7891	0.00105198	0.00841588	0.00463075	3725/2353/10645	3
hsa05161	Hepatitis B	3/11	162/7891	0.00124154	0.00910464	0.00500973	3725/3576/2353	3
hsa04621	NOD-like receptor signaling pathway	3/11	178/7891	0.00162958	0.011031	0.00606969	3725/3576/2920	3
hsa05134	Legionellosis	2/11	56/7891	0.00261133	0.0164141	0.00903166	3576/2920	2
hsa05166	Human T-cell leukemia virus 1 infection	3/11	219/7891	0.00295019	0.0173078	0.00952342	3725/2353/7538	3
hsa05031	Amphetamine addiction	2/11	68/7891	0.00382763	0.021052	0.0115836	3725/2353	2
hsa05140	Leishmaniasis	2/11	76/7891	0.00475968	0.0246383	0.013557	3725/2353	2
hsa04662	B cell receptor signaling pathway	2/11	82/7891	0.00552102	0.0260798	0.0143501	3725/2353	2
hsa05210	Colorectal cancer	2/11	86/7891	0.00605782	0.0260798	0.0143501	3725/2353	2
hsa05235	PD-L1 expression and PD-1 checkpoint pathway in cancer	2/11	89/7891	0.00647561	0.0260798	0.0143501	3725/2353	2
hsa04060	Cytokine-cytokine receptor interaction	3/11	294/7891	0.00676076	0.0260798	0.0143501	3576/2920/1441	3
hsa04658	Th1 and Th2 cell differentiation	2/11	92/7891	0.00690631	0.0260798	0.0143501	3725/2353	2
hsa01522	Endocrine resistance	2/11	98/7891	0.00780607	0.0260798	0.0143501	3725/2353	2
hsa05231	Choline metabolism in cancer	2/11	98/7891	0.00780607	0.0260798	0.0143501	3725/2353	2
hsa04061	Viral protein interaction with cytokine and cytokine receptor	2/11	100/7891	0.00811725	0.0260798	0.0143501	3576/2920	2
hsa04933	AGE-RAGE signaling pathway in diabetic complications	2/11	100/7891	0.00811725	0.0260798	0.0143501	3725/3576	2
hsa04064	NF-kappa B signaling pathway	2/11	102/7891	0.00843402	0.0260798	0.0143501	3576/2920	2
hsa05146	Amoebiasis	2/11	102/7891	0.00843402	0.0260798	0.0143501	3576/2920	2
hsa04660	T cell receptor signaling pathway	2/11	103/7891	0.00859449	0.0260798	0.0143501	3725/2353	2
hsa04659	Th17 cell differentiation	2/11	107/7891	0.00925019	0.0271339	0.0149301	3725/2353	2
hsa04380	Osteoclast differentiation	2/11	128/7891	0.0130478	0.0364188	0.0200391	3725/2353	2
hsa04926	Relaxin signaling pathway	2/11	129/7891	0.0132432	0.0364188	0.0200391	3725/2353	2
hsa04210	Apoptosis	2/11	136/7891	0.0146472	0.037322	0.020536	3725/2353	2
hsa04915	Estrogen signaling pathway	2/11	138/7891	0.0150598	0.037322	0.020536	3725/2353	2
hsa05162	Measles	2/11	138/7891	0.0150598	0.037322	0.020536	3725/2353	2
hsa05418	Fluid shear stress and atherosclerosis	2/11	139/7891	0.0152681	0.037322	0.020536	3725/2353	2
hsa05224	Breast cancer	2/11	147/7891	0.0169792	0.0403399	0.0221966	3725/2353	2
hsa04932	Non-alcoholic fatty liver disease (NAFLD)	2/11	149/7891	0.0174195	0.0403399	0.0221966	3725/3576	2

[truncated: 2 more sheets: g_vs_c_c1_go, g_vs_c_c1_kegg]
